# Supplementary material for: Stereoselective synthesis of [2.2]triphenylenophanes via intramolecular double [2 + 2 + 2] cycloadditions
Source: Chem Sci. 2023 Mar 10;14(15):3963–72. doi: 10.1039/d3sc00571b (PMC10094470; doi:10.1039/d3sc00571b)
Supplement: SC-014-D3SC00571B-s002 [file SC-014-D3SC00571B-s002.cif]

# Electronic Supplementary Material (ESI) for Chemical Science.
# This journal is © The Royal Society of Chemistry 2023

####################################################################### 
# 
# This file contains crystal structure data downloaded from the 
# Cambridge Structural Database (CSD) hosted by the Cambridge 
# Crystallographic Data Centre (CCDC).
# 
# Full information about CCDC data access policies and citation 
# guidelines are available at http://www.ccdc.cam.ac.uk/access/V1 
# 
# Audit and citation data items may have been added by the CCDC. 
# Please retain this information to preserve the provenance of 
# this file and to allow appropriate attribution of the data. 
# 
#######################################################################

data_exp_403_autored
_database_code_depnum_ccdc_archive 'CCDC 2237885'
loop_
_audit_author_name
_audit_author_address
'Juntaro Nogami'
;Tokyo Institute of Technology
Japan
;
_audit_update_record             
;
2023-01-25 deposited with the CCDC.	2023-03-10 downloaded from the CCDC.
;
_audit_creation_date             2023-01-17
_audit_creation_method           
;
Olex2 1.5-ac5-023
(compiled 2022.04.12 svn.rca3783a0 for Rigaku Oxford Diffraction, GUI svn.r6498)
;
_shelx_SHELXL_version_number     2016/6
_chemical_name_common            (+-)-3a
_chemical_name_systematic        '[2.2]Triphenylenophane'
_chemical_formula_moiety         'C58 H46 N2 O6 S2'
_chemical_formula_sum            'C58 H46 N2 O6 S2'
_chemical_formula_weight         931.09
_chemical_melting_point          ?
_chemical_oxdiff_formula         'C232 H184 N8 O24 S8 '
_chemical_oxdiff_usercomment     200K
loop_
_atom_type_symbol
_atom_type_description
_atom_type_scat_dispersion_real
_atom_type_scat_dispersion_imag
_atom_type_scat_source
C C 0.0033 0.0016 'International Tables Vol C Tables 4.2.6.8 and 6.1.1.4'
H H 0.0000 0.0000 'International Tables Vol C Tables 4.2.6.8 and 6.1.1.4'
N N 0.0061 0.0033 'International Tables Vol C Tables 4.2.6.8 and 6.1.1.4'
O O 0.0106 0.0060 'International Tables Vol C Tables 4.2.6.8 and 6.1.1.4'
S S 0.1246 0.1234 'International Tables Vol C Tables 4.2.6.8 and 6.1.1.4'

_shelx_space_group_comment       
;
The symmetry employed for this shelxl refinement is uniquely defined
by the following loop, which should always be used as a source of
symmetry information in preference to the above space-group names.
They are only intended as comments.
;
_space_group_crystal_system      monoclinic
_space_group_IT_number           14
_space_group_name_H-M_alt        'P 1 21/c 1'
_space_group_name_Hall           '-P 2ybc'
loop_
_space_group_symop_operation_xyz
'x, y, z'
'-x, y+1/2, -z+1/2'
'-x, -y, -z'
'x, -y-1/2, z-1/2'

_cell_length_a                   13.3238(6)
_cell_length_b                   20.1104(7)
_cell_length_c                   16.9292(7)
_cell_angle_alpha                90
_cell_angle_beta                 96.463(4)
_cell_angle_gamma                90
_cell_volume                     4507.3(3)
_cell_formula_units_Z            4
_cell_measurement_reflns_used    9694
_cell_measurement_temperature    293.15
_cell_measurement_theta_max      29.4010
_cell_measurement_theta_min      1.8740
_shelx_estimated_absorpt_T_max   0.984
_shelx_estimated_absorpt_T_min   0.929
_exptl_absorpt_coefficient_mu    0.177
_exptl_absorpt_correction_T_max  0.986
_exptl_absorpt_correction_T_min  0.955
_exptl_absorpt_correction_type   analytical
_exptl_absorpt_process_details   
;
CrysAlisPro 1.171.42.61a (Rigaku Oxford Diffraction, 2022)
Analytical numeric absorption correction using a multifaceted crystal
model based on expressions derived by R.C. Clark & J.S. Reid.
(Clark, R. C. & Reid, J. S. (1995). Acta Cryst. A51, 887-897)
Empirical absorption correction using spherical harmonics,
implemented in SCALE3 ABSPACK scaling algorithm.
;
_exptl_absorpt_special_details   ?
_exptl_crystal_colour            colourless
_exptl_crystal_colour_primary    colourless
_exptl_crystal_density_diffrn    1.372
_exptl_crystal_density_meas      ?
_exptl_crystal_density_method    ?
_exptl_crystal_description       plate
_exptl_crystal_F_000             1952
loop_
_exptl_crystal_face_index_h
_exptl_crystal_face_index_k
_exptl_crystal_face_index_l
_exptl_crystal_face_perp_dist
-19 0 -1 0.0360
18 0 2 0.0601
-1 -28 3 0.0904
2 -13 -21 0.1834
2 21 -16 0.1343
-1 0 0 0.0360
1 0 0 0.0511
1 28 -4 0.0962
2 -17 -19 0.1694
19 -1 -2 0.0696
2 22 -15 0.1289
2 -19 -18 0.1626
0 28 -1 0.0888
-2 -19 17 0.1448
-2 19 18 0.1678
-18 3 10 0.0886

_exptl_crystal_size_max          0.418
_exptl_crystal_size_mid          0.185
_exptl_crystal_size_min          0.087
loop_
_exptl_oxdiff_crystal_face_indexfrac_h
_exptl_oxdiff_crystal_face_indexfrac_k
_exptl_oxdiff_crystal_face_indexfrac_l
_exptl_oxdiff_crystal_face_x
_exptl_oxdiff_crystal_face_y
_exptl_oxdiff_crystal_face_z
-18.5694 0.4480 -0.8721 -1.0000 -0.0000 -0.0000
18.4146 -0.1303 2.0326 0.9988 0.0000 0.0499
-0.6520 -28.1163 2.9889 -0.0000 -0.9950 -0.0995
2.3033 -13.3583 -21.0545 -0.0000 -0.2617 -0.9651
2.0952 20.9377 -16.0705 0.0000 0.8710 -0.4913
-1.0028 -0.0035 -0.0086 -0.0537 -0.0013 0.0013
1.0028 0.0035 0.0086 0.0537 0.0013 -0.0013
0.7526 27.9638 -3.8685 0.0000 0.9981 0.0624
2.0693 -16.6108 -19.3453 -0.0000 -0.3896 -0.9210
18.7543 -1.2655 -2.1437 0.9916 -0.0000 -0.1293
1.9387 22.4181 -14.5867 0.0000 0.9080 -0.4191
1.8277 -19.2652 -17.5143 -0.0000 -0.4981 -0.8671
0.3658 28.3352 -0.5066 0.0000 0.9793 0.2026
-2.2361 -19.3413 17.4312 -0.0000 -0.8288 0.5595
-1.8650 18.8920 17.8001 0.0000 0.4826 0.8758
-17.5994 3.4050 10.2598 -0.8805 0.0000 0.4741

_exptl_transmission_factor_max   ?
_exptl_transmission_factor_min   ?
_diffrn_reflns_av_R_equivalents  0.1102
_diffrn_reflns_av_unetI/netI     0.1103
_diffrn_reflns_Laue_measured_fraction_full 0.997
_diffrn_reflns_Laue_measured_fraction_max 0.949
_diffrn_reflns_limit_h_max       19
_diffrn_reflns_limit_h_min       -18
_diffrn_reflns_limit_k_max       27
_diffrn_reflns_limit_k_min       -28
_diffrn_reflns_limit_l_max       23
_diffrn_reflns_limit_l_min       -24
_diffrn_reflns_number            44991
_diffrn_reflns_point_group_measured_fraction_full 0.997
_diffrn_reflns_point_group_measured_fraction_max 0.949
_diffrn_reflns_theta_full        25.242
_diffrn_reflns_theta_max         30.604
_diffrn_reflns_theta_min         2.297
_diffrn_ambient_temperature      293.15
_diffrn_detector                 'Hybrid Pixel Array Detector'
_diffrn_detector_area_resol_mean 10.0000
_diffrn_measured_fraction_theta_full 0.997
_diffrn_measured_fraction_theta_max 0.949
_diffrn_measurement_details      
;
List of Runs (angles in degrees, time in seconds):

  # Type    Start    End  Width  t~exp~   \w     \q     \k     \f   Frames
#--------------------------------------------------------------------------
  1  \w    -43.00 -17.50   0.50  418.85    --   20.00  54.00-153.20   51
  2  \w      5.00 109.50   0.50  418.85    --   20.00  54.00-153.20  209
  3  \w    -74.00 -44.50   0.50  418.85    --   20.00  54.00 120.00   59
  4  \w    -38.00  44.50   0.50  418.85    --   20.00  54.00 120.00  165
  5  \w     61.00  86.50   0.50  418.85    --   20.00  54.00 120.00   51
  6  \w    -73.00 -30.50   0.50  418.85    --   20.00  54.00   0.00   85
  7  \w     -7.00 107.50   0.50  418.85    --   20.00  54.00   0.00  229
  8  \w     45.00  81.50   0.50  418.85    --   20.00  54.00  26.80   73
  9  \w    -64.00 -27.50   0.50  418.85    --   20.00  54.00  30.00   73
 10  \w     60.00  84.50   0.50  418.85    --   20.00  54.00  30.00   49
 11  \w    -18.00   6.50   0.50  418.85    --   20.00  54.00  90.00   49
 12  \w     76.00 100.50   0.50  418.85    --   20.00  54.00  90.00   49
 13  \w    -69.00 -44.50   0.50  418.85    --   20.00  54.00-153.20   49
;
_diffrn_measurement_device       'two-circle diffractometer'
_diffrn_measurement_device_type  'XtaLAB Mini II (JP)'
_diffrn_measurement_method       '\w scans'
_diffrn_orient_matrix_type       
'CrysAlisPro convention (1999,Acta A55,543-557)'
_diffrn_orient_matrix_UB_11      0.0535457000
_diffrn_orient_matrix_UB_12      -0.0005799000
_diffrn_orient_matrix_UB_13      0.0062256000
_diffrn_orient_matrix_UB_21      0.0012634000
_diffrn_orient_matrix_UB_22      0.0343783000
_diffrn_orient_matrix_UB_23      -0.0092423000
_diffrn_orient_matrix_UB_31      -0.0017182000
_diffrn_orient_matrix_UB_32      0.0078991000
_diffrn_orient_matrix_UB_33      0.0406404000
_diffrn_radiation_monochromator  graphite
_diffrn_radiation_probe          x-ray
_diffrn_radiation_type           'Mo K\a'
_diffrn_radiation_wavelength     0.71073
_diffrn_source                   'fine-focus sealed X-ray tube'
_diffrn_source_type              'Rigaku (Mo) X-ray Source'
_reflns_Friedel_coverage         0.000
_reflns_Friedel_fraction_full    .
_reflns_Friedel_fraction_max     .
_reflns_number_gt                7369
_reflns_number_total             13167
_reflns_special_details          
;
 Reflections were merged by SHELXL according to the crystal
 class for the calculation of statistics and refinement.
 
 _reflns_Friedel_fraction is defined as the number of unique
 Friedel pairs measured divided by the number that would be
 possible theoretically, ignoring centric projections and
 systematic absences.
;
_reflns_threshold_expression     'I > 2\s(I)'
_computing_cell_refinement       'CrysAlisPro 1.171.42.61a (Rigaku OD, 2022)'
_computing_data_collection       'CrysAlisPro 1.171.42.61a (Rigaku OD, 2022)'
_computing_data_reduction        'CrysAlisPro 1.171.42.61a (Rigaku OD, 2022)'
_computing_molecular_graphics    'Olex2 1.5-ac5-023 (Dolomanov et al., 2009)'
_computing_publication_material  'Olex2 1.5-ac5-023 (Dolomanov et al., 2009)'
_computing_structure_refinement  'SHELXL 2016/6 (Sheldrick, 2015)'
_computing_structure_solution    'SHELXT 2014/5 (Sheldrick, 2014)'
_refine_diff_density_max         0.460
_refine_diff_density_min         -0.538
_refine_diff_density_rms         0.063
_refine_ls_extinction_coef       .
_refine_ls_extinction_method     none
_refine_ls_goodness_of_fit_ref   0.975
_refine_ls_hydrogen_treatment    constr
_refine_ls_matrix_type           full
_refine_ls_number_parameters     617
_refine_ls_number_reflns         13167
_refine_ls_number_restraints     0
_refine_ls_R_factor_all          0.1235
_refine_ls_R_factor_gt           0.0633
_refine_ls_restrained_S_all      0.975
_refine_ls_shift/su_max          0.001
_refine_ls_shift/su_mean         0.000
_refine_ls_structure_factor_coef Fsqd
_refine_ls_weighting_details     
'w=1/[\s^2^(Fo^2^)+(0.0761P)^2^] where P=(Fo^2^+2Fc^2^)/3'
_refine_ls_weighting_scheme      calc
_refine_ls_wR_factor_gt          0.1511
_refine_ls_wR_factor_ref         0.1810
_refine_special_details          ?
_olex2_refinement_description    
;
1. Fixed Uiso
 At 1.2 times of:
  All C(H) groups, All C(H,H) groups
 At 1.5 times of:
  All C(H,H,H) groups
2.a Secondary CH2 refined with riding coordinates:
 C00N(H00B,H00C), C012(H01A,H01B), C015(H01C,H01D), C018(H01E,H01F), C01B(H01H,
 H01I), C01G(H01O,H01P)
2.b Aromatic/amide H refined with riding coordinates:
 C00A(H00A), C00O(H00O), C00X(H00X), C00Y(H00Y), C00Z(H00Z), C011(H011),
 C013(H013), C016(H016), C01A(H01G), C01C(H01J), C01E(H01K), C01H(H01Q),
 C01I(H01R), C01K(H01V), C01L(H01W), C01M(H01X), C01O(H01Y), C01P(H01Z),
 C01Q(H01), C01S(H1), C01T(H2), C01U(H3)
2.c Idealised Me refined as rotating group:
 C01F(H01L,H01M,H01N), C01J(H01S,H01T,H01U), C01V(H4,H,HA), C01W(H5,HB,HC)
;
_atom_sites_solution_hydrogens   geom
_atom_sites_solution_primary     dual
_atom_sites_solution_secondary   ?
loop_
_atom_site_label
_atom_site_type_symbol
_atom_site_fract_x
_atom_site_fract_y
_atom_site_fract_z
_atom_site_U_iso_or_equiv
_atom_site_adp_type
_atom_site_occupancy
_atom_site_site_symmetry_order
_atom_site_calc_flag
_atom_site_refinement_flags_posn
_atom_site_refinement_flags_adp
_atom_site_refinement_flags_occupancy
_atom_site_disorder_assembly
_atom_site_disorder_group
S001 S 0.46003(5) 0.09567(3) 0.30492(4) 0.03889(16) Uani 1 1 d . . . . .
S002 S 0.26738(5) 0.26108(3) 0.53491(4) 0.04051(16) Uani 1 1 d . . . . .
O003 O 0.60811(12) 0.50632(7) 0.43194(9) 0.0350(4) Uani 1 1 d . . . . .
O004 O 0.83602(12) 0.15462(8) 0.61488(9) 0.0377(4) Uani 1 1 d . . . . .
O005 O 0.54553(14) 0.05130(8) 0.31399(10) 0.0476(4) Uani 1 1 d . . . . .
O006 O 0.39683(15) 0.09996(8) 0.23092(10) 0.0510(5) Uani 1 1 d . . . . .
O007 O 0.23901(14) 0.32887(8) 0.51568(12) 0.0567(5) Uani 1 1 d . . . . .
O008 O 0.25127(14) 0.21090(10) 0.47405(10) 0.0546(5) Uani 1 1 d . . . . .
N009 N 0.50408(15) 0.16938(8) 0.32465(11) 0.0372(5) Uani 1 1 d . . . . .
C00A C 0.77205(16) 0.22162(11) 0.50453(12) 0.0301(5) Uani 1 1 d . . . . .
H00A H 0.719217 0.191510 0.494298 0.036 Uiso 1 1 calc R U . . .
C00B C 0.76266(16) 0.41066(10) 0.38822(12) 0.0284(5) Uani 1 1 d . . . . .
C00C C 0.68216(15) 0.30031(10) 0.40508(11) 0.0256(4) Uani 1 1 d . . . . .
N10 N 0.38487(15) 0.26263(9) 0.57390(13) 0.0473(5) Uani 1 1 d . . . . .
C00E C 0.77261(15) 0.28035(10) 0.45846(11) 0.0273(4) Uani 1 1 d . . . . .
C00F C 0.60082(16) 0.25775(10) 0.37880(11) 0.0266(4) Uani 1 1 d . . . . .
C00G C 0.57208(16) 0.39491(10) 0.36227(12) 0.0279(4) Uani 1 1 d . . . . .
C00H C 0.67099(15) 0.36897(10) 0.38441(11) 0.0261(4) Uani 1 1 d . . . . .
C00I C 0.49224(16) 0.35219(10) 0.33666(12) 0.0286(5) Uani 1 1 d . . . . .
C00J C 0.75364(17) 0.42729(11) 0.64322(13) 0.0341(5) Uani 1 1 d . . . . .
C00K C 0.85418(16) 0.38848(11) 0.43134(12) 0.0299(5) Uani 1 1 d . . . . .
C00L C 0.84802(17) 0.20839(11) 0.56392(12) 0.0332(5) Uani 1 1 d . . . . .
C00M C 0.85540(16) 0.32491(10) 0.47347(12) 0.0293(5) Uani 1 1 d . . . . .
C00N C 0.54121(17) 0.46704(10) 0.37751(13) 0.0342(5) Uani 1 1 d . . . . .
H00B H 0.532745 0.489984 0.326795 0.041 Uiso 1 1 calc R U . . .
H00C H 0.475644 0.466054 0.397253 0.041 Uiso 1 1 calc R U . . .
C00O C 0.76381(17) 0.47061(11) 0.34495(13) 0.0336(5) Uani 1 1 d . . . . .
H00O H 0.705847 0.484087 0.313225 0.040 Uiso 1 1 calc R U . . .
C00P C 0.64215(16) 0.32671(10) 0.63195(12) 0.0295(5) Uani 1 1 d . . . . .
C00Q C 0.64772(17) 0.48058(10) 0.50428(13) 0.0317(5) Uani 1 1 d . . . . .
C00R C 0.55241(16) 0.29281(10) 0.60541(12) 0.0287(4) Uani 1 1 d . . . . .
C00S C 0.51169(16) 0.28332(10) 0.34021(12) 0.0277(4) Uani 1 1 d . . . . .
C00T C 0.62611(17) 0.18632(11) 0.65213(12) 0.0318(5) Uani 1 1 d . . . . .
C00U C 0.66674(16) 0.39466(10) 0.60654(13) 0.0308(5) Uani 1 1 d . . . . .
C00V C 0.20653(16) 0.23462(11) 0.61697(14) 0.0350(5) Uani 1 1 d . . . . .
C00W C 0.54401(16) 0.22476(10) 0.61993(12) 0.0309(5) Uani 1 1 d . . . . .
C00X C 0.73026(18) 0.51500(11) 0.54274(14) 0.0370(5) Uani 1 1 d . . . . .
H00X H 0.750844 0.555003 0.522199 0.044 Uiso 1 1 calc R U . . .
C00Y C 0.93760(18) 0.48974(12) 0.39409(14) 0.0420(6) Uani 1 1 d . . . . .
H00Y H 0.994719 0.516622 0.397489 0.050 Uiso 1 1 calc R U . . .
C00Z C 0.61375(16) 0.42331(10) 0.53810(13) 0.0302(5) Uani 1 1 d . . . . .
H00Z H 0.554620 0.403281 0.515155 0.036 Uiso 1 1 calc R U . . .
C010 C 0.71813(16) 0.29052(11) 0.68016(12) 0.0306(5) Uani 1 1 d . . . . .
C011 C 0.93534(17) 0.30686(12) 0.53164(13) 0.0394(6) Uani 1 1 d . . . . .
H011 H 0.992049 0.334035 0.539665 0.047 Uiso 1 1 calc R U . . .
C012 C 0.45321(16) 0.31842(10) 0.56240(13) 0.0324(5) Uani 1 1 d . . . . .
H01A H 0.431486 0.358954 0.586469 0.039 Uiso 1 1 calc R U . . .
H01B H 0.458481 0.326258 0.506481 0.039 Uiso 1 1 calc R U . . .
C013 C 0.78068(18) 0.48930(11) 0.61106(14) 0.0390(6) Uani 1 1 d . . . . .
H013 H 0.834267 0.513161 0.637215 0.047 Uiso 1 1 calc R U . . .
C014 C 0.71513(17) 0.21908(11) 0.68064(12) 0.0322(5) Uani 1 1 d . . . . .
C015 C 0.43819(17) 0.22858(10) 0.31234(13) 0.0335(5) Uani 1 1 d . . . . .
H01C H 0.382239 0.226531 0.344301 0.040 Uiso 1 1 calc R U . . .
H01D H 0.412207 0.234005 0.256854 0.040 Uiso 1 1 calc R U . . .
C016 C 0.84983(19) 0.50970(12) 0.34895(14) 0.0407(6) Uani 1 1 d . . . . .
H016 H 0.848534 0.549616 0.321110 0.049 Uiso 1 1 calc R U . . .
C017 C 0.37920(19) 0.07181(11) 0.37680(14) 0.0393(6) Uani 1 1 d . . . . .
C018 C 0.59338(17) 0.18190(10) 0.38260(13) 0.0327(5) Uani 1 1 d . . . . .
H01E H 0.653313 0.160705 0.366635 0.039 Uiso 1 1 calc R U . . .
H01F H 0.582595 0.166829 0.435408 0.039 Uiso 1 1 calc R U . . .
C019 C 0.79718(17) 0.32848(11) 0.72837(13) 0.0339(5) Uani 1 1 d . . . . .
C01A C 0.17288(19) 0.16931(11) 0.62138(16) 0.0434(6) Uani 1 1 d . . . . .
H01G H 0.178474 0.139811 0.579797 0.052 Uiso 1 1 calc R U . . .
C01B C 0.43976(17) 0.19989(11) 0.59061(14) 0.0370(5) Uani 1 1 d . . . . .
H01H H 0.440226 0.173108 0.542995 0.044 Uiso 1 1 calc R U . . .
H01I H 0.411078 0.174188 0.631057 0.044 Uiso 1 1 calc R U . . .
C01C C 0.94033(17) 0.42995(12) 0.43404(13) 0.0373(5) Uani 1 1 d . . . . .
H01J H 1.000090 0.416547 0.463419 0.045 Uiso 1 1 calc R U . . .
C01D C 0.81416(18) 0.39644(12) 0.71055(13) 0.0379(5) Uani 1 1 d . . . . .
C01E C 0.93141(18) 0.24990(12) 0.57687(13) 0.0402(6) Uani 1 1 d . . . . .
H01K H 0.984189 0.239492 0.615623 0.048 Uiso 1 1 calc R U . . .
C01F C 0.38735(17) 0.37659(11) 0.30796(15) 0.0419(6) Uani 1 1 d . . . . .
H01L H 0.351574 0.385965 0.352835 0.063 Uiso 1 1 calc R U . . .
H01M H 0.351890 0.342979 0.275614 0.063 Uiso 1 1 calc R U . . .
H01N H 0.391862 0.416337 0.277152 0.063 Uiso 1 1 calc R U . . .
C01G C 0.81273(18) 0.17845(12) 0.69271(13) 0.0384(6) Uani 1 1 d . . . . .
H01O H 0.867610 0.205863 0.717088 0.046 Uiso 1 1 calc R U . . .
H01P H 0.804397 0.141014 0.727511 0.046 Uiso 1 1 calc R U . . .
C01H C 0.84915(18) 0.30107(13) 0.79830(13) 0.0420(6) Uani 1 1 d . . . . .
H01Q H 0.834193 0.257897 0.812799 0.050 Uiso 1 1 calc R U . . .
C01I C 0.4189(2) 0.05824(12) 0.45431(15) 0.0460(6) Uani 1 1 d . . . . .
H01R H 0.486989 0.065948 0.470441 0.055 Uiso 1 1 calc R U . . .
C01J C 0.61678(19) 0.11098(11) 0.65042(14) 0.0411(6) Uani 1 1 d . . . . .
H01S H 0.547654 0.098651 0.653179 0.062 Uiso 1 1 calc R U . . .
H01T H 0.658361 0.092438 0.695004 0.062 Uiso 1 1 calc R U . . .
H01U H 0.638426 0.094272 0.601984 0.062 Uiso 1 1 calc R U . . .
C01K C 0.8897(2) 0.43105(14) 0.75944(16) 0.0523(7) Uani 1 1 d . . . . .
H01V H 0.903950 0.474877 0.747225 0.063 Uiso 1 1 calc R U . . .
C01L C 0.9213(2) 0.33648(15) 0.84556(15) 0.0517(7) Uani 1 1 d . . . . .
H01W H 0.955276 0.317158 0.890813 0.062 Uiso 1 1 calc R U . . .
C01M C 0.1307(2) 0.14879(14) 0.68903(18) 0.0539(7) Uani 1 1 d . . . . .
H01X H 0.107554 0.105310 0.691824 0.065 Uiso 1 1 calc R U . . .
C01N C 0.12233(19) 0.19119(16) 0.75183(16) 0.0535(7) Uani 1 1 d . . . . .
C01O C 0.19851(19) 0.27840(13) 0.67939(16) 0.0484(6) Uani 1 1 d . . . . .
H01Y H 0.221197 0.321963 0.676458 0.058 Uiso 1 1 calc R U . . .
C01P C 0.3568(2) 0.03305(13) 0.50795(17) 0.0564(7) Uani 1 1 d . . . . .
H01Z H 0.383757 0.025102 0.560171 0.068 Uiso 1 1 calc R U . . .
C01Q C 0.9427(2) 0.40157(16) 0.82477(16) 0.0605(8) Uani 1 1 d . . . . .
H01 H 0.993072 0.425259 0.855183 0.073 Uiso 1 1 calc R U . . .
C01R C 0.2572(3) 0.01974(15) 0.4858(2) 0.0642(8) Uani 1 1 d . . . . .
C01S C 0.2773(2) 0.06129(14) 0.35412(19) 0.0617(8) Uani 1 1 d . . . . .
H1 H 0.248894 0.072206 0.303064 0.074 Uiso 1 1 calc R U . . .
C01T C 0.1564(2) 0.25670(15) 0.74622(17) 0.0563(7) Uani 1 1 d . . . . .
H2 H 0.150698 0.286119 0.787864 0.068 Uiso 1 1 calc R U . . .
C01U C 0.2180(2) 0.03430(17) 0.4084(2) 0.0773(10) Uani 1 1 d . . . . .
H3 H 0.150167 0.025751 0.392369 0.093 Uiso 1 1 calc R U . . .
C01V C 0.0795(3) 0.16809(19) 0.82583(18) 0.0835(12) Uani 1 1 d . . . . .
H4 H 0.031604 0.133093 0.812435 0.125 Uiso 1 1 calc R U . . .
H H 0.046481 0.204607 0.848723 0.125 Uiso 1 1 calc R U . . .
HA H 0.133186 0.151851 0.863479 0.125 Uiso 1 1 calc R U . . .
C01W C 0.1907(3) -0.01290(18) 0.5427(2) 0.1041(15) Uani 1 1 d . . . . .
H5 H 0.178110 -0.058349 0.527272 0.156 Uiso 1 1 calc R U . . .
HB H 0.127660 0.010559 0.540635 0.156 Uiso 1 1 calc R U . . .
HC H 0.224373 -0.011398 0.595833 0.156 Uiso 1 1 calc R U . . .

loop_
_atom_site_aniso_label
_atom_site_aniso_U_11
_atom_site_aniso_U_22
_atom_site_aniso_U_33
_atom_site_aniso_U_23
_atom_site_aniso_U_13
_atom_site_aniso_U_12
S001 0.0553(4) 0.0234(3) 0.0359(3) -0.0041(2) -0.0039(3) -0.0024(3)
S002 0.0361(3) 0.0339(3) 0.0504(4) 0.0116(3) -0.0001(3) -0.0048(3)
O003 0.0424(9) 0.0209(7) 0.0421(9) 0.0000(7) 0.0065(7) -0.0019(7)
O004 0.0456(10) 0.0342(9) 0.0331(9) 0.0056(7) 0.0036(7) 0.0098(7)
O005 0.0600(11) 0.0288(9) 0.0536(11) -0.0044(8) 0.0050(9) 0.0058(8)
O006 0.0770(13) 0.0331(9) 0.0378(9) -0.0040(8) -0.0153(9) -0.0104(9)
O007 0.0468(11) 0.0378(10) 0.0825(14) 0.0304(9) -0.0063(10) -0.0016(8)
O008 0.0607(12) 0.0588(12) 0.0437(10) -0.0016(9) 0.0037(9) -0.0058(10)
N009 0.0460(12) 0.0210(9) 0.0414(11) -0.0032(8) -0.0093(9) 0.0000(8)
C00A 0.0345(12) 0.0291(11) 0.0270(11) -0.0019(9) 0.0047(9) 0.0029(9)
C00B 0.0324(11) 0.0260(11) 0.0276(11) -0.0042(9) 0.0074(9) -0.0006(9)
C00C 0.0310(11) 0.0243(10) 0.0218(10) -0.0017(8) 0.0049(8) 0.0040(8)
N10 0.0317(10) 0.0272(10) 0.0815(16) 0.0176(11) 0.0001(10) -0.0042(9)
C00E 0.0309(11) 0.0276(11) 0.0235(10) -0.0034(8) 0.0040(8) 0.0048(9)
C00F 0.0327(11) 0.0228(10) 0.0244(10) -0.0010(8) 0.0034(8) 0.0015(8)
C00G 0.0328(11) 0.0224(10) 0.0284(11) 0.0008(8) 0.0032(9) 0.0017(8)
C00H 0.0307(11) 0.0242(10) 0.0235(10) -0.0026(8) 0.0035(8) 0.0003(8)
C00I 0.0316(11) 0.0237(10) 0.0302(11) 0.0008(9) 0.0016(9) 0.0025(9)
C00J 0.0386(12) 0.0321(12) 0.0328(12) -0.0085(10) 0.0095(9) -0.0026(10)
C00K 0.0310(11) 0.0329(12) 0.0264(11) -0.0055(9) 0.0055(9) -0.0001(9)
C00L 0.0369(12) 0.0341(12) 0.0288(11) 0.0009(10) 0.0050(9) 0.0105(10)
C00M 0.0293(11) 0.0316(11) 0.0275(11) -0.0021(9) 0.0052(8) 0.0027(9)
C00N 0.0365(12) 0.0228(11) 0.0430(13) 0.0007(10) 0.0031(10) 0.0026(9)
C00O 0.0356(12) 0.0289(11) 0.0362(12) 0.0005(10) 0.0036(9) -0.0006(9)
C00P 0.0351(12) 0.0280(11) 0.0268(11) -0.0044(9) 0.0091(9) -0.0016(9)
C00Q 0.0387(12) 0.0228(10) 0.0355(12) -0.0042(9) 0.0130(10) 0.0039(9)
C00R 0.0351(12) 0.0249(10) 0.0269(11) -0.0008(9) 0.0071(9) -0.0001(9)
C00S 0.0315(11) 0.0249(10) 0.0265(10) -0.0021(8) 0.0021(8) -0.0014(9)
C00T 0.0412(13) 0.0274(11) 0.0277(11) 0.0023(9) 0.0083(9) 0.0010(10)
C00U 0.0355(12) 0.0248(11) 0.0335(12) -0.0047(9) 0.0099(9) -0.0014(9)
C00V 0.0266(11) 0.0299(11) 0.0468(13) 0.0057(10) -0.0023(9) 0.0004(9)
C00W 0.0358(12) 0.0262(11) 0.0318(11) 0.0005(9) 0.0083(9) -0.0015(9)
C00X 0.0443(14) 0.0229(11) 0.0456(14) -0.0058(10) 0.0132(11) -0.0067(10)
C00Y 0.0382(13) 0.0418(14) 0.0464(14) -0.0038(11) 0.0071(11) -0.0105(11)
C00Z 0.0297(11) 0.0244(10) 0.0374(12) -0.0047(9) 0.0078(9) -0.0006(9)
C010 0.0345(12) 0.0319(11) 0.0263(11) 0.0001(9) 0.0079(9) -0.0026(9)
C011 0.0311(12) 0.0495(15) 0.0365(13) 0.0023(11) -0.0012(10) -0.0031(11)
C012 0.0363(12) 0.0226(10) 0.0390(13) 0.0000(9) 0.0072(10) -0.0047(9)
C013 0.0408(14) 0.0321(12) 0.0442(14) -0.0106(11) 0.0061(11) -0.0091(10)
C014 0.0395(13) 0.0339(12) 0.0238(11) 0.0039(9) 0.0061(9) 0.0024(10)
C015 0.0378(12) 0.0251(11) 0.0353(12) 0.0010(9) -0.0061(10) -0.0008(9)
C016 0.0498(15) 0.0303(12) 0.0430(14) 0.0008(10) 0.0102(11) -0.0076(11)
C017 0.0490(15) 0.0236(11) 0.0440(14) -0.0020(10) -0.0002(11) 0.0022(10)
C018 0.0368(12) 0.0239(11) 0.0361(12) -0.0003(9) -0.0025(10) 0.0022(9)
C019 0.0353(12) 0.0392(13) 0.0281(11) -0.0027(10) 0.0075(9) -0.0015(10)
C01A 0.0471(15) 0.0287(12) 0.0549(16) 0.0070(11) 0.0075(12) -0.0040(11)
C01B 0.0408(13) 0.0253(11) 0.0453(14) 0.0031(10) 0.0060(10) -0.0009(10)
C01C 0.0322(12) 0.0432(14) 0.0363(13) -0.0041(11) 0.0031(9) -0.0045(10)
C01D 0.0387(13) 0.0433(14) 0.0326(12) -0.0070(11) 0.0082(10) -0.0052(11)
C01E 0.0311(12) 0.0520(15) 0.0360(13) 0.0067(11) -0.0020(10) 0.0074(11)
C01F 0.0342(13) 0.0310(12) 0.0584(16) -0.0024(11) -0.0036(11) 0.0024(10)
C01G 0.0425(14) 0.0430(14) 0.0289(12) 0.0076(10) 0.0007(10) 0.0054(11)
C01H 0.0466(14) 0.0512(15) 0.0287(12) -0.0006(11) 0.0063(10) -0.0045(12)
C01I 0.0592(17) 0.0316(13) 0.0460(15) -0.0003(11) 0.0003(13) -0.0054(12)
C01J 0.0484(15) 0.0265(12) 0.0479(14) 0.0026(10) 0.0029(11) 0.0024(10)
C01K 0.0538(17) 0.0520(17) 0.0496(16) -0.0053(13) -0.0008(13) -0.0178(13)
C01L 0.0501(16) 0.0672(19) 0.0363(14) 0.0010(13) -0.0020(12) -0.0067(14)
C01M 0.0492(16) 0.0413(15) 0.072(2) 0.0193(14) 0.0100(14) 0.0001(12)
C01N 0.0365(14) 0.071(2) 0.0527(17) 0.0222(15) 0.0030(12) 0.0117(14)
C01O 0.0414(14) 0.0398(14) 0.0629(17) -0.0046(13) 0.0007(13) -0.0017(12)
C01P 0.078(2) 0.0371(15) 0.0564(17) 0.0019(13) 0.0166(15) -0.0012(14)
C01Q 0.0572(18) 0.075(2) 0.0456(16) -0.0122(15) -0.0085(14) -0.0184(16)
C01R 0.069(2) 0.0414(16) 0.087(2) 0.0005(16) 0.0293(18) 0.0073(15)
C01S 0.0518(18) 0.0546(18) 0.076(2) 0.0032(16) -0.0062(16) 0.0073(14)
C01T 0.0457(16) 0.069(2) 0.0535(17) -0.0055(15) 0.0035(13) 0.0084(14)
C01U 0.0424(17) 0.068(2) 0.122(3) 0.003(2) 0.013(2) 0.0062(16)
C01V 0.064(2) 0.121(3) 0.068(2) 0.045(2) 0.0203(17) 0.023(2)
C01W 0.117(3) 0.067(2) 0.144(4) 0.005(2) 0.079(3) -0.004(2)

_geom_special_details            
;
 All esds (except the esd in the dihedral angle between two l.s. planes)
 are estimated using the full covariance matrix.  The cell esds are taken
 into account individually in the estimation of esds in distances, angles
 and torsion angles; correlations between esds in cell parameters are only
 used when they are defined by crystal symmetry.  An approximate (isotropic)
 treatment of cell esds is used for estimating esds involving l.s. planes.
;
loop_
_geom_bond_atom_site_label_1
_geom_bond_atom_site_label_2
_geom_bond_distance
_geom_bond_site_symmetry_2
_geom_bond_publ_flag
S001 O005 1.4417(18) . ?
S001 O006 1.4312(16) . ?
S001 N009 1.6155(18) . ?
S001 C017 1.779(3) . ?
S002 O007 1.4423(17) . ?
S002 O008 1.4409(18) . ?
S002 N10 1.629(2) . ?
S002 C00V 1.767(2) . ?
O003 C00N 1.443(2) . ?
O003 C00Q 1.379(3) . ?
O004 C00L 1.404(3) . ?
O004 C01G 1.468(3) . ?
N009 C015 1.480(3) . ?
N009 C018 1.476(3) . ?
C00A H00A 0.9300 . ?
C00A C00E 1.416(3) . ?
C00A C00L 1.370(3) . ?
C00B C00H 1.477(3) . ?
C00B C00K 1.421(3) . ?
C00B C00O 1.412(3) . ?
C00C C00E 1.478(3) . ?
C00C C00F 1.413(3) . ?
C00C C00H 1.428(3) . ?
N10 C012 1.472(3) . ?
N10 C01B 1.470(3) . ?
C00E C00M 1.422(3) . ?
C00F C00S 1.388(3) . ?
C00F C018 1.530(3) . ?
C00G C00H 1.428(3) . ?
C00G C00I 1.398(3) . ?
C00G C00N 1.538(3) . ?
C00I C00S 1.409(3) . ?
C00I C01F 1.509(3) . ?
C00J C00U 1.412(3) . ?
C00J C013 1.423(3) . ?
C00J C01D 1.459(3) . ?
C00K C00M 1.463(3) . ?
C00K C01C 1.415(3) . ?
C00L C01E 1.387(3) . ?
C00M C011 1.414(3) . ?
C00N H00B 0.9700 . ?
C00N H00C 0.9700 . ?
C00O H00O 0.9300 . ?
C00O C016 1.385(3) . ?
C00P C00R 1.405(3) . ?
C00P C00U 1.480(3) . ?
C00P C010 1.426(3) . ?
C00Q C00X 1.397(3) . ?
C00Q C00Z 1.385(3) . ?
C00R C00W 1.397(3) . ?
C00R C012 1.525(3) . ?
C00S C015 1.513(3) . ?
C00T C00W 1.399(3) . ?
C00T C014 1.395(3) . ?
C00T C01J 1.520(3) . ?
C00U C00Z 1.410(3) . ?
C00V C01A 1.393(3) . ?
C00V C01O 1.389(3) . ?
C00W C01B 1.507(3) . ?
C00X H00X 0.9300 . ?
C00X C013 1.372(3) . ?
C00Y H00Y 0.9300 . ?
C00Y C016 1.383(3) . ?
C00Y C01C 1.378(3) . ?
C00Z H00Z 0.9300 . ?
C010 C014 1.437(3) . ?
C010 C019 1.471(3) . ?
C011 H011 0.9300 . ?
C011 C01E 1.382(3) . ?
C012 H01A 0.9700 . ?
C012 H01B 0.9700 . ?
C013 H013 0.9300 . ?
C014 C01G 1.530(3) . ?
C015 H01C 0.9700 . ?
C015 H01D 0.9700 . ?
C016 H016 0.9300 . ?
C017 C01I 1.386(3) . ?
C017 C01S 1.385(4) . ?
C018 H01E 0.9700 . ?
C018 H01F 0.9700 . ?
C019 C01D 1.423(3) . ?
C019 C01H 1.414(3) . ?
C01A H01G 0.9300 . ?
C01A C01M 1.394(4) . ?
C01B H01H 0.9700 . ?
C01B H01I 0.9700 . ?
C01C H01J 0.9300 . ?
C01D C01K 1.412(3) . ?
C01E H01K 0.9300 . ?
C01F H01L 0.9600 . ?
C01F H01M 0.9600 . ?
C01F H01N 0.9600 . ?
C01G H01O 0.9700 . ?
C01G H01P 0.9700 . ?
C01H H01Q 0.9300 . ?
C01H C01L 1.377(3) . ?
C01I H01R 0.9300 . ?
C01I C01P 1.392(4) . ?
C01J H01S 0.9600 . ?
C01J H01T 0.9600 . ?
C01J H01U 0.9600 . ?
C01K H01V 0.9300 . ?
C01K C01Q 1.378(4) . ?
C01L H01W 0.9300 . ?
C01L C01Q 1.393(4) . ?
C01M H01X 0.9300 . ?
C01M C01N 1.377(4) . ?
C01N C01T 1.400(4) . ?
C01N C01V 1.507(4) . ?
C01O H01Y 0.9300 . ?
C01O C01T 1.389(4) . ?
C01P H01Z 0.9300 . ?
C01P C01R 1.363(4) . ?
C01Q H01 0.9300 . ?
C01R C01U 1.387(4) . ?
C01R C01W 1.529(4) . ?
C01S H1 0.9300 . ?
C01S C01U 1.387(4) . ?
C01T H2 0.9300 . ?
C01U H3 0.9300 . ?
C01V H4 0.9600 . ?
C01V H 0.9600 . ?
C01V HA 0.9600 . ?
C01W H5 0.9600 . ?
C01W HB 0.9600 . ?
C01W HC 0.9600 . ?

loop_
_geom_angle_atom_site_label_1
_geom_angle_atom_site_label_2
_geom_angle_atom_site_label_3
_geom_angle
_geom_angle_site_symmetry_1
_geom_angle_site_symmetry_3
_geom_angle_publ_flag
O005 S001 N009 106.36(10) . . ?
O005 S001 C017 106.98(11) . . ?
O006 S001 O005 120.71(11) . . ?
O006 S001 N009 106.86(10) . . ?
O006 S001 C017 105.85(11) . . ?
N009 S001 C017 109.86(11) . . ?
O007 S002 N10 106.79(10) . . ?
O007 S002 C00V 109.29(11) . . ?
O008 S002 O007 119.10(12) . . ?
O008 S002 N10 111.23(11) . . ?
O008 S002 C00V 107.86(11) . . ?
N10 S002 C00V 101.08(11) . . ?
C00Q O003 C00N 120.59(16) . . ?
C00L O004 C01G 110.52(17) . . ?
C015 N009 S001 120.87(15) . . ?
C018 N009 S001 122.75(14) . . ?
C018 N009 C015 112.17(16) . . ?
C00E C00A H00A 119.4 . . ?
C00L C00A H00A 119.4 . . ?
C00L C00A C00E 121.1(2) . . ?
C00K C00B C00H 120.14(18) . . ?
C00O C00B C00H 121.29(19) . . ?
C00O C00B C00K 118.42(19) . . ?
C00F C00C C00E 124.86(18) . . ?
C00F C00C C00H 116.96(18) . . ?
C00H C00C C00E 117.89(18) . . ?
C012 N10 S002 122.79(15) . . ?
C01B N10 S002 119.74(16) . . ?
C01B N10 C012 112.21(18) . . ?
C00A C00E C00C 120.59(18) . . ?
C00A C00E C00M 118.64(18) . . ?
C00M C00E C00C 120.06(19) . . ?
C00C C00F C018 129.91(18) . . ?
C00S C00F C00C 120.60(19) . . ?
C00S C00F C018 109.45(18) . . ?
C00H C00G C00N 123.86(18) . . ?
C00I C00G C00H 120.31(18) . . ?
C00I C00G C00N 115.04(18) . . ?
C00C C00H C00B 118.37(18) . . ?
C00G C00H C00B 122.58(18) . . ?
C00G C00H C00C 119.03(18) . . ?
C00G C00I C00S 117.45(19) . . ?
C00G C00I C01F 123.03(19) . . ?
C00S C00I C01F 119.50(19) . . ?
C00U C00J C013 118.0(2) . . ?
C00U C00J C01D 120.0(2) . . ?
C013 C00J C01D 122.0(2) . . ?
C00B C00K C00M 119.12(19) . . ?
C01C C00K C00B 118.5(2) . . ?
C01C C00K C00M 122.3(2) . . ?
C00A C00L O004 118.4(2) . . ?
C00A C00L C01E 120.8(2) . . ?
C01E C00L O004 120.73(19) . . ?
C00E C00M C00K 119.85(19) . . ?
C011 C00M C00E 118.1(2) . . ?
C011 C00M C00K 122.0(2) . . ?
O003 C00N C00G 117.76(18) . . ?
O003 C00N H00B 107.9 . . ?
O003 C00N H00C 107.9 . . ?
C00G C00N H00B 107.9 . . ?
C00G C00N H00C 107.9 . . ?
H00B C00N H00C 107.2 . . ?
C00B C00O H00O 119.5 . . ?
C016 C00O C00B 121.1(2) . . ?
C016 C00O H00O 119.5 . . ?
C00R C00P C00U 124.3(2) . . ?
C00R C00P C010 117.31(19) . . ?
C010 C00P C00U 118.11(19) . . ?
O003 C00Q C00X 115.50(19) . . ?
O003 C00Q C00Z 124.7(2) . . ?
C00Z C00Q C00X 119.8(2) . . ?
C00P C00R C012 130.48(19) . . ?
C00W C00R C00P 120.07(19) . . ?
C00W C00R C012 109.42(18) . . ?
C00F C00S C00I 121.85(18) . . ?
C00F C00S C015 111.51(18) . . ?
C00I C00S C015 126.32(19) . . ?
C00W C00T C01J 119.0(2) . . ?
C014 C00T C00W 118.1(2) . . ?
C014 C00T C01J 122.8(2) . . ?
C00J C00U C00P 119.9(2) . . ?
C00Z C00U C00J 118.8(2) . . ?
C00Z C00U C00P 120.60(19) . . ?
C01A C00V S002 120.34(19) . . ?
C01O C00V S002 119.25(19) . . ?
C01O C00V C01A 120.3(2) . . ?
C00R C00W C00T 122.4(2) . . ?
C00R C00W C01B 110.88(18) . . ?
C00T C00W C01B 126.60(19) . . ?
C00Q C00X H00X 120.3 . . ?
C013 C00X C00Q 119.4(2) . . ?
C013 C00X H00X 120.3 . . ?
C016 C00Y H00Y 120.0 . . ?
C01C C00Y H00Y 120.0 . . ?
C01C C00Y C016 119.9(2) . . ?
C00Q C00Z C00U 121.5(2) . . ?
C00Q C00Z H00Z 119.2 . . ?
C00U C00Z H00Z 119.2 . . ?
C00P C010 C014 119.66(19) . . ?
C00P C010 C019 118.06(19) . . ?
C014 C010 C019 122.3(2) . . ?
C00M C011 H011 119.1 . . ?
C01E C011 C00M 121.7(2) . . ?
C01E C011 H011 119.1 . . ?
N10 C012 C00R 101.26(17) . . ?
N10 C012 H01A 111.5 . . ?
N10 C012 H01B 111.5 . . ?
C00R C012 H01A 111.5 . . ?
C00R C012 H01B 111.5 . . ?
H01A C012 H01B 109.3 . . ?
C00J C013 H013 118.9 . . ?
C00X C013 C00J 122.1(2) . . ?
C00X C013 H013 118.9 . . ?
C00T C014 C010 119.56(19) . . ?
C00T C014 C01G 118.1(2) . . ?
C010 C014 C01G 120.7(2) . . ?
N009 C015 C00S 100.86(17) . . ?
N009 C015 H01C 111.6 . . ?
N009 C015 H01D 111.6 . . ?
C00S C015 H01C 111.6 . . ?
C00S C015 H01D 111.6 . . ?
H01C C015 H01D 109.4 . . ?
C00O C016 H016 119.8 . . ?
C00Y C016 C00O 120.4(2) . . ?
C00Y C016 H016 119.8 . . ?
C01I C017 S001 120.30(19) . . ?
C01S C017 S001 120.1(2) . . ?
C01S C017 C01I 119.4(3) . . ?
N009 C018 C00F 101.14(16) . . ?
N009 C018 H01E 111.5 . . ?
N009 C018 H01F 111.5 . . ?
C00F C018 H01E 111.5 . . ?
C00F C018 H01F 111.5 . . ?
H01E C018 H01F 109.4 . . ?
C01D C019 C010 120.1(2) . . ?
C01H C019 C010 121.0(2) . . ?
C01H C019 C01D 118.5(2) . . ?
C00V C01A H01G 120.5 . . ?
C00V C01A C01M 119.0(3) . . ?
C01M C01A H01G 120.5 . . ?
N10 C01B C00W 101.46(17) . . ?
N10 C01B H01H 111.5 . . ?
N10 C01B H01I 111.5 . . ?
C00W C01B H01H 111.5 . . ?
C00W C01B H01I 111.5 . . ?
H01H C01B H01I 109.3 . . ?
C00K C01C H01J 119.3 . . ?
C00Y C01C C00K 121.5(2) . . ?
C00Y C01C H01J 119.3 . . ?
C019 C01D C00J 119.1(2) . . ?
C01K C01D C00J 122.9(2) . . ?
C01K C01D C019 118.0(2) . . ?
C00L C01E H01K 120.3 . . ?
C011 C01E C00L 119.4(2) . . ?
C011 C01E H01K 120.3 . . ?
C00I C01F H01L 109.5 . . ?
C00I C01F H01M 109.5 . . ?
C00I C01F H01N 109.5 . . ?
H01L C01F H01M 109.5 . . ?
H01L C01F H01N 109.5 . . ?
H01M C01F H01N 109.5 . . ?
O004 C01G C014 108.47(16) . . ?
O004 C01G H01O 110.0 . . ?
O004 C01G H01P 110.0 . . ?
C014 C01G H01O 110.0 . . ?
C014 C01G H01P 110.0 . . ?
H01O C01G H01P 108.4 . . ?
C019 C01H H01Q 119.0 . . ?
C01L C01H C019 121.9(2) . . ?
C01L C01H H01Q 119.0 . . ?
C017 C01I H01R 120.1 . . ?
C017 C01I C01P 119.8(3) . . ?
C01P C01I H01R 120.1 . . ?
C00T C01J H01S 109.5 . . ?
C00T C01J H01T 109.5 . . ?
C00T C01J H01U 109.5 . . ?
H01S C01J H01T 109.5 . . ?
H01S C01J H01U 109.5 . . ?
H01T C01J H01U 109.5 . . ?
C01D C01K H01V 119.1 . . ?
C01Q C01K C01D 121.7(3) . . ?
C01Q C01K H01V 119.1 . . ?
C01H C01L H01W 120.4 . . ?
C01H C01L C01Q 119.2(2) . . ?
C01Q C01L H01W 120.4 . . ?
C01A C01M H01X 119.1 . . ?
C01N C01M C01A 121.7(3) . . ?
C01N C01M H01X 119.1 . . ?
C01M C01N C01T 118.4(3) . . ?
C01M C01N C01V 121.5(3) . . ?
C01T C01N C01V 120.1(3) . . ?
C00V C01O H01Y 120.2 . . ?
C01T C01O C00V 119.6(3) . . ?
C01T C01O H01Y 120.2 . . ?
C01I C01P H01Z 119.2 . . ?
C01R C01P C01I 121.6(3) . . ?
C01R C01P H01Z 119.2 . . ?
C01K C01Q C01L 120.4(3) . . ?
C01K C01Q H01 119.8 . . ?
C01L C01Q H01 119.8 . . ?
C01P C01R C01U 118.0(3) . . ?
C01P C01R C01W 121.8(3) . . ?
C01U C01R C01W 120.2(3) . . ?
C017 C01S H1 120.3 . . ?
C017 C01S C01U 119.3(3) . . ?
C01U C01S H1 120.3 . . ?
C01N C01T H2 119.5 . . ?
C01O C01T C01N 121.0(3) . . ?
C01O C01T H2 119.5 . . ?
C01R C01U C01S 121.8(3) . . ?
C01R C01U H3 119.1 . . ?
C01S C01U H3 119.1 . . ?
C01N C01V H4 109.5 . . ?
C01N C01V H 109.5 . . ?
C01N C01V HA 109.5 . . ?
H4 C01V H 109.5 . . ?
H4 C01V HA 109.5 . . ?
H C01V HA 109.5 . . ?
C01R C01W H5 109.5 . . ?
C01R C01W HB 109.5 . . ?
C01R C01W HC 109.5 . . ?
H5 C01W HB 109.5 . . ?
H5 C01W HC 109.5 . . ?
HB C01W HC 109.5 . . ?

_shelx_res_file                  
;
TITL exp_403_autored_a.res in P2(1)/c
    exp_403_autored.res
    created by SHELXL-2016/6 at 16:53:05 on 17-Jan-2023
REM Old TITL exp_403_autored_a.res in P2(1)/c
REM SHELXT solution in P2(1)/c
REM R1 0.174, Rweak 0.010, Alpha 0.033, Orientation as input
REM Formula found by SHELXT: C59 N O6 S2
CELL 0.71073 13.3238 20.1104 16.9292 90 96.463 90
ZERR 4 0.0006 0.0007 0.0007 0 0.004 0
LATT 1
SYMM -X,0.5+Y,0.5-Z
SFAC C H N O S
UNIT 232 184 8 24 8

L.S. 20
PLAN  5
SIZE 0.09 0.18 0.42
BOND $H
list 4
fmap 2
ACTA
OMIT 1 0 0
OMIT 0 2 0
OMIT 1 1 0
OMIT 0 1 1
OMIT -1 1 1
OMIT 0 2 1
OMIT -4 9 17
REM <olex2.extras>
REM <HklSrc "%.\\exp_403_autored.hkl">
REM </olex2.extras>

WGHT    0.076100
FVAR       0.28329
S001  5    0.460027    0.095667    0.304916    11.00000    0.05530    0.02339 =
         0.03592   -0.00407   -0.00386   -0.00244
S002  5    0.267385    0.261076    0.534915    11.00000    0.03607    0.03388 =
         0.05044    0.01161   -0.00007   -0.00482
O003  4    0.608109    0.506319    0.431938    11.00000    0.04240    0.02089 =
         0.04211    0.00001    0.00645   -0.00195
O004  4    0.836024    0.154621    0.614885    11.00000    0.04564    0.03416 =
         0.03315    0.00564    0.00360    0.00984
O005  4    0.545533    0.051296    0.313993    11.00000    0.05999    0.02881 =
         0.05361   -0.00437    0.00497    0.00578
O006  4    0.396827    0.099957    0.230921    11.00000    0.07699    0.03315 =
         0.03778   -0.00400   -0.01529   -0.01040
O007  4    0.239012    0.328873    0.515683    11.00000    0.04678    0.03780 =
         0.08249    0.03038   -0.00634   -0.00156
O008  4    0.251274    0.210902    0.474046    11.00000    0.06075    0.05881 =
         0.04367   -0.00157    0.00368   -0.00582
N009  3    0.504079    0.169385    0.324653    11.00000    0.04599    0.02097 =
         0.04139   -0.00315   -0.00931    0.00000
C00A  1    0.772054    0.221624    0.504527    11.00000    0.03455    0.02915 =
         0.02698   -0.00185    0.00471    0.00287
AFIX  43
H00A  2    0.719217    0.191510    0.494298    11.00000   -1.20000
AFIX   0
C00B  1    0.762665    0.410655    0.388222    11.00000    0.03241    0.02602 =
         0.02759   -0.00417    0.00736   -0.00060
C00C  1    0.682164    0.300314    0.405084    11.00000    0.03103    0.02426 =
         0.02181   -0.00169    0.00489    0.00401
N10   3    0.384870    0.262627    0.573896    11.00000    0.03173    0.02722 =
         0.08151    0.01756    0.00014   -0.00417
C00E  1    0.772606    0.280347    0.458456    11.00000    0.03095    0.02755 =
         0.02353   -0.00340    0.00399    0.00476
C00F  1    0.600819    0.257747    0.378804    11.00000    0.03273    0.02284 =
         0.02439   -0.00103    0.00337    0.00153
C00G  1    0.572080    0.394910    0.362266    11.00000    0.03277    0.02236 =
         0.02842    0.00083    0.00320    0.00173
C00H  1    0.670992    0.368968    0.384410    11.00000    0.03074    0.02425 =
         0.02351   -0.00258    0.00354    0.00027
C00I  1    0.492237    0.352195    0.336664    11.00000    0.03161    0.02370 =
         0.03016    0.00083    0.00162    0.00250
C00J  1    0.753639    0.427293    0.643218    11.00000    0.03857    0.03213 =
         0.03284   -0.00853    0.00945   -0.00259
C00K  1    0.854178    0.388480    0.431342    11.00000    0.03104    0.03290 =
         0.02636   -0.00551    0.00553   -0.00012
C00L  1    0.848017    0.208394    0.563921    11.00000    0.03690    0.03415 =
         0.02880    0.00089    0.00500    0.01054
C00M  1    0.855400    0.324907    0.473471    11.00000    0.02932    0.03164 =
         0.02747   -0.00210    0.00521    0.00274
C00N  1    0.541206    0.467045    0.377511    11.00000    0.03651    0.02284 =
         0.04296    0.00068    0.00306    0.00257
AFIX  23
H00B  2    0.532745    0.489984    0.326795    11.00000   -1.20000
H00C  2    0.475644    0.466054    0.397253    11.00000   -1.20000
AFIX   0
C00O  1    0.763812    0.470614    0.344947    11.00000    0.03558    0.02886 =
         0.03620    0.00045    0.00365   -0.00063
AFIX  43
H00O  2    0.705847    0.484087    0.313225    11.00000   -1.20000
AFIX   0
C00P  1    0.642146    0.326710    0.631951    11.00000    0.03512    0.02804 =
         0.02678   -0.00443    0.00913   -0.00161
C00Q  1    0.647719    0.480580    0.504281    11.00000    0.03867    0.02285 =
         0.03552   -0.00420    0.01302    0.00391
C00R  1    0.552411    0.292807    0.605412    11.00000    0.03511    0.02490 =
         0.02685   -0.00083    0.00707   -0.00005
C00S  1    0.511691    0.283316    0.340211    11.00000    0.03153    0.02488 =
         0.02645   -0.00208    0.00207   -0.00135
C00T  1    0.626114    0.186320    0.652133    11.00000    0.04119    0.02743 =
         0.02766    0.00226    0.00831    0.00103
C00U  1    0.666744    0.394665    0.606536    11.00000    0.03551    0.02480 =
         0.03353   -0.00466    0.00993   -0.00142
C00V  1    0.206535    0.234616    0.616969    11.00000    0.02665    0.02991 =
         0.04683    0.00568   -0.00231    0.00042
C00W  1    0.544009    0.224759    0.619928    11.00000    0.03576    0.02622 =
         0.03178    0.00047    0.00834   -0.00147
C00X  1    0.730256    0.514999    0.542743    11.00000    0.04429    0.02292 =
         0.04564   -0.00579    0.01324   -0.00673
AFIX  43
H00X  2    0.750844    0.555003    0.522199    11.00000   -1.20000
AFIX   0
C00Y  1    0.937602    0.489739    0.394091    11.00000    0.03822    0.04183 =
         0.04636   -0.00385    0.00709   -0.01046
AFIX  43
H00Y  2    0.994719    0.516622    0.397489    11.00000   -1.20000
AFIX   0
C00Z  1    0.613747    0.423311    0.538101    11.00000    0.02970    0.02438 =
         0.03739   -0.00470    0.00778   -0.00057
AFIX  43
H00Z  2    0.554620    0.403281    0.515155    11.00000   -1.20000
AFIX   0
C010  1    0.718128    0.290523    0.680157    11.00000    0.03447    0.03193 =
         0.02630    0.00014    0.00787   -0.00257
C011  1    0.935340    0.306861    0.531635    11.00000    0.03106    0.04952 =
         0.03649    0.00226   -0.00115   -0.00312
AFIX  43
H011  2    0.992049    0.334035    0.539665    11.00000   -1.20000
AFIX   0
C012  1    0.453211    0.318419    0.562399    11.00000    0.03626    0.02256 =
         0.03901    0.00004    0.00725   -0.00475
AFIX  23
H01A  2    0.431486    0.358954    0.586469    11.00000   -1.20000
H01B  2    0.458481    0.326258    0.506481    11.00000   -1.20000
AFIX   0
C013  1    0.780680    0.489298    0.611063    11.00000    0.04076    0.03215 =
         0.04423   -0.01059    0.00606   -0.00908
AFIX  43
H013  2    0.834267    0.513161    0.637215    11.00000   -1.20000
AFIX   0
C014  1    0.715130    0.219082    0.680639    11.00000    0.03955    0.03386 =
         0.02376    0.00394    0.00605    0.00236
C015  1    0.438187    0.228585    0.312342    11.00000    0.03780    0.02513 =
         0.03530    0.00104   -0.00607   -0.00076
AFIX  23
H01C  2    0.382239    0.226531    0.344301    11.00000   -1.20000
H01D  2    0.412207    0.234005    0.256854    11.00000   -1.20000
AFIX   0
C016  1    0.849828    0.509703    0.348951    11.00000    0.04978    0.03033 =
         0.04302    0.00084    0.01018   -0.00764
AFIX  43
H016  2    0.848534    0.549616    0.321110    11.00000   -1.20000
AFIX   0
C017  1    0.379197    0.071808    0.376804    11.00000    0.04898    0.02363 =
         0.04402   -0.00195   -0.00021    0.00217
C018  1    0.593385    0.181904    0.382595    11.00000    0.03678    0.02385 =
         0.03608   -0.00031   -0.00245    0.00217
AFIX  23
H01E  2    0.653313    0.160705    0.366635    11.00000   -1.20000
H01F  2    0.582595    0.166829    0.435408    11.00000   -1.20000
AFIX   0
C019  1    0.797175    0.328483    0.728366    11.00000    0.03534    0.03924 =
         0.02806   -0.00272    0.00753   -0.00148
C01A  1    0.172877    0.169308    0.621383    11.00000    0.04711    0.02873 =
         0.05485    0.00702    0.00754   -0.00404
AFIX  43
H01G  2    0.178474    0.139811    0.579797    11.00000   -1.20000
AFIX   0
C01B  1    0.439763    0.199885    0.590610    11.00000    0.04076    0.02529 =
         0.04525    0.00315    0.00605   -0.00090
AFIX  23
H01H  2    0.440226    0.173108    0.542995    11.00000   -1.20000
H01I  2    0.411078    0.174188    0.631057    11.00000   -1.20000
AFIX   0
C01C  1    0.940326    0.429947    0.434039    11.00000    0.03222    0.04324 =
         0.03627   -0.00407    0.00308   -0.00449
AFIX  43
H01J  2    1.000090    0.416547    0.463419    11.00000   -1.20000
AFIX   0
C01D  1    0.814164    0.396442    0.710555    11.00000    0.03869    0.04331 =
         0.03259   -0.00702    0.00821   -0.00521
C01E  1    0.931412    0.249899    0.576867    11.00000    0.03111    0.05199 =
         0.03605    0.00673   -0.00198    0.00738
AFIX  43
H01K  2    0.984189    0.239492    0.615623    11.00000   -1.20000
AFIX   0
C01F  1    0.387352    0.376587    0.307955    11.00000    0.03425    0.03098 =
         0.05842   -0.00243   -0.00359    0.00244
AFIX 137
H01L  2    0.351574    0.385965    0.352835    11.00000   -1.50000
H01M  2    0.351890    0.342979    0.275614    11.00000   -1.50000
H01N  2    0.391862    0.416337    0.277152    11.00000   -1.50000
AFIX   0
C01G  1    0.812730    0.178451    0.692714    11.00000    0.04254    0.04302 =
         0.02889    0.00756    0.00074    0.00543
AFIX  23
H01O  2    0.867610    0.205863    0.717088    11.00000   -1.20000
H01P  2    0.804397    0.141014    0.727511    11.00000   -1.20000
AFIX   0
C01H  1    0.849149    0.301074    0.798302    11.00000    0.04665    0.05125 =
         0.02869   -0.00060    0.00632   -0.00447
AFIX  43
H01Q  2    0.834193    0.257897    0.812799    11.00000   -1.20000
AFIX   0
C01I  1    0.418941    0.058241    0.454308    11.00000    0.05922    0.03160 =
         0.04598   -0.00030    0.00027   -0.00537
AFIX  43
H01R  2    0.486989    0.065948    0.470441    11.00000   -1.20000
AFIX   0
C01J  1    0.616779    0.110979    0.650417    11.00000    0.04837    0.02646 =
         0.04787    0.00261    0.00289    0.00236
AFIX 137
H01S  2    0.547654    0.098651    0.653179    11.00000   -1.50000
H01T  2    0.658361    0.092438    0.695004    11.00000   -1.50000
H01U  2    0.638426    0.094272    0.601984    11.00000   -1.50000
AFIX   0
C01K  1    0.889654    0.431046    0.759444    11.00000    0.05385    0.05204 =
         0.04959   -0.00526   -0.00077   -0.01776
AFIX  43
H01V  2    0.903950    0.474877    0.747225    11.00000   -1.20000
AFIX   0
C01L  1    0.921272    0.336475    0.845562    11.00000    0.05014    0.06718 =
         0.03635    0.00104   -0.00197   -0.00672
AFIX  43
H01W  2    0.955276    0.317158    0.890813    11.00000   -1.20000
AFIX   0
C01M  1    0.130679    0.148786    0.689026    11.00000    0.04919    0.04129 =
         0.07204    0.01926    0.01002    0.00007
AFIX  43
H01X  2    0.107554    0.105310    0.691824    11.00000   -1.20000
AFIX   0
C01N  1    0.122326    0.191189    0.751825    11.00000    0.03652    0.07077 =
         0.05274    0.02215    0.00300    0.01165
C01O  1    0.198505    0.278396    0.679393    11.00000    0.04136    0.03980 =
         0.06294   -0.00456    0.00073   -0.00170
AFIX  43
H01Y  2    0.221197    0.321963    0.676458    11.00000   -1.20000
AFIX   0
C01P  1    0.356757    0.033049    0.507950    11.00000    0.07766    0.03708 =
         0.05638    0.00192    0.01657   -0.00117
AFIX  43
H01Z  2    0.383757    0.025102    0.560171    11.00000   -1.20000
AFIX   0
C01Q  1    0.942683    0.401570    0.824775    11.00000    0.05715    0.07542 =
         0.04564   -0.01219   -0.00846   -0.01839
AFIX  43
H01   2    0.993072    0.425259    0.855183    11.00000   -1.20000
AFIX   0
C01R  1    0.257230    0.019738    0.485810    11.00000    0.06921    0.04143 =
         0.08670    0.00049    0.02934    0.00733
C01S  1    0.277290    0.061290    0.354124    11.00000    0.05179    0.05457 =
         0.07567    0.00322   -0.00623    0.00732
AFIX  43
H1    2    0.248894    0.072206    0.303064    11.00000   -1.20000
AFIX   0
C01T  1    0.156378    0.256699    0.746217    11.00000    0.04570    0.06933 =
         0.05351   -0.00555    0.00351    0.00839
AFIX  43
H2    2    0.150698    0.286119    0.787864    11.00000   -1.20000
AFIX   0
C01U  1    0.218010    0.034303    0.408366    11.00000    0.04239    0.06811 =
         0.12229    0.00288    0.01264    0.00625
AFIX  43
H3    2    0.150167    0.025751    0.392369    11.00000   -1.20000
AFIX   0
C01V  1    0.079513    0.168088    0.825833    11.00000    0.06442    0.12114 =
         0.06793    0.04521    0.02028    0.02325
AFIX 137
H4    2    0.031604    0.133093    0.812435    11.00000   -1.50000
H     2    0.046481    0.204607    0.848723    11.00000   -1.50000
HA    2    0.133186    0.151851    0.863479    11.00000   -1.50000
AFIX   0
C01W  1    0.190652   -0.012897    0.542676    11.00000    0.11658    0.06684 =
         0.14370    0.00451    0.07946   -0.00359
AFIX 137
H5    2    0.178110   -0.058349    0.527272    11.00000   -1.50000
HB    2    0.127660    0.010559    0.540635    11.00000   -1.50000
HC    2    0.224373   -0.011398    0.595833    11.00000   -1.50000
AFIX   0
HKLF 4


REM  exp_403_autored_a.res in P2(1)/c
REM R1 =  0.0633 for    7369 Fo > 4sig(Fo)  and  0.1235 for all   13167 data
REM    617 parameters refined using      0 restraints

END

WGHT      0.0761      0.0000

REM Highest difference peak  0.460,  deepest hole -0.538,  1-sigma level  0.063
Q1    1   0.3356  0.2615  0.5325  11.00000  0.05    0.46
Q2    1   0.2162  0.2525  0.5763  11.00000  0.05    0.43
Q3    1   0.3998  0.0921  0.3362  11.00000  0.05    0.40
Q4    1   0.3928  0.2392  0.5275  11.00000  0.05    0.38
Q5    1   0.6213  0.3818  0.3723  11.00000  0.05    0.37
;
_shelx_res_checksum              8237
_olex2_submission_special_instructions 'No special instructions were received'
_oxdiff_exptl_absorpt_empirical_details 
;
Empirical correction (ABSPACK) includes:
- Absorption correction using spherical harmonics
- Frame scaling
;
_oxdiff_exptl_absorpt_empirical_full_max 1.400
_oxdiff_exptl_absorpt_empirical_full_min 0.723
_exptl_crystal_recrystallization_method 'Re-crystallisation from solvent'
####################################################################### 
# 
# This file contains crystal structure data downloaded from the 
# Cambridge Structural Database (CSD) hosted by the Cambridge 
# Crystallographic Data Centre (CCDC).
# 
# Full information about CCDC data access policies and citation 
# guidelines are available at http://www.ccdc.cam.ac.uk/access/V1 
# 
# Audit and citation data items may have been added by the CCDC. 
# Please retain this information to preserve the provenance of 
# this file and to allow appropriate attribution of the data. 
# 
#######################################################################

data_exp_529_auto
_database_code_depnum_ccdc_archive 'CCDC 2237886'
loop_
_audit_author_name
_audit_author_address
'Juntaro Nogami'
;Tokyo Institute of Technology
Japan
;
_audit_update_record             
;
2023-01-25 deposited with the CCDC.	2023-03-10 downloaded from the CCDC.
;
_audit_creation_date             2023-01-23
_audit_creation_method           
;
Olex2 1.5-ac5-023
(compiled 2022.04.12 svn.rca3783a0 for Rigaku Oxford Diffraction, GUI svn.r6498)
;
_shelx_SHELXL_version_number     2016/6
_chemical_name_common            (+-)-3e
_chemical_name_systematic        '[2.2][5]Helicenophane'
_chemical_formula_moiety         'C70 H52 O2'
_chemical_formula_sum            'C70 H52 O2'
_chemical_formula_weight         925.11
_chemical_melting_point          ?
_chemical_oxdiff_formula         'C H O'
loop_
_atom_type_symbol
_atom_type_description
_atom_type_scat_dispersion_real
_atom_type_scat_dispersion_imag
_atom_type_scat_source
C C 0.0033 0.0016 'International Tables Vol C Tables 4.2.6.8 and 6.1.1.4'
H H 0.0000 0.0000 'International Tables Vol C Tables 4.2.6.8 and 6.1.1.4'
O O 0.0106 0.0060 'International Tables Vol C Tables 4.2.6.8 and 6.1.1.4'

_shelx_space_group_comment       
;
The symmetry employed for this shelxl refinement is uniquely defined
by the following loop, which should always be used as a source of
symmetry information in preference to the above space-group names.
They are only intended as comments.
;
_space_group_crystal_system      monoclinic
_space_group_IT_number           14
_space_group_name_H-M_alt        'P 1 21/c 1'
_space_group_name_Hall           '-P 2ybc'
loop_
_space_group_symop_operation_xyz
'x, y, z'
'-x, y+1/2, -z+1/2'
'-x, -y, -z'
'x, -y-1/2, z-1/2'

_cell_length_a                   12.9227(4)
_cell_length_b                   24.0368(7)
_cell_length_c                   17.1320(5)
_cell_angle_alpha                90
_cell_angle_beta                 97.506(3)
_cell_angle_gamma                90
_cell_volume                     5275.9(3)
_cell_formula_units_Z            4
_cell_measurement_reflns_used    12231
_cell_measurement_temperature    210
_cell_measurement_theta_max      28.0240
_cell_measurement_theta_min      2.0780
_shelx_estimated_absorpt_T_max   0.988
_shelx_estimated_absorpt_T_min   0.977
_exptl_absorpt_coefficient_mu    0.068
_exptl_absorpt_correction_T_max  0.983
_exptl_absorpt_correction_T_min  0.973
_exptl_absorpt_correction_type   analytical
_exptl_absorpt_process_details   
;
CrysAlisPro 1.171.42.61a (Rigaku Oxford Diffraction, 2022)
Analytical numeric absorption correction using a multifaceted crystal
model based on expressions derived by R.C. Clark & J.S. Reid.
(Clark, R. C. & Reid, J. S. (1995). Acta Cryst. A51, 887-897)
Empirical absorption correction using spherical harmonics,
implemented in SCALE3 ABSPACK scaling algorithm.
;
_exptl_absorpt_special_details   ?
_exptl_crystal_colour            colourless
_exptl_crystal_colour_primary    colourless
_exptl_crystal_density_diffrn    1.165
_exptl_crystal_density_meas      ?
_exptl_crystal_density_method    ?
_exptl_crystal_description       block
_exptl_crystal_F_000             1952
loop_
_exptl_crystal_face_index_h
_exptl_crystal_face_index_k
_exptl_crystal_face_index_l
_exptl_crystal_face_perp_dist
2 10 22 0.1358
-5 -29 -9 0.0721
-1 -16 21 0.1684
17 -11 -3 0.0691
5 32 -5 0.1092
3 13 21 0.1303
5 31 7 0.1184
17 -3 -13 0.0993
-2 -15 22 0.1710
-2 -14 22 0.1712
-5 -29 -10 0.0660
-16 14 -3 0.0759
3 -17 20 0.1674
17 -11 -2 0.0722
-17 5 10 0.1262
4 14 -22 0.1690
16 0 -15 0.1082

_exptl_crystal_size_max          0.345
_exptl_crystal_size_mid          0.193
_exptl_crystal_size_min          0.172
loop_
_exptl_oxdiff_crystal_face_indexfrac_h
_exptl_oxdiff_crystal_face_indexfrac_k
_exptl_oxdiff_crystal_face_indexfrac_l
_exptl_oxdiff_crystal_face_x
_exptl_oxdiff_crystal_face_y
_exptl_oxdiff_crystal_face_z
2.4107 10.3763 22.1591 -0.0000 -0.7288 -0.6847
-5.1705 -29.1667 -9.2394 0.0000 0.9991 -0.0416
-0.6599 -15.9215 21.2319 0.0712 0.0000 -0.9975
17.2871 -10.7030 -2.9495 0.9991 0.0000 -0.0434
5.2101 31.9643 -4.9497 -0.0000 -0.7967 0.6044
2.8068 12.8831 21.3556 -0.0000 -0.7831 -0.6219
5.3259 30.5428 6.7491 -0.0000 -0.9884 0.1521
16.5600 -2.6609 -12.6439 0.9062 -0.0000 0.4229
-2.2081 -15.0655 21.6288 -0.0175 0.0000 -0.9998
-1.6330 -13.7222 22.0673 -0.0000 -0.0526 -0.9986
-5.0957 -28.5568 -10.1460 0.0000 1.0000 0.0000
-15.8921 14.3552 -3.1289 -0.9487 -0.0000 0.3162
2.5207 -17.2786 19.8975 0.2510 -0.0000 -0.9680
17.1681 -11.2816 -2.0856 0.9965 -0.0000 -0.0830
-17.1232 4.8465 10.3644 -0.9510 0.0000 -0.3091
3.7448 14.0867 -21.8555 0.1065 -0.0000 0.9943
15.5221 0.0936 -15.1980 0.8321 0.0000 0.5547

_exptl_transmission_factor_max   ?
_exptl_transmission_factor_min   ?
_diffrn_reflns_av_R_equivalents  0.0491
_diffrn_reflns_av_unetI/netI     0.0992
_diffrn_reflns_Laue_measured_fraction_full 0.999
_diffrn_reflns_Laue_measured_fraction_max 0.954
_diffrn_reflns_limit_h_max       18
_diffrn_reflns_limit_h_min       -13
_diffrn_reflns_limit_k_max       32
_diffrn_reflns_limit_k_min       -34
_diffrn_reflns_limit_l_max       24
_diffrn_reflns_limit_l_min       -24
_diffrn_reflns_number            55196
_diffrn_reflns_point_group_measured_fraction_full 0.999
_diffrn_reflns_point_group_measured_fraction_max 0.954
_diffrn_reflns_theta_full        25.242
_diffrn_reflns_theta_max         30.653
_diffrn_reflns_theta_min         2.324
_diffrn_ambient_environment      N~2~
_diffrn_ambient_temperature      210
_diffrn_detector                 'Hybrid Pixel Array Detector'
_diffrn_detector_area_resol_mean 10.0000
_diffrn_measured_fraction_theta_full 0.999
_diffrn_measured_fraction_theta_max 0.954
_diffrn_measurement_details      
;
List of Runs (angles in degrees, time in seconds):

  # Type    Start    End  Width  t~exp~   \w     \q     \k     \f   Frames
#--------------------------------------------------------------------------
  1  \w     85.00 110.00   0.50   84.92    --   20.00  54.00 -30.00   50
  2  \w    -70.00 -15.00   0.50   84.92    --   20.00  54.00 120.00  110
  3  \w     43.00  72.00   0.50   84.92    --   20.00  54.00 120.00   58
  4  \w     76.00 109.00   0.50   84.92    --   20.00  54.00 120.00   66
  5  \w    -74.00 107.00   0.50   84.92    --   20.00  54.00-120.00  362
  6  \w    -42.00   6.00   0.50   84.92    --   20.00  54.00-150.00   96
  7  \w     18.00  43.00   0.50   84.92    --   20.00  54.00-150.00   50
  8  \w     70.00  97.00   0.50   84.92    --   20.00  54.00-150.00   54
  9  \w    -17.00  83.00   0.50   84.92    --   20.00  54.00-180.00  200
 10  \w     11.00  36.00   0.50   84.92    --   20.00  54.00  60.00   50
 11  \w     75.00 100.00   0.50   84.92    --   20.00  54.00  60.00   50
 12  \w    -62.00 -33.00   0.50   84.92    --   20.00  54.00 -30.00   58
;
_diffrn_measurement_device       'two-circle diffractometer'
_diffrn_measurement_device_type  'XtaLAB Mini II (JP)'
_diffrn_measurement_method       '\w scans'
_diffrn_orient_matrix_type       
'CrysAlisPro convention (1999,Acta A55,543-557)'
_diffrn_orient_matrix_UB_11      0.0521125000
_diffrn_orient_matrix_UB_12      -0.0087385000
_diffrn_orient_matrix_UB_13      -0.0015775000
_diffrn_orient_matrix_UB_21      -0.0186695000
_diffrn_orient_matrix_UB_22      -0.0248576000
_diffrn_orient_matrix_UB_23      -0.0192206000
_diffrn_orient_matrix_UB_31      -0.0006162000
_diffrn_orient_matrix_UB_32      0.0132720000
_diffrn_orient_matrix_UB_33      -0.0370459000
_diffrn_radiation_monochromator  graphite
_diffrn_radiation_probe          x-ray
_diffrn_radiation_type           'Mo K\a'
_diffrn_radiation_wavelength     0.71073
_diffrn_source                   'fine-focus sealed X-ray tube'
_diffrn_source_type              'Rigaku (Mo) X-ray Source'
_reflns_Friedel_coverage         0.000
_reflns_Friedel_fraction_full    .
_reflns_Friedel_fraction_max     .
_reflns_number_gt                7720
_reflns_number_total             15579
_reflns_special_details          
;
 Reflections were merged by SHELXL according to the crystal
 class for the calculation of statistics and refinement.
 
 Structure factors included contributions from the .fab file.
 
 _reflns_Friedel_fraction is defined as the number of unique
 Friedel pairs measured divided by the number that would be
 possible theoretically, ignoring centric projections and
 systematic absences.
;
_reflns_threshold_expression     'I > 2\s(I)'
_computing_cell_refinement       'CrysAlisPro 1.171.42.61a (Rigaku OD, 2022)'
_computing_data_collection       'CrysAlisPro 1.171.42.61a (Rigaku OD, 2022)'
_computing_data_reduction        'CrysAlisPro 1.171.42.61a (Rigaku OD, 2022)'
_computing_molecular_graphics    'Olex2 1.5-ac5-023 (Dolomanov et al., 2009)'
_computing_publication_material  'Olex2 1.5-ac5-023 (Dolomanov et al., 2009)'
_computing_structure_refinement  'SHELXL 2016/6 (Sheldrick, 2015)'
_computing_structure_solution    'SHELXT  (Sheldrick, 2015)'
_refine_diff_density_max         0.316
_refine_diff_density_min         -0.294
_refine_diff_density_rms         0.051
_refine_ls_extinction_coef       .
_refine_ls_extinction_method     none
_refine_ls_goodness_of_fit_ref   0.986
_refine_ls_hydrogen_treatment    constr
_refine_ls_matrix_type           full
_refine_ls_number_parameters     671
_refine_ls_number_reflns         15579
_refine_ls_number_restraints     3
_refine_ls_R_factor_all          0.1502
_refine_ls_R_factor_gt           0.0765
_refine_ls_restrained_S_all      0.988
_refine_ls_shift/su_max          0.000
_refine_ls_shift/su_mean         0.000
_refine_ls_structure_factor_coef Fsqd
_refine_ls_weighting_details     
'w=1/[\s^2^(Fo^2^)+(0.0931P)^2^] where P=(Fo^2^+2Fc^2^)/3'
_refine_ls_weighting_scheme      calc
_refine_ls_wR_factor_gt          0.1708
_refine_ls_wR_factor_ref         0.1958
_refine_special_details          ?
_olex2_refinement_description    
;
1. Restrained distances
 C70-C71 \\sim C70-C71A
 with sigma of 0.02
 C70-C34 \\sim C70-C34A
 with sigma of 0.04
 C71-C34 \\sim C71A-C34A
 with sigma of 0.02
2. Others
 Sof(H70C)=Sof(H70D)=Sof(C71A)=Sof(H71C)=Sof(H71D)=Sof(C34A)=Sof(H34D)=
 Sof(H34E)=Sof(H34F)=1-FVAR(1)
 Sof(H70A)=Sof(H70B)=Sof(C71)=Sof(H71A)=Sof(H71B)=Sof(C34)=Sof(H34A)=Sof(H34B)=
 Sof(H34C)=FVAR(1)
3.a Secondary CH2 refined with riding coordinates:
 C61(H61A,H61B), C35(H35A,H35B), C33(H33A,H33B), C69(H69A,H69B), C62(H62A,
 H62B), C63(H63A,H63B), C70(H70A,H70B), C70(H70C,H70D), C71(H71A,H71B),
 C71A(H71C,H71D)
3.b Aromatic/amide H refined with riding coordinates:
 C15(H15), C39(H39), C10(H10), C28(H28), C18(H18), C40(H40), C17(H17),
 C21(H21), C7(H7), C24(H24), C59(H59), C9(H9), C23(H23), C46(H46), C8(H8),
 C43(H43), C65(H65), C22(H22), C44(H44), C68(H68), C57(H57), C45(H45), C58(H58),
  C56(H56), C50(H50), C66(H66), C67(H67), C53(H53), C51(H51), C52(H52)
3.c Idealised Me refined as rotating group:
 C64(H64A,H64B,H64C), C34(H34A,H34B,H34C), C34A(H34D,H34E,H34F)
;
_atom_sites_solution_hydrogens   geom
_atom_sites_solution_primary     dual
_atom_sites_solution_secondary   ?
loop_
_atom_site_label
_atom_site_type_symbol
_atom_site_fract_x
_atom_site_fract_y
_atom_site_fract_z
_atom_site_U_iso_or_equiv
_atom_site_adp_type
_atom_site_occupancy
_atom_site_site_symmetry_order
_atom_site_calc_flag
_atom_site_refinement_flags_posn
_atom_site_refinement_flags_adp
_atom_site_refinement_flags_occupancy
_atom_site_disorder_assembly
_atom_site_disorder_group
O36 O 0.53508(12) 0.95398(5) 0.44196(8) 0.0341(4) Uani 1 1 d . . . . .
O34 O 0.77652(12) 0.69001(6) 0.32159(9) 0.0407(4) Uani 1 1 d . . . . .
C11 C 0.50641(17) 0.69266(8) 0.51813(11) 0.0286(5) Uani 1 1 d . . . . .
C6 C 0.41934(17) 0.65605(9) 0.50544(12) 0.0312(5) Uani 1 1 d . . . . .
C2 C 0.37412(16) 0.83316(9) 0.48549(11) 0.0302(5) Uani 1 1 d . . . . .
C12 C 0.49100(16) 0.75261(8) 0.50740(11) 0.0280(5) Uani 1 1 d . . . . .
C13 C 0.57723(16) 0.79051(8) 0.50410(11) 0.0261(4) Uani 1 1 d . . . . .
C30 C 0.54568(16) 0.80298(8) 0.25000(11) 0.0273(5) Uani 1 1 d . . . . .
C15 C 0.68186(17) 0.73424(8) 0.41924(12) 0.0307(5) Uani 1 1 d . . . . .
H15 H 0.624047 0.709912 0.407132 0.037 Uiso 1 1 calc R U . . .
C29 C 0.58786(16) 0.85537(8) 0.28536(11) 0.0278(5) Uani 1 1 d . . . . .
C14 C 0.67697(16) 0.77679(8) 0.47487(11) 0.0275(5) Uani 1 1 d . . . . .
C5 C 0.31468(18) 0.67897(9) 0.50126(12) 0.0361(5) Uani 1 1 d . . . . .
C1 C 0.45947(17) 0.86887(8) 0.49716(12) 0.0298(5) Uani 1 1 d . . . . .
C38 C 0.43784(16) 0.78772(9) 0.23946(12) 0.0301(5) Uani 1 1 d . . . . .
C26 C 0.56194(16) 0.84728(8) 0.51845(11) 0.0271(5) Uani 1 1 d . . . . .
C42 C 0.75132(17) 0.83673(10) 0.23087(12) 0.0341(5) Uani 1 1 d . . . . .
C3 C 0.38938(16) 0.77500(9) 0.50347(11) 0.0296(5) Uani 1 1 d . . . . .
C19 C 0.76324(17) 0.81274(9) 0.49174(12) 0.0314(5) Uani 1 1 d . . . . .
C25 C 0.65292(18) 0.88012(8) 0.54974(11) 0.0303(5) Uani 1 1 d . . . . .
C16 C 0.76928(18) 0.72724(9) 0.38195(12) 0.0352(5) Uani 1 1 d . . . . .
C27 C 0.57966(17) 0.92709(8) 0.38356(12) 0.0302(5) Uani 1 1 d . . . . .
C20 C 0.75394(17) 0.86104(8) 0.54169(12) 0.0325(5) Uani 1 1 d . . . . .
C31 C 0.61996(16) 0.76205(9) 0.23907(11) 0.0292(5) Uani 1 1 d . . . . .
C48 C 0.49183(17) 0.69069(9) 0.26182(12) 0.0314(5) Uani 1 1 d . . . . .
C39 C 0.67987(18) 0.94494(9) 0.37364(13) 0.0360(5) Uani 1 1 d . . . . .
H39 H 0.710481 0.975818 0.402614 0.043 Uiso 1 1 calc R U . . .
C47 C 0.72026(17) 0.78102(9) 0.21747(12) 0.0328(5) Uani 1 1 d . . . . .
C10 C 0.60457(18) 0.66939(9) 0.54413(13) 0.0358(5) Uani 1 1 d . . . . .
H10 H 0.662222 0.693417 0.558758 0.043 Uiso 1 1 calc R U . . .
C32 C 0.59438(17) 0.70561(9) 0.25471(12) 0.0314(5) Uani 1 1 d . . . . .
C28 C 0.53366(16) 0.88391(8) 0.33936(11) 0.0289(5) Uani 1 1 d . . . . .
H28 H 0.464372 0.873144 0.345255 0.035 Uiso 1 1 calc R U . . .
C18 C 0.85366(18) 0.80239(9) 0.45604(14) 0.0391(6) Uani 1 1 d . . . . .
H18 H 0.913630 0.824989 0.469594 0.047 Uiso 1 1 calc R U . . .
C41 C 0.69004(17) 0.87152(9) 0.27793(12) 0.0316(5) Uani 1 1 d . . . . .
C4 C 0.30232(17) 0.73706(9) 0.51107(12) 0.0342(5) Uani 1 1 d . . . . .
C40 C 0.73381(18) 0.91725(9) 0.32134(13) 0.0372(5) Uani 1 1 d . . . . .
H40 H 0.802038 0.929326 0.314475 0.045 Uiso 1 1 calc R U . . .
C17 C 0.85695(17) 0.76047(10) 0.40225(13) 0.0387(5) Uani 1 1 d . . . . .
H17 H 0.918675 0.754109 0.378927 0.046 Uiso 1 1 calc R U . . .
C60 C 0.35564(16) 0.83033(9) 0.22489(12) 0.0313(5) Uani 1 1 d . . . . .
C21 C 0.84065(19) 0.88930(10) 0.58100(13) 0.0417(6) Uani 1 1 d . . . . .
H21 H 0.908953 0.876099 0.576648 0.050 Uiso 1 1 calc R U . . .
C7 C 0.43788(19) 0.59813(9) 0.50907(12) 0.0387(6) Uani 1 1 d . . . . .
H7 H 0.380668 0.573343 0.497526 0.046 Uiso 1 1 calc R U . . .
C55 C 0.25270(17) 0.81684(10) 0.23587(13) 0.0380(5) Uani 1 1 d . . . . .
C24 C 0.64288(19) 0.92840(9) 0.59515(12) 0.0372(5) Uani 1 1 d . . . . .
H24 H 0.575265 0.942433 0.599918 0.045 Uiso 1 1 calc R U . . .
C37 C 0.41067(17) 0.73117(8) 0.24197(12) 0.0309(5) Uani 1 1 d . . . . .
C61 C 0.46885(18) 0.63579(8) 0.30064(12) 0.0356(5) Uani 1 1 d . . . . .
H61A H 0.396206 0.637289 0.313069 0.043 Uiso 1 1 calc R U . . .
H61B H 0.515165 0.633224 0.351317 0.043 Uiso 1 1 calc R U . . .
C59 C 0.37562(18) 0.88389(9) 0.19828(12) 0.0364(5) Uani 1 1 d . . . . .
H59 H 0.443024 0.892144 0.184918 0.044 Uiso 1 1 calc R U . . .
C35 C 0.44535(18) 0.92901(8) 0.46974(13) 0.0352(5) Uani 1 1 d . . . . .
H35A H 0.386103 0.930639 0.426874 0.042 Uiso 1 1 calc R U . . .
H35B H 0.426245 0.951609 0.514002 0.042 Uiso 1 1 calc R U . . .
C9 C 0.6196(2) 0.61249(9) 0.54904(14) 0.0433(6) Uani 1 1 d . . . . .
H9 H 0.687005 0.597801 0.566219 0.052 Uiso 1 1 calc R U . . .
C23 C 0.7295(2) 0.95556(10) 0.63270(13) 0.0437(6) Uani 1 1 d . . . . .
H23 H 0.721227 0.987805 0.663359 0.052 Uiso 1 1 calc R U . . .
C33 C 0.68310(17) 0.66505(9) 0.28366(13) 0.0393(6) Uani 1 1 d . . . . .
H33A H 0.657189 0.638507 0.320808 0.047 Uiso 1 1 calc R U . . .
H33B H 0.700493 0.643385 0.237979 0.047 Uiso 1 1 calc R U . . .
C46 C 0.78039(17) 0.74686(10) 0.17439(13) 0.0400(6) Uani 1 1 d . . . . .
H46 H 0.760930 0.709049 0.165442 0.048 Uiso 1 1 calc R U . . .
C8 C 0.5355(2) 0.57681(10) 0.52867(14) 0.0429(6) Uani 1 1 d . . . . .
H8 H 0.546223 0.537708 0.528431 0.051 Uiso 1 1 calc R U . . .
C49 C 0.29833(18) 0.71691(10) 0.23353(14) 0.0407(6) Uani 1 1 d . . . . .
C43 C 0.84023(17) 0.85707(11) 0.20032(13) 0.0427(6) Uani 1 1 d . . . . .
H43 H 0.861502 0.894586 0.209566 0.051 Uiso 1 1 calc R U . . .
C65 C 0.20554(19) 0.75606(11) 0.53048(15) 0.0461(6) Uani 1 1 d . . . . .
H65 H 0.198613 0.794020 0.544317 0.055 Uiso 1 1 calc R U . . .
C22 C 0.8283(2) 0.93572(10) 0.62561(14) 0.0485(7) Uani 1 1 d . . . . .
H22 H 0.887858 0.954288 0.651733 0.058 Uiso 1 1 calc R U . . .
C69 C 0.26978(18) 0.85539(10) 0.44628(14) 0.0431(6) Uani 1 1 d . . . . .
H69A H 0.222599 0.823351 0.433061 0.052 Uiso 1 1 calc R U . . .
H69B H 0.281267 0.873314 0.396092 0.052 Uiso 1 1 calc R U . . .
C44 C 0.89627(19) 0.82262(12) 0.15709(14) 0.0496(7) Uani 1 1 d . . . . .
H44 H 0.955101 0.836644 0.135457 0.060 Uiso 1 1 calc R U . . .
C54 C 0.22321(18) 0.75855(10) 0.24262(14) 0.0429(6) Uani 1 1 d . . . . .
C62 C 0.4812(2) 0.58185(9) 0.25449(14) 0.0457(6) Uani 1 1 d . . . . .
H62A H 0.435372 0.583682 0.203544 0.055 Uiso 1 1 calc R U . . .
H62B H 0.554219 0.579021 0.243100 0.055 Uiso 1 1 calc R U . . .
C68 C 0.2269(2) 0.64456(11) 0.49875(16) 0.0519(7) Uani 1 1 d . . . . .
H68 H 0.233461 0.605961 0.488567 0.062 Uiso 1 1 calc R U . . .
C57 C 0.2018(2) 0.91286(11) 0.20953(16) 0.0505(7) Uani 1 1 d . . . . .
H57 H 0.150742 0.941424 0.207782 0.061 Uiso 1 1 calc R U . . .
C45 C 0.86655(19) 0.76707(12) 0.14506(14) 0.0501(7) Uani 1 1 d . . . . .
H45 H 0.906375 0.743179 0.116358 0.060 Uiso 1 1 calc R U . . .
C58 C 0.30130(19) 0.92460(10) 0.19093(14) 0.0439(6) Uani 1 1 d . . . . .
H58 H 0.317308 0.960672 0.173273 0.053 Uiso 1 1 calc R U . . .
C56 C 0.17836(19) 0.86002(11) 0.23025(15) 0.0481(6) Uani 1 1 d . . . . .
H56 H 0.109716 0.852060 0.241245 0.058 Uiso 1 1 calc R U . . .
C50 C 0.2614(2) 0.66254(11) 0.21467(16) 0.0519(7) Uani 1 1 d . . . . .
H50 H 0.308571 0.634966 0.201110 0.062 Uiso 1 1 calc R U . . .
C66 C 0.1215(2) 0.72150(12) 0.52998(17) 0.0585(8) Uani 1 1 d . . . . .
H66 H 0.057101 0.735553 0.542703 0.070 Uiso 1 1 calc R U . . .
C67 C 0.1307(2) 0.66579(13) 0.51083(18) 0.0634(8) Uani 1 1 d . . . . .
H67 H 0.071111 0.642281 0.506014 0.076 Uiso 1 1 calc R U . . .
C53 C 0.1199(2) 0.74231(12) 0.24617(19) 0.0633(8) Uani 1 1 d . . . . .
H53 H 0.070481 0.769641 0.256723 0.076 Uiso 1 1 calc R U . . .
C63 C 0.4544(2) 0.52973(10) 0.29873(16) 0.0568(7) Uani 1 1 d . . . . .
H63A H 0.499462 0.528399 0.350084 0.068 Uiso 1 1 calc R U . . .
H63B H 0.470458 0.496553 0.268241 0.068 Uiso 1 1 calc R U . . .
C70 C 0.2137(2) 0.89715(11) 0.4938(2) 0.0675(9) Uani 1 1 d D . . . .
H70A H 0.256665 0.930997 0.505322 0.081 Uiso 0.645(7) 1 calc R U P A 1
H70B H 0.199505 0.880493 0.544169 0.081 Uiso 0.645(7) 1 calc R U P A 1
H70C H 0.243981 0.892641 0.549575 0.081 Uiso 0.355(7) 1 calc R U P A 2
H70D H 0.234061 0.934699 0.477559 0.081 Uiso 0.355(7) 1 calc R U P A 2
C64 C 0.3402(2) 0.52683(11) 0.31323(17) 0.0662(8) Uani 1 1 d . . . . .
H64A H 0.294844 0.529554 0.262873 0.099 Uiso 1 1 calc R U . . .
H64B H 0.325220 0.557677 0.347431 0.099 Uiso 1 1 calc R U . . .
H64C H 0.327503 0.491419 0.338661 0.099 Uiso 1 1 calc R U . . .
C51 C 0.1581(2) 0.64893(13) 0.2156(2) 0.0716(9) Uani 1 1 d . . . . .
H51 H 0.134961 0.612125 0.202912 0.086 Uiso 1 1 calc R U . . .
C52 C 0.0878(2) 0.68823(14) 0.2349(2) 0.0809(11) Uani 1 1 d . . . . .
H52 H 0.018137 0.677929 0.240252 0.097 Uiso 1 1 calc R U . . .
C71 C 0.1049(5) 0.9122(3) 0.4385(6) 0.103(3) Uani 0.645(7) 1 d D . P A 1
H71A H 0.120371 0.927150 0.387400 0.124 Uiso 0.645(7) 1 calc R U P A 1
H71B H 0.062581 0.878013 0.427948 0.124 Uiso 0.645(7) 1 calc R U P A 1
C34 C 0.0440(5) 0.9548(3) 0.4789(5) 0.138(4) Uani 0.645(7) 1 d D . P A 1
H34A H -0.026104 0.958719 0.449758 0.207 Uiso 0.645(7) 1 calc R U P A 1
H34B H 0.080087 0.990670 0.480463 0.207 Uiso 0.645(7) 1 calc R U P A 1
H34C H 0.038450 0.942465 0.532768 0.207 Uiso 0.645(7) 1 calc R U P A 1
C71A C 0.0987(6) 0.8979(3) 0.4923(5) 0.046(2) Uani 0.355(7) 1 d D . P A 2
H71C H 0.078672 0.924402 0.532000 0.055 Uiso 0.355(7) 1 calc R U P A 2
H71D H 0.073027 0.860456 0.504285 0.055 Uiso 0.355(7) 1 calc R U P A 2
C34A C 0.0529(7) 0.9156(5) 0.4112(6) 0.057(3) Uani 0.355(7) 1 d D . P A 2
H34D H 0.088701 0.949111 0.396236 0.085 Uiso 0.355(7) 1 calc R U P A 2
H34E H -0.021577 0.923540 0.410617 0.085 Uiso 0.355(7) 1 calc R U P A 2
H34F H 0.061650 0.885660 0.373792 0.085 Uiso 0.355(7) 1 calc R U P A 2

loop_
_atom_site_aniso_label
_atom_site_aniso_U_11
_atom_site_aniso_U_22
_atom_site_aniso_U_33
_atom_site_aniso_U_23
_atom_site_aniso_U_13
_atom_site_aniso_U_12
O36 0.0483(10) 0.0257(8) 0.0296(8) -0.0015(6) 0.0104(7) 0.0002(7)
O34 0.0392(9) 0.0460(10) 0.0358(9) -0.0106(7) 0.0006(7) 0.0109(7)
C11 0.0369(12) 0.0287(11) 0.0196(10) -0.0008(8) 0.0017(9) -0.0022(9)
C6 0.0410(13) 0.0295(12) 0.0230(10) -0.0022(9) 0.0036(9) -0.0089(10)
C2 0.0326(12) 0.0360(12) 0.0227(10) 0.0010(9) 0.0067(9) 0.0057(10)
C12 0.0357(12) 0.0285(11) 0.0196(10) -0.0027(8) 0.0034(9) -0.0043(9)
C13 0.0313(11) 0.0279(11) 0.0184(9) 0.0032(8) 0.0007(8) -0.0013(9)
C30 0.0319(12) 0.0313(11) 0.0186(10) 0.0014(8) 0.0029(8) -0.0001(9)
C15 0.0359(12) 0.0289(12) 0.0259(11) 0.0012(9) -0.0014(9) 0.0019(9)
C29 0.0296(11) 0.0322(11) 0.0214(10) 0.0039(9) 0.0021(8) 0.0011(9)
C14 0.0324(12) 0.0280(11) 0.0209(10) 0.0042(8) -0.0011(9) 0.0008(9)
C5 0.0398(14) 0.0417(14) 0.0277(11) -0.0009(10) 0.0074(10) -0.0111(11)
C1 0.0409(13) 0.0262(11) 0.0244(10) -0.0009(8) 0.0120(9) 0.0033(10)
C38 0.0337(12) 0.0348(12) 0.0221(10) -0.0017(9) 0.0049(9) 0.0004(10)
C26 0.0392(13) 0.0256(11) 0.0173(9) -0.0001(8) 0.0069(9) -0.0024(9)
C42 0.0314(12) 0.0480(14) 0.0224(10) -0.0025(10) 0.0011(9) 0.0014(10)
C3 0.0337(12) 0.0337(12) 0.0220(10) -0.0003(9) 0.0062(9) -0.0013(9)
C19 0.0372(13) 0.0311(12) 0.0253(11) 0.0045(9) 0.0016(9) -0.0007(10)
C25 0.0469(14) 0.0252(11) 0.0190(10) 0.0026(8) 0.0054(9) -0.0046(10)
C16 0.0411(14) 0.0367(13) 0.0265(11) -0.0023(9) -0.0006(10) 0.0102(10)
C27 0.0417(13) 0.0243(11) 0.0250(10) 0.0043(8) 0.0060(9) 0.0032(9)
C20 0.0420(13) 0.0295(12) 0.0252(11) 0.0078(9) 0.0011(9) -0.0078(10)
C31 0.0309(12) 0.0393(13) 0.0165(9) -0.0050(9) -0.0002(8) 0.0028(10)
C48 0.0413(13) 0.0313(12) 0.0210(10) -0.0057(9) 0.0012(9) 0.0019(10)
C39 0.0467(14) 0.0292(12) 0.0320(12) -0.0011(9) 0.0045(11) -0.0102(10)
C47 0.0325(12) 0.0437(13) 0.0214(10) -0.0051(9) 0.0006(9) 0.0038(10)
C10 0.0440(14) 0.0266(11) 0.0338(12) 0.0025(9) -0.0062(10) -0.0058(10)
C32 0.0373(13) 0.0350(12) 0.0216(10) -0.0064(9) 0.0020(9) 0.0063(10)
C28 0.0321(12) 0.0296(11) 0.0247(10) 0.0037(9) 0.0029(9) 0.0000(9)
C18 0.0325(13) 0.0427(14) 0.0417(13) 0.0035(11) 0.0028(11) -0.0036(10)
C41 0.0368(13) 0.0334(12) 0.0248(11) 0.0028(9) 0.0048(9) 0.0001(10)
C4 0.0359(13) 0.0406(13) 0.0268(11) 0.0021(9) 0.0063(9) -0.0044(10)
C40 0.0365(13) 0.0403(13) 0.0350(12) 0.0047(10) 0.0058(10) -0.0064(11)
C17 0.0319(13) 0.0489(15) 0.0348(13) -0.0009(11) 0.0028(10) 0.0043(11)
C60 0.0317(12) 0.0347(12) 0.0269(11) -0.0007(9) 0.0015(9) 0.0019(10)
C21 0.0446(14) 0.0427(14) 0.0373(13) 0.0028(11) 0.0037(11) -0.0133(11)
C7 0.0507(15) 0.0323(13) 0.0324(12) -0.0060(10) 0.0025(11) -0.0163(11)
C55 0.0325(13) 0.0464(14) 0.0344(12) -0.0008(10) 0.0013(10) 0.0045(11)
C24 0.0548(15) 0.0307(12) 0.0264(11) 0.0031(9) 0.0062(11) -0.0054(11)
C37 0.0371(13) 0.0325(12) 0.0228(10) -0.0013(9) 0.0023(9) -0.0002(10)
C61 0.0482(14) 0.0305(12) 0.0275(11) -0.0020(9) 0.0021(10) 0.0038(10)
C59 0.0336(13) 0.0429(14) 0.0313(12) 0.0013(10) -0.0008(10) 0.0014(11)
C35 0.0436(14) 0.0303(12) 0.0330(12) -0.0031(9) 0.0106(10) 0.0039(10)
C9 0.0505(15) 0.0295(13) 0.0464(14) 0.0024(11) -0.0072(12) -0.0009(11)
C23 0.0681(18) 0.0317(13) 0.0305(12) -0.0040(10) 0.0038(12) -0.0157(12)
C33 0.0433(14) 0.0386(13) 0.0356(13) -0.0115(10) 0.0038(11) 0.0079(11)
C46 0.0361(13) 0.0532(15) 0.0307(12) -0.0073(11) 0.0040(10) 0.0059(11)
C8 0.0557(17) 0.0280(12) 0.0422(14) -0.0020(10) -0.0044(12) -0.0053(11)
C49 0.0399(14) 0.0427(14) 0.0378(13) 0.0052(11) -0.0010(11) -0.0056(11)
C43 0.0365(14) 0.0565(16) 0.0352(13) -0.0039(11) 0.0048(10) -0.0072(12)
C65 0.0453(15) 0.0493(15) 0.0466(15) 0.0104(12) 0.0166(12) 0.0018(12)
C22 0.0615(18) 0.0440(15) 0.0387(14) -0.0034(11) 0.0020(13) -0.0221(13)
C69 0.0405(14) 0.0414(14) 0.0486(15) 0.0101(11) 0.0105(12) 0.0027(11)
C44 0.0318(13) 0.078(2) 0.0408(14) -0.0137(13) 0.0108(11) -0.0050(13)
C54 0.0335(13) 0.0474(15) 0.0467(15) 0.0077(12) 0.0009(11) -0.0014(11)
C62 0.0597(17) 0.0417(14) 0.0353(13) -0.0128(11) 0.0039(12) 0.0038(12)
C68 0.0482(16) 0.0497(16) 0.0588(17) 0.0002(13) 0.0110(13) -0.0140(13)
C57 0.0408(15) 0.0472(16) 0.0607(17) -0.0025(13) -0.0041(13) 0.0114(12)
C45 0.0361(14) 0.080(2) 0.0342(13) -0.0185(13) 0.0065(11) 0.0071(13)
C58 0.0462(15) 0.0392(14) 0.0438(14) 0.0011(11) -0.0039(12) 0.0072(11)
C56 0.0312(13) 0.0564(17) 0.0559(16) -0.0003(13) 0.0030(12) 0.0044(12)
C50 0.0481(16) 0.0421(15) 0.0606(17) 0.0062(12) -0.0116(13) -0.0119(12)
C66 0.0425(16) 0.068(2) 0.069(2) 0.0119(15) 0.0232(14) 0.0002(14)
C67 0.0459(17) 0.071(2) 0.074(2) 0.0060(16) 0.0131(15) -0.0199(15)
C53 0.0370(16) 0.0635(19) 0.089(2) 0.0177(17) 0.0064(15) -0.0004(14)
C63 0.086(2) 0.0321(14) 0.0486(16) -0.0071(12) -0.0036(15) 0.0007(14)
C70 0.0513(18) 0.0521(17) 0.107(3) 0.0125(17) 0.0391(18) 0.0141(14)
C64 0.098(3) 0.0412(16) 0.0588(18) -0.0015(13) 0.0067(17) -0.0189(16)
C51 0.0553(19) 0.0536(19) 0.099(3) 0.0180(17) -0.0169(17) -0.0194(16)
C52 0.0452(18) 0.070(2) 0.125(3) 0.033(2) 0.0019(19) -0.0144(17)
C71 0.039(4) 0.072(4) 0.207(12) 0.022(6) 0.046(5) 0.007(4)
C34 0.084(5) 0.097(5) 0.247(11) 0.046(6) 0.077(6) 0.037(4)
C71A 0.037(5) 0.042(5) 0.065(6) 0.004(4) 0.028(4) -0.004(3)
C34A 0.022(5) 0.070(6) 0.077(6) 0.021(5) 0.004(5) 0.009(5)

_geom_special_details            
;
 All esds (except the esd in the dihedral angle between two l.s. planes)
 are estimated using the full covariance matrix.  The cell esds are taken
 into account individually in the estimation of esds in distances, angles
 and torsion angles; correlations between esds in cell parameters are only
 used when they are defined by crystal symmetry.  An approximate (isotropic)
 treatment of cell esds is used for estimating esds involving l.s. planes.
;
loop_
_geom_bond_atom_site_label_1
_geom_bond_atom_site_label_2
_geom_bond_distance
_geom_bond_site_symmetry_2
_geom_bond_publ_flag
O36 C27 1.379(2) . ?
O36 C35 1.441(2) . ?
O34 C16 1.380(2) . ?
O34 C33 1.426(3) . ?
C11 C6 1.423(3) . ?
C11 C12 1.463(3) . ?
C11 C10 1.405(3) . ?
C6 C5 1.454(3) . ?
C6 C7 1.413(3) . ?
C2 C1 1.391(3) . ?
C2 C3 1.440(3) . ?
C2 C69 1.523(3) . ?
C12 C13 1.446(3) . ?
C12 C3 1.413(3) . ?
C13 C14 1.480(3) . ?
C13 C26 1.405(3) . ?
C30 C29 1.471(3) . ?
C30 C38 1.430(3) . ?
C30 C31 1.404(3) . ?
C15 C14 1.405(3) . ?
C15 C16 1.379(3) . ?
C29 C28 1.409(3) . ?
C29 C41 1.398(3) . ?
C14 C19 1.410(3) . ?
C5 C4 1.418(3) . ?
C5 C68 1.400(3) . ?
C1 C26 1.425(3) . ?
C1 C35 1.523(3) . ?
C38 C60 1.473(3) . ?
C38 C37 1.406(3) . ?
C26 C25 1.459(3) . ?
C42 C47 1.408(3) . ?
C42 C41 1.464(3) . ?
C42 C43 1.411(3) . ?
C3 C4 1.467(3) . ?
C19 C20 1.457(3) . ?
C19 C18 1.410(3) . ?
C25 C20 1.407(3) . ?
C25 C24 1.412(3) . ?
C16 C17 1.393(3) . ?
C27 C39 1.396(3) . ?
C27 C28 1.373(3) . ?
C20 C21 1.405(3) . ?
C31 C47 1.466(3) . ?
C31 C32 1.430(3) . ?
C48 C32 1.393(3) . ?
C48 C37 1.438(3) . ?
C48 C61 1.524(3) . ?
C39 C40 1.377(3) . ?
C47 C46 1.405(3) . ?
C10 C9 1.383(3) . ?
C32 C33 1.537(3) . ?
C18 C17 1.370(3) . ?
C41 C40 1.404(3) . ?
C4 C65 1.411(3) . ?
C60 C55 1.406(3) . ?
C60 C59 1.401(3) . ?
C21 C22 1.374(3) . ?
C7 C8 1.363(3) . ?
C55 C54 1.461(3) . ?
C55 C56 1.409(3) . ?
C24 C23 1.380(3) . ?
C37 C49 1.480(3) . ?
C61 C62 1.538(3) . ?
C59 C58 1.365(3) . ?
C9 C8 1.392(3) . ?
C23 C22 1.383(3) . ?
C46 C45 1.369(3) . ?
C49 C54 1.417(3) . ?
C49 C50 1.414(3) . ?
C43 C44 1.378(3) . ?
C65 C66 1.366(3) . ?
C69 C70 1.533(3) . ?
C44 C45 1.397(3) . ?
C54 C53 1.400(3) . ?
C62 C63 1.527(3) . ?
C68 C67 1.384(3) . ?
C57 C58 1.393(3) . ?
C57 C56 1.364(3) . ?
C50 C51 1.376(3) . ?
C66 C67 1.387(4) . ?
C53 C52 1.371(4) . ?
C63 C64 1.529(4) . ?
C70 C71 1.630(8) . ?
C70 C71A 1.484(7) . ?
C51 C52 1.380(4) . ?
C71 C34 1.514(8) . ?
C71A C34A 1.499(11) . ?

loop_
_geom_angle_atom_site_label_1
_geom_angle_atom_site_label_2
_geom_angle_atom_site_label_3
_geom_angle
_geom_angle_site_symmetry_1
_geom_angle_site_symmetry_3
_geom_angle_publ_flag
C27 O36 C35 118.35(15) . . ?
C16 O34 C33 118.55(16) . . ?
C6 C11 C12 119.88(19) . . ?
C10 C11 C6 117.75(19) . . ?
C10 C11 C12 122.32(19) . . ?
C11 C6 C5 119.03(19) . . ?
C7 C6 C11 118.5(2) . . ?
C7 C6 C5 121.8(2) . . ?
C1 C2 C3 118.98(19) . . ?
C1 C2 C69 119.12(19) . . ?
C3 C2 C69 121.60(19) . . ?
C13 C12 C11 122.17(19) . . ?
C3 C12 C11 119.44(18) . . ?
C3 C12 C13 118.32(18) . . ?
C12 C13 C14 125.63(18) . . ?
C26 C13 C12 118.58(18) . . ?
C26 C13 C14 115.10(17) . . ?
C38 C30 C29 125.06(18) . . ?
C31 C30 C29 115.59(18) . . ?
C31 C30 C38 118.39(18) . . ?
C16 C15 C14 121.0(2) . . ?
C28 C29 C30 119.86(18) . . ?
C41 C29 C30 120.25(18) . . ?
C41 C29 C28 118.75(19) . . ?
C15 C14 C13 120.68(19) . . ?
C15 C14 C19 118.73(19) . . ?
C19 C14 C13 119.62(18) . . ?
C4 C5 C6 119.07(19) . . ?
C68 C5 C6 121.5(2) . . ?
C68 C5 C4 118.8(2) . . ?
C2 C1 C26 120.33(19) . . ?
C2 C1 C35 118.7(2) . . ?
C26 C1 C35 119.63(18) . . ?
C30 C38 C60 120.83(19) . . ?
C37 C38 C30 119.17(19) . . ?
C37 C38 C60 120.00(19) . . ?
C13 C26 C1 117.14(19) . . ?
C13 C26 C25 117.70(19) . . ?
C1 C26 C25 125.07(19) . . ?
C47 C42 C41 118.03(19) . . ?
C47 C42 C43 119.8(2) . . ?
C43 C42 C41 122.1(2) . . ?
C2 C3 C4 122.51(19) . . ?
C12 C3 C2 118.72(18) . . ?
C12 C3 C4 118.55(19) . . ?
C14 C19 C20 119.02(19) . . ?
C14 C19 C18 118.74(19) . . ?
C18 C19 C20 122.1(2) . . ?
C20 C25 C26 120.06(18) . . ?
C20 C25 C24 118.4(2) . . ?
C24 C25 C26 121.3(2) . . ?
O34 C16 C17 115.24(19) . . ?
C15 C16 O34 124.5(2) . . ?
C15 C16 C17 120.2(2) . . ?
O36 C27 C39 115.25(19) . . ?
C28 C27 O36 124.23(19) . . ?
C28 C27 C39 120.46(19) . . ?
C25 C20 C19 117.8(2) . . ?
C21 C20 C19 123.0(2) . . ?
C21 C20 C25 119.2(2) . . ?
C30 C31 C47 117.25(19) . . ?
C30 C31 C32 117.46(18) . . ?
C32 C31 C47 125.17(19) . . ?
C32 C48 C37 118.54(19) . . ?
C32 C48 C61 120.2(2) . . ?
C37 C48 C61 120.74(19) . . ?
C40 C39 C27 119.2(2) . . ?
C42 C47 C31 119.81(18) . . ?
C46 C47 C42 118.4(2) . . ?
C46 C47 C31 121.2(2) . . ?
C9 C10 C11 121.8(2) . . ?
C31 C32 C33 118.76(19) . . ?
C48 C32 C31 120.41(19) . . ?
C48 C32 C33 119.12(19) . . ?
C27 C28 C29 120.88(19) . . ?
C17 C18 C19 121.5(2) . . ?
C29 C41 C42 118.47(19) . . ?
C29 C41 C40 119.28(19) . . ?
C40 C41 C42 122.0(2) . . ?
C5 C4 C3 120.14(19) . . ?
C65 C4 C5 117.6(2) . . ?
C65 C4 C3 122.2(2) . . ?
C39 C40 C41 121.3(2) . . ?
C18 C17 C16 119.6(2) . . ?
C55 C60 C38 119.41(19) . . ?
C59 C60 C38 122.31(19) . . ?
C59 C60 C55 118.3(2) . . ?
C22 C21 C20 121.1(2) . . ?
C8 C7 C6 121.9(2) . . ?
C60 C55 C54 119.5(2) . . ?
C60 C55 C56 118.0(2) . . ?
C56 C55 C54 122.0(2) . . ?
C23 C24 C25 121.2(2) . . ?
C38 C37 C48 118.9(2) . . ?
C38 C37 C49 117.80(19) . . ?
C48 C37 C49 122.82(19) . . ?
C48 C61 C62 117.79(17) . . ?
C58 C59 C60 122.1(2) . . ?
O36 C35 C1 115.35(17) . . ?
C10 C9 C8 119.7(2) . . ?
C24 C23 C22 119.8(2) . . ?
O34 C33 C32 115.56(18) . . ?
C45 C46 C47 121.2(2) . . ?
C7 C8 C9 119.8(2) . . ?
C54 C49 C37 120.2(2) . . ?
C50 C49 C37 122.3(2) . . ?
C50 C49 C54 117.5(2) . . ?
C44 C43 C42 120.1(2) . . ?
C66 C65 C4 122.0(2) . . ?
C21 C22 C23 120.3(2) . . ?
C2 C69 C70 116.6(2) . . ?
C43 C44 C45 120.0(2) . . ?
C49 C54 C55 118.6(2) . . ?
C53 C54 C55 122.1(2) . . ?
C53 C54 C49 118.6(2) . . ?
C63 C62 C61 113.01(18) . . ?
C67 C68 C5 121.2(3) . . ?
C56 C57 C58 119.4(2) . . ?
C46 C45 C44 120.4(2) . . ?
C59 C58 C57 119.5(2) . . ?
C57 C56 C55 122.1(2) . . ?
C51 C50 C49 121.1(3) . . ?
C65 C66 C67 119.7(2) . . ?
C68 C67 C66 119.8(3) . . ?
C52 C53 C54 122.1(3) . . ?
C62 C63 C64 113.8(2) . . ?
C69 C70 C71 105.5(4) . . ?
C71A C70 C69 122.8(4) . . ?
C50 C51 C52 120.6(3) . . ?
C53 C52 C51 119.1(3) . . ?
C34 C71 C70 110.1(7) . . ?
C70 C71A C34A 107.0(6) . . ?

_smtbx_masks_special_details     ?
loop_
_smtbx_masks_void_nr
_smtbx_masks_void_average_x
_smtbx_masks_void_average_y
_smtbx_masks_void_average_z
_smtbx_masks_void_volume
_smtbx_masks_void_count_electrons
_smtbx_masks_void_content
1 0.000 0.000 0.000 406.4 131.5 '2 hexane'
2 0.000 0.500 0.500 406.4 131.5 '2 hexane'

_smtbx_masks_void_probe_radius   1.2
_smtbx_masks_void_truncation_radius 1.2
_shelx_res_file                  
;
TITL exp_529_auto_a.res in P2(1)/c
    exp_529_auto.res
    created by SHELXL-2016/6 at 14:21:06 on 30-Jul-2022
REM Old TITL exp_529_auto in P2(1)/c
REM SHELXT solution in P2(1)/c
REM R1 0.229, Rweak 0.028, Alpha 0.054, Orientation as input
REM Formula found by SHELXT: C74 C78
CELL 0.71073 12.9227 24.0368 17.132 90 97.506 90
ZERR 4 0.0004 0.0007 0.0005 0 0.003 0
LATT 1
SYMM -X,0.5+Y,0.5-Z
SFAC C H O
UNIT 280 208 8
SADI C70 C71 C70 C71A
SADI 0.04 C70 C34 C70 C34A
SADI C71 C34 C71A C34A

L.S. 20
PLAN  10
SIZE 0.172 0.193 0.345
TEMP -86(20)
ABIN
fmap 2
acta
OMIT 3 1 5
OMIT 1 0 0
OMIT 1 1 0
OMIT -1 1 1
OMIT 0 2 1
OMIT 2 1 5
OMIT 1 1 1
OMIT 0 3 1
OMIT 2 5 2
OMIT -1 3 1
REM <olex2.extras>
REM <HklSrc "%.\\exp_529_auto.hkl">
REM </olex2.extras>

WGHT    0.093100
FVAR       0.18875   0.64538
O36   3    0.535078    0.953982    0.441964    11.00000    0.04833    0.02571 =
         0.02960   -0.00146    0.01036    0.00019
O34   3    0.776519    0.690015    0.321589    11.00000    0.03920    0.04599 =
         0.03582   -0.01063    0.00064    0.01092
C11   1    0.506411    0.692665    0.518129    11.00000    0.03691    0.02865 =
         0.01963   -0.00076    0.00170   -0.00215
C6    1    0.419340    0.656049    0.505438    11.00000    0.04102    0.02954 =
         0.02298   -0.00220    0.00360   -0.00894
C2    1    0.374120    0.833160    0.485490    11.00000    0.03261    0.03604 =
         0.02269    0.00102    0.00672    0.00565
C12   1    0.491004    0.752607    0.507396    11.00000    0.03573    0.02853 =
         0.01959   -0.00273    0.00342   -0.00433
C13   1    0.577230    0.790508    0.504099    11.00000    0.03128    0.02793 =
         0.01841    0.00317    0.00072   -0.00132
C30   1    0.545682    0.802983    0.250001    11.00000    0.03187    0.03135 =
         0.01856    0.00137    0.00289   -0.00012
C15   1    0.681858    0.734235    0.419241    11.00000    0.03588    0.02893 =
         0.02586    0.00123   -0.00137    0.00190
AFIX  43
H15   2    0.624047    0.709912    0.407132    11.00000   -1.20000
AFIX   0
C29   1    0.587861    0.855371    0.285363    11.00000    0.02961    0.03218 =
         0.02136    0.00391    0.00210    0.00110
C14   1    0.676968    0.776785    0.474873    11.00000    0.03236    0.02796 =
         0.02087    0.00424   -0.00106    0.00080
C5    1    0.314677    0.678969    0.501257    11.00000    0.03977    0.04171 =
         0.02775   -0.00089    0.00744   -0.01113
C1    1    0.459472    0.868873    0.497162    11.00000    0.04092    0.02619 =
         0.02437   -0.00088    0.01197    0.00332
C38   1    0.437838    0.787722    0.239460    11.00000    0.03365    0.03479 =
         0.02206   -0.00166    0.00486    0.00044
C26   1    0.561944    0.847284    0.518449    11.00000    0.03916    0.02561 =
         0.01732   -0.00007    0.00692   -0.00240
C42   1    0.751319    0.836726    0.230872    11.00000    0.03138    0.04800 =
         0.02238   -0.00253    0.00110    0.00138
C3    1    0.389378    0.774995    0.503475    11.00000    0.03371    0.03372 =
         0.02200   -0.00028    0.00624   -0.00131
C19   1    0.763237    0.812739    0.491737    11.00000    0.03722    0.03105 =
         0.02526    0.00455    0.00160   -0.00071
C25   1    0.652922    0.880125    0.549737    11.00000    0.04688    0.02523 =
         0.01898    0.00261    0.00536   -0.00460
C16   1    0.769280    0.727242    0.381953    11.00000    0.04114    0.03670 =
         0.02651   -0.00226   -0.00057    0.01017
C27   1    0.579663    0.927086    0.383564    11.00000    0.04169    0.02429 =
         0.02502    0.00433    0.00597    0.00317
C20   1    0.753941    0.861038    0.541694    11.00000    0.04198    0.02946 =
         0.02517    0.00775    0.00112   -0.00780
C31   1    0.619955    0.762046    0.239072    11.00000    0.03091    0.03926 =
         0.01645   -0.00496   -0.00017    0.00282
C48   1    0.491834    0.690695    0.261818    11.00000    0.04128    0.03131 =
         0.02097   -0.00573    0.00120    0.00190
C39   1    0.679872    0.944940    0.373637    11.00000    0.04667    0.02921 =
         0.03204   -0.00110    0.00454   -0.01015
AFIX  43
H39   2    0.710481    0.975818    0.402614    11.00000   -1.20000
AFIX   0
C47   1    0.720257    0.781023    0.217469    11.00000    0.03249    0.04368 =
         0.02136   -0.00505    0.00063    0.00382
C10   1    0.604574    0.669392    0.544133    11.00000    0.04400    0.02660 =
         0.03383    0.00246   -0.00617   -0.00579
AFIX  43
H10   2    0.662222    0.693417    0.558758    11.00000   -1.20000
AFIX   0
C32   1    0.594377    0.705606    0.254714    11.00000    0.03729    0.03499 =
         0.02157   -0.00640    0.00200    0.00630
C28   1    0.533657    0.883912    0.339358    11.00000    0.03211    0.02962 =
         0.02467    0.00371    0.00293    0.00000
AFIX  43
H28   2    0.464372    0.873144    0.345255    11.00000   -1.20000
AFIX   0
C18   1    0.853661    0.802391    0.456041    11.00000    0.03249    0.04265 =
         0.04173    0.00353    0.00281   -0.00363
AFIX  43
H18   2    0.913630    0.824989    0.469594    11.00000   -1.20000
AFIX   0
C41   1    0.690043    0.871524    0.277930    11.00000    0.03682    0.03344 =
         0.02482    0.00284    0.00481    0.00013
C4    1    0.302323    0.737057    0.511068    11.00000    0.03590    0.04058 =
         0.02677    0.00207    0.00625   -0.00443
C40   1    0.733812    0.917250    0.321336    11.00000    0.03655    0.04028 =
         0.03498    0.00474    0.00577   -0.00636
AFIX  43
H40   2    0.802038    0.929326    0.314475    11.00000   -1.20000
AFIX   0
C17   1    0.856953    0.760473    0.402249    11.00000    0.03192    0.04894 =
         0.03482   -0.00094    0.00277    0.00435
AFIX  43
H17   2    0.918675    0.754109    0.378927    11.00000   -1.20000
AFIX   0
C60   1    0.355642    0.830331    0.224889    11.00000    0.03168    0.03468 =
         0.02685   -0.00071    0.00146    0.00195
C21   1    0.840651    0.889301    0.580996    11.00000    0.04464    0.04272 =
         0.03734    0.00282    0.00365   -0.01327
AFIX  43
H21   2    0.908953    0.876099    0.576648    11.00000   -1.20000
AFIX   0
C7    1    0.437882    0.598129    0.509069    11.00000    0.05073    0.03227 =
         0.03240   -0.00604    0.00255   -0.01634
AFIX  43
H7    2    0.380668    0.573343    0.497526    11.00000   -1.20000
AFIX   0
C55   1    0.252695    0.816845    0.235871    11.00000    0.03254    0.04638 =
         0.03438   -0.00077    0.00130    0.00452
C24   1    0.642877    0.928402    0.595146    11.00000    0.05484    0.03072 =
         0.02639    0.00311    0.00621   -0.00537
AFIX  43
H24   2    0.575265    0.942433    0.599918    11.00000   -1.20000
AFIX   0
C37   1    0.410673    0.731170    0.241970    11.00000    0.03709    0.03245 =
         0.02284   -0.00130    0.00229   -0.00023
C61   1    0.468848    0.635791    0.300638    11.00000    0.04817    0.03054 =
         0.02749   -0.00199    0.00212    0.00384
AFIX  23
H61A  2    0.396206    0.637289    0.313069    11.00000   -1.20000
H61B  2    0.515165    0.633224    0.351317    11.00000   -1.20000
AFIX   0
C59   1    0.375623    0.883888    0.198278    11.00000    0.03361    0.04289 =
         0.03133    0.00126   -0.00076    0.00141
AFIX  43
H59   2    0.443024    0.892144    0.184918    11.00000   -1.20000
AFIX   0
C35   1    0.445349    0.929005    0.469739    11.00000    0.04359    0.03035 =
         0.03303   -0.00312    0.01056    0.00390
AFIX  23
H35A  2    0.386103    0.930639    0.426874    11.00000   -1.20000
H35B  2    0.426245    0.951609    0.514002    11.00000   -1.20000
AFIX   0
C9    1    0.619624    0.612487    0.549036    11.00000    0.05047    0.02951 =
         0.04639    0.00241   -0.00723   -0.00091
AFIX  43
H9    2    0.687005    0.597801    0.566219    11.00000   -1.20000
AFIX   0
C23   1    0.729461    0.955559    0.632705    11.00000    0.06808    0.03166 =
         0.03054   -0.00398    0.00382   -0.01567
AFIX  43
H23   2    0.721227    0.987805    0.663359    11.00000   -1.20000
AFIX   0
C33   1    0.683104    0.665054    0.283657    11.00000    0.04328    0.03858 =
         0.03561   -0.01150    0.00384    0.00792
AFIX  23
H33A  2    0.657189    0.638507    0.320808    11.00000   -1.20000
H33B  2    0.700493    0.643385    0.237979    11.00000   -1.20000
AFIX   0
C46   1    0.780391    0.746856    0.174388    11.00000    0.03605    0.05321 =
         0.03074   -0.00733    0.00395    0.00588
AFIX  43
H46   2    0.760930    0.709049    0.165442    11.00000   -1.20000
AFIX   0
C8    1    0.535542    0.576808    0.528667    11.00000    0.05567    0.02797 =
         0.04217   -0.00197   -0.00437   -0.00535
AFIX  43
H8    2    0.546223    0.537708    0.528431    11.00000   -1.20000
AFIX   0
C49   1    0.298334    0.716914    0.233532    11.00000    0.03986    0.04275 =
         0.03782    0.00522   -0.00103   -0.00565
C43   1    0.840229    0.857069    0.200318    11.00000    0.03647    0.05654 =
         0.03521   -0.00389    0.00482   -0.00720
AFIX  43
H43   2    0.861502    0.894586    0.209566    11.00000   -1.20000
AFIX   0
C65   1    0.205545    0.756055    0.530484    11.00000    0.04531    0.04935 =
         0.04658    0.01044    0.01660    0.00180
AFIX  43
H65   2    0.198613    0.794020    0.544317    11.00000   -1.20000
AFIX   0
C22   1    0.828263    0.935720    0.625614    11.00000    0.06152    0.04402 =
         0.03871   -0.00336    0.00200   -0.02213
AFIX  43
H22   2    0.887858    0.954288    0.651733    11.00000   -1.20000
AFIX   0
C69   1    0.269778    0.855393    0.446276    11.00000    0.04052    0.04141 =
         0.04857    0.01008    0.01055    0.00273
AFIX  23
H69A  2    0.222599    0.823351    0.433061    11.00000   -1.20000
H69B  2    0.281267    0.873314    0.396092    11.00000   -1.20000
AFIX   0
C44   1    0.896268    0.822623    0.157085    11.00000    0.03177    0.07790 =
         0.04080   -0.01374    0.01076   -0.00502
AFIX  43
H44   2    0.955101    0.836644    0.135457    11.00000   -1.20000
AFIX   0
C54   1    0.223214    0.758550    0.242624    11.00000    0.03352    0.04739 =
         0.04672    0.00773    0.00088   -0.00140
C62   1    0.481246    0.581854    0.254494    11.00000    0.05965    0.04168 =
         0.03530   -0.01280    0.00388    0.00377
AFIX  23
H62A  2    0.435372    0.583682    0.203544    11.00000   -1.20000
H62B  2    0.554219    0.579021    0.243100    11.00000   -1.20000
AFIX   0
C68   1    0.226889    0.644565    0.498745    11.00000    0.04818    0.04969 =
         0.05880    0.00020    0.01099   -0.01396
AFIX  43
H68   2    0.233461    0.605961    0.488567    11.00000   -1.20000
AFIX   0
C57   1    0.201803    0.912861    0.209527    11.00000    0.04076    0.04718 =
         0.06067   -0.00252   -0.00414    0.01143
AFIX  43
H57   2    0.150742    0.941424    0.207782    11.00000   -1.20000
AFIX   0
C45   1    0.866551    0.767069    0.145059    11.00000    0.03612    0.08044 =
         0.03425   -0.01847    0.00654    0.00707
AFIX  43
H45   2    0.906375    0.743179    0.116358    11.00000   -1.20000
AFIX   0
C58   1    0.301295    0.924600    0.190934    11.00000    0.04623    0.03920 =
         0.04378    0.00105   -0.00385    0.00718
AFIX  43
H58   2    0.317308    0.960672    0.173273    11.00000   -1.20000
AFIX   0
C56   1    0.178356    0.860017    0.230250    11.00000    0.03122    0.05640 =
         0.05595   -0.00027    0.00305    0.00443
AFIX  43
H56   2    0.109716    0.852060    0.241245    11.00000   -1.20000
AFIX   0
C50   1    0.261354    0.662539    0.214666    11.00000    0.04812    0.04205 =
         0.06063    0.00624   -0.01165   -0.01195
AFIX  43
H50   2    0.308571    0.634966    0.201110    11.00000   -1.20000
AFIX   0
C66   1    0.121540    0.721496    0.529983    11.00000    0.04255    0.06788 =
         0.06936    0.01195    0.02317    0.00016
AFIX  43
H66   2    0.057101    0.735553    0.542703    11.00000   -1.20000
AFIX   0
C67   1    0.130699    0.665791    0.510826    11.00000    0.04585    0.07149 =
         0.07432    0.00596    0.01306   -0.01994
AFIX  43
H67   2    0.071111    0.642281    0.506014    11.00000   -1.20000
AFIX   0
C53   1    0.119912    0.742311    0.246166    11.00000    0.03700    0.06349 =
         0.08892    0.01772    0.00641   -0.00042
AFIX  43
H53   2    0.070481    0.769641    0.256723    11.00000   -1.20000
AFIX   0
C63   1    0.454409    0.529728    0.298734    11.00000    0.08625    0.03213 =
         0.04859   -0.00707   -0.00360    0.00070
AFIX  23
H63A  2    0.499462    0.528399    0.350084    11.00000   -1.20000
H63B  2    0.470458    0.496553    0.268241    11.00000   -1.20000
AFIX   0
C70   1    0.213716    0.897154    0.493801    11.00000    0.05133    0.05213 =
         0.10664    0.01254    0.03911    0.01411
PART 1
AFIX  23
H70A  2    0.256665    0.930997    0.505322    21.00000   -1.20000
H70B  2    0.199505    0.880493    0.544169    21.00000   -1.20000
AFIX  23
PART 2
H70C  2    0.243981    0.892641    0.549575   -21.00000   -1.20000
H70D  2    0.234061    0.934699    0.477559   -21.00000   -1.20000
AFIX   0
PART 0
C64   1    0.340242    0.526835    0.313226    11.00000    0.09765    0.04121 =
         0.05884   -0.00148    0.00667   -0.01893
AFIX 137
H64A  2    0.294844    0.529554    0.262873    11.00000   -1.50000
H64B  2    0.325220    0.557677    0.347431    11.00000   -1.50000
H64C  2    0.327503    0.491419    0.338661    11.00000   -1.50000
AFIX   0
C51   1    0.158093    0.648931    0.215629    11.00000    0.05530    0.05356 =
         0.09876    0.01803   -0.01690   -0.01935
AFIX  43
H51   2    0.134961    0.612125    0.202912    11.00000   -1.20000
AFIX   0
C52   1    0.087831    0.688226    0.234885    11.00000    0.04521    0.07029 =
         0.12479    0.03317    0.00189   -0.01444
AFIX  43
H52   2    0.018137    0.677929    0.240252    11.00000   -1.20000
AFIX   0
PART 1
C71   1    0.104905    0.912176    0.438451    21.00000    0.03943    0.07194 =
         0.20673    0.02192    0.04564    0.00683
AFIX  23
H71A  2    0.120371    0.927150    0.387400    21.00000   -1.20000
H71B  2    0.062581    0.878013    0.427948    21.00000   -1.20000
AFIX   0
C34   1    0.043962    0.954762    0.478928    21.00000    0.08437    0.09733 =
         0.24650    0.04592    0.07669    0.03743
AFIX 137
H34A  2   -0.026104    0.958719    0.449758    21.00000   -1.50000
H34B  2    0.080087    0.990670    0.480463    21.00000   -1.50000
H34C  2    0.038450    0.942465    0.532768    21.00000   -1.50000
AFIX   0
PART 2
C71A  1    0.098683    0.897911    0.492331   -21.00000    0.03672    0.04178 =
         0.06514    0.00371    0.02836   -0.00420
AFIX  23
H71C  2    0.078672    0.924402    0.532000   -21.00000   -1.20000
H71D  2    0.073027    0.860456    0.504285   -21.00000   -1.20000
AFIX   0
C34A  1    0.052902    0.915585    0.411226   -21.00000    0.02235    0.07010 =
         0.07661    0.02050    0.00358    0.00851
AFIX 137
H34D  2    0.088701    0.949111    0.396236   -21.00000   -1.50000
H34E  2   -0.021577    0.923540    0.410617   -21.00000   -1.50000
H34F  2    0.061650    0.885660    0.373792   -21.00000   -1.50000
AFIX   0
HKLF 4


REM  exp_529_auto_a.res in P2(1)/c
REM R1 =  0.0765 for    7720 Fo > 4sig(Fo)  and  0.1502 for all   15579 data
REM    671 parameters refined using      3 restraints

END

WGHT      0.0930      0.0000

REM Highest difference peak  0.316,  deepest hole -0.294,  1-sigma level  0.051
Q1    1   0.8434  0.5633  0.3902  11.00000  0.05    0.32
Q2    1   0.0232  0.5399  0.3218  11.00000  0.05    0.31
Q3    1   1.0522  0.9922  0.7599  11.00000  0.05    0.28
Q4    1   0.4501  0.7682  0.5387  11.00000  0.05    0.24
Q5    1   0.9126  0.9410  0.0443  11.00000  0.05    0.24
Q6    1   0.4578  0.7100  0.2236  11.00000  0.05    0.23
Q7    1   0.3965  0.8124  0.2569  11.00000  0.05    0.23
Q8    1   0.5429  0.7729  0.5293  11.00000  0.05    0.23
Q9    1   0.1201  0.4991  0.4256  11.00000  0.05    0.22
Q10   1   0.4560  0.6766  0.5317  11.00000  0.05    0.22
;
_shelx_res_checksum              73912
_shelx_fab_file                  
;
-18 0 2 0.7247 0.0005
-18 0 4 2.6345 -0.0006
-18 1 1 -0.4817 -0.0008
-18 1 2 0.8923 -0.0008
-18 1 3 1.8679 -0.0003
-18 1 4 -0.3359 -0.0025
-18 1 5 0.1077 0.0005
-18 1 6 -0.2621 0.0016
-18 1 7 -3.2270 -0.0009
-18 1 8 0.7661 -0.0000
-18 2 1 1.6700 0.0012
-18 2 2 0.9958 -0.0007
-18 2 3 0.4510 -0.0004
-18 2 4 1.3395 0.0001
-18 2 5 -1.3839 -0.0003
-18 2 6 -1.8784 0.0002
-18 2 7 0.9162 0.0002
-18 3 1 1.2003 -0.0006
-18 3 2 1.5385 -0.0001
-18 3 3 0.5608 -0.0003
-18 3 4 -0.8504 -0.0002
-18 3 5 -0.3429 0.0012
-18 3 6 0.1652 0.0009
-18 3 7 -1.8807 0.0000
-18 4 1 2.7150 -0.0002
-18 4 2 0.5441 0.0005
-18 4 3 -0.2645 0.0013
-18 4 4 0.2644 -0.0003
-18 4 5 -1.0730 0.0002
-18 7 5 1.0267 -0.0008
-18 8 3 0.9908 -0.0020
-17 0 2 -0.2131 0.0001
-17 0 4 1.5656 -0.0016
-17 0 6 -1.9078 -0.0011
-17 0 8 -1.8060 -0.0007
-17 1 1 1.0559 -0.0012
-17 1 2 0.6329 -0.0026
-17 1 3 -0.0461 0.0007
-17 1 4 -0.1777 -0.0019
-17 1 5 -0.0627 -0.0000
-17 1 6 -0.6465 0.0034
-17 1 7 -2.0926 -0.0014
-17 1 8 0.3451 -0.0015
-17 1 9 0.7904 0.0001
-17 1 10 0.6323 0.0000
-17 1 11 0.5878 -0.0005
-17 1 12 0.4414 0.0006
-17 2 1 1.0187 0.0016
-17 2 2 0.1054 -0.0004
-17 2 3 -0.0035 -0.0020
-17 2 4 0.0655 0.0011
-17 2 5 -1.1265 0.0000
-17 2 6 -2.2689 0.0005
-17 2 7 0.2173 0.0008
-17 2 8 -1.1183 -0.0008
-17 2 9 0.8111 -0.0006
-17 2 10 1.9457 0.0010
-17 2 11 0.7865 0.0020
-17 2 12 -0.1734 -0.0014
-17 3 1 2.1876 -0.0012
-17 3 2 0.7464 -0.0008
-17 3 3 -1.2440 0.0013
-17 3 4 -0.7685 -0.0009
-17 3 5 -1.5756 0.0016
-17 3 6 -0.3896 0.0016
-17 3 7 -1.6458 -0.0007
-17 3 8 0.2344 -0.0003
-17 3 9 1.2930 0.0006
-17 3 10 0.3570 0.0003
-17 3 11 -0.4680 -0.0002
-17 3 12 1.5870 -0.0000
-17 4 1 1.9391 0.0010
-17 4 2 -0.6170 -0.0001
-17 4 3 -1.1871 0.0006
-17 4 4 -0.7503 0.0003
-17 4 5 -0.8905 -0.0007
-17 4 6 -2.2041 0.0004
-17 4 7 1.1525 -0.0001
-17 4 8 -0.3837 0.0002
-17 4 9 -0.4372 0.0005
-17 4 10 2.0979 0.0010
-17 4 11 0.7742 0.0002
-17 5 1 1.2298 -0.0006
-17 5 2 0.6140 0.0006
-17 5 3 -1.7548 0.0003
-17 5 4 -0.9687 -0.0005
-17 5 5 -0.6438 -0.0004
-17 5 6 0.2855 0.0009
-17 5 7 -1.7094 0.0001
-17 5 8 0.1547 -0.0002
-17 5 9 2.0948 0.0002
-17 5 10 -0.8429 -0.0003
-17 5 11 0.9854 0.0002
-17 6 1 1.6676 0.0004
-17 6 2 -2.1832 0.0001
-17 6 3 -0.4198 0.0007
-17 6 4 0.6498 -0.0015
-17 6 5 -1.2106 -0.0006
-17 6 6 -0.6505 -0.0006
-17 6 7 1.3663 0.0004
-17 6 8 -0.9399 0.0006
-17 6 9 -0.4807 0.0001
-17 6 10 2.8003 0.0005
-17 7 1 0.3431 -0.0003
-17 7 2 1.3906 0.0003
-17 7 3 -1.4347 0.0001
-17 7 4 -0.2556 -0.0014
-17 7 5 1.1139 -0.0005
-17 7 6 -0.8968 0.0017
-17 7 7 -1.1090 0.0001
-17 7 8 0.6732 -0.0001
-17 7 9 1.1023 -0.0004
-17 7 10 -0.5767 0.0000
-17 8 1 0.1214 -0.0002
-17 8 2 -1.6554 0.0008
-17 8 3 1.4491 -0.0004
-17 8 4 1.0993 -0.0003
-17 8 5 -1.6502 -0.0005
-17 8 6 1.5529 0.0002
-17 8 7 0.0415 0.0008
-17 8 8 -1.4289 0.0001
-17 9 1 1.1722 0.0003
-17 9 2 1.5308 -0.0001
-17 9 3 -0.5118 0.0008
-17 9 4 0.5732 -0.0016
-17 9 5 1.4829 0.0012
-17 9 6 -1.6377 0.0008
-17 9 7 0.5431 0.0009
-17 9 8 0.1316 0.0006
-17 10 1 -0.4158 -0.0003
-17 10 2 0.2225 0.0011
-17 10 3 1.9675 -0.0008
-17 10 4 0.9083 0.0003
-17 10 5 -0.6917 -0.0004
-17 10 6 2.5047 0.0012
-17 10 7 -1.1071 -0.0002
-17 11 1 1.6866 0.0003
-17 11 2 1.1327 -0.0001
-17 11 3 0.5177 0.0005
-17 11 4 0.8871 -0.0008
-17 11 5 0.8513 0.0003
-17 11 6 -0.7268 0.0003
-17 12 1 -0.0162 0.0004
-17 12 2 0.9671 0.0002
-17 12 3 1.5443 -0.0009
-17 12 4 0.5787 -0.0003
-16 0 2 -2.2041 -0.0033
-16 0 4 1.8437 -0.0025
-16 0 6 0.8695 -0.0000
-16 0 8 -1.0334 -0.0023
-16 0 10 2.3526 0.0012
-16 0 12 -0.4753 0.0003
-16 0 14 0.7507 -0.0008
-16 1 1 0.7903 -0.0022
-16 1 2 0.0908 -0.0032
-16 1 3 -1.9158 -0.0015
-16 1 4 0.4240 0.0013
-16 1 5 2.4044 -0.0007
-16 1 6 -1.0531 0.0018
-16 1 7 -0.5915 -0.0012
-16 1 8 0.0299 -0.0027
-16 1 9 0.2472 -0.0002
-16 1 10 0.3941 -0.0001
-16 1 11 0.1019 0.0001
-16 1 12 0.4842 -0.0022
-16 1 13 0.7256 0.0004
-16 1 14 -1.2650 0.0019
-16 1 15 0.9105 -0.0010
-16 2 1 -1.3093 -0.0010
-16 2 2 -1.1567 -0.0009
-16 2 3 0.3891 -0.0015
-16 2 4 0.4995 0.0003
-16 2 5 -0.2083 0.0010
-16 2 6 -0.2598 -0.0003
-16 2 7 -0.6782 -0.0009
-16 2 8 -0.5220 -0.0012
-16 2 9 0.4949 -0.0002
-16 2 10 1.4831 0.0009
-16 2 11 0.6930 0.0002
-16 2 12 -1.2883 -0.0014
-16 2 13 0.1356 -0.0017
-16 2 14 0.0211 0.0000
-16 3 1 2.2192 -0.0006
-16 3 2 -0.4027 -0.0020
-16 3 3 -1.9835 0.0016
-16 3 4 0.7017 0.0003
-16 3 5 0.0314 0.0000
-16 3 6 -0.9309 0.0003
-16 3 7 -0.6081 -0.0011
-16 3 8 0.2764 -0.0016
-16 3 9 0.5689 0.0003
-16 3 10 0.4138 0.0001
-16 3 11 -0.7019 -0.0017
-16 3 12 2.1845 -0.0009
-16 3 13 -0.4990 -0.0001
-16 3 14 -1.4486 0.0003
-16 4 1 -0.9602 -0.0002
-16 4 2 -0.2748 0.0007
-16 4 3 -0.3899 -0.0010
-16 4 4 0.0750 0.0008
-16 4 5 0.5055 -0.0010
-16 4 6 -1.3591 -0.0007
-16 4 7 0.7852 -0.0011
-16 4 8 -0.0072 -0.0001
-16 4 9 -0.2021 0.0002
-16 4 10 1.7412 -0.0001
-16 4 11 1.0857 -0.0002
-16 4 12 -0.7338 -0.0028
-16 4 13 1.4662 -0.0011
-16 4 14 -1.0685 -0.0005
-16 5 1 1.5266 0.0001
-16 5 2 0.1060 -0.0003
-16 5 3 -1.5222 0.0011
-16 5 4 0.5284 -0.0008
-16 5 5 0.1323 -0.0008
-16 5 6 0.0507 0.0001
-16 5 7 -0.8038 -0.0006
-16 5 8 0.8018 -0.0013
-16 5 9 1.2139 0.0001
-16 5 10 -0.4756 -0.0005
-16 5 11 1.1385 -0.0018
-16 5 12 2.3678 -0.0005
-16 5 13 -0.0951 -0.0010
-16 6 1 0.4242 0.0006
-16 6 2 -1.0082 -0.0005
-16 6 3 0.6167 0.0001
-16 6 4 1.1622 -0.0004
-16 6 5 -0.1282 -0.0007
-16 6 6 -0.5475 -0.0009
-16 6 7 1.5007 -0.0002
-16 6 8 -0.8634 0.0003
-16 6 9 -0.4180 -0.0003
-16 6 10 2.6463 -0.0000
-16 6 11 0.1341 -0.0006
-16 6 12 1.2688 -0.0019
-16 6 13 0.5467 -0.0005
-16 7 1 0.5215 -0.0003
-16 7 2 1.6998 0.0008
-16 7 3 -1.6222 -0.0004
-16 7 4 0.6814 -0.0001
-16 7 5 1.0034 -0.0003
-16 7 6 -0.8953 0.0012
-16 7 7 -0.5198 -0.0008
-16 7 8 1.1338 -0.0008
-16 7 9 0.1684 0.0002
-16 7 10 -0.5691 -0.0005
-16 7 11 1.8651 -0.0001
-16 7 12 0.5590 -0.0003
-16 8 1 0.3542 0.0003
-16 8 2 -0.5220 -0.0010
-16 8 3 1.7845 0.0012
-16 8 4 0.8875 -0.0003
-16 8 5 -0.9775 0.0000
-16 8 6 0.9687 -0.0002
-16 8 7 0.5957 0.0002
-16 8 8 -1.8774 -0.0000
-16 8 9 0.5187 0.0006
-16 8 10 1.4263 0.0009
-16 8 11 -0.2928 -0.0005
-16 8 12 1.2027 -0.0000
-16 9 1 1.4780 0.0002
-16 9 2 1.1489 0.0002
-16 9 3 -0.9985 -0.0005
-16 9 4 0.6466 0.0006
-16 9 5 1.1084 0.0005
-16 9 6 -1.2745 0.0000
-16 9 7 0.6466 -0.0003
-16 9 8 0.9953 0.0003
-16 9 9 -0.7294 -0.0003
-16 9 10 0.3551 0.0004
-16 9 11 0.6675 0.0009
-16 9 12 -0.0120 -0.0002
-16 10 1 -0.0692 -0.0007
-16 10 2 1.2219 -0.0000
-16 10 3 0.8605 0.0007
-16 10 4 1.1244 -0.0005
-16 10 5 -0.6824 -0.0001
-16 10 6 1.8797 0.0006
-16 10 7 0.0509 -0.0009
-16 10 8 -1.0569 0.0005
-16 10 9 1.4238 0.0019
-16 10 10 0.8183 -0.0001
-16 10 11 -0.0777 -0.0004
-16 11 1 1.6567 0.0004
-16 11 2 -0.2599 -0.0010
-16 11 3 0.2468 0.0003
-16 11 4 0.2014 0.0005
-16 11 5 1.1051 -0.0004
-16 11 6 -0.4911 -0.0007
-16 11 7 1.4948 0.0017
-16 11 8 1.3020 0.0000
-16 11 9 0.0877 -0.0009
-16 11 10 0.5261 0.0006
-16 12 1 0.0502 -0.0002
-16 12 2 0.9895 0.0005
-16 12 3 0.2023 -0.0007
-16 12 4 1.2427 -0.0004
-16 12 5 -0.4990 0.0011
-16 12 6 1.3468 0.0004
-16 12 7 0.8994 -0.0010
-16 12 8 -0.0843 0.0019
-16 12 9 1.7137 0.0006
-16 12 10 0.4921 -0.0008
-16 13 1 0.3645 -0.0009
-16 13 2 -1.1066 -0.0005
-16 13 3 -0.0384 0.0012
-16 13 4 0.3633 -0.0001
-16 13 5 0.2197 -0.0006
-16 13 6 0.5425 0.0013
-16 13 7 1.1901 0.0020
-16 13 8 2.0619 -0.0010
-16 13 9 -0.4297 -0.0001
-16 14 1 -1.3166 0.0010
-16 14 2 0.1827 -0.0008
-16 14 3 0.6916 -0.0006
-16 14 4 0.4027 0.0010
-16 14 5 -0.0351 0.0014
-16 14 6 0.7065 -0.0002
-16 14 7 1.9222 0.0006
-16 14 8 -0.5196 0.0010
-16 15 1 0.1831 -0.0014
-16 15 2 -1.8493 0.0015
-16 15 3 0.3569 0.0001
-16 15 4 1.4309 -0.0004
-16 15 5 0.1261 0.0009
-16 15 6 1.2271 0.0012
-16 15 7 0.9504 0.0001
-16 15 8 1.3375 0.0000
-16 16 1 -2.4503 0.0004
-16 16 2 1.3016 -0.0015
-16 16 3 1.3424 0.0015
-16 16 4 0.9790 0.0006
-16 16 5 0.5887 0.0000
-16 16 6 1.1191 0.0006
-15 0 2 -2.2817 -0.0040
-15 0 4 2.3354 0.0005
-15 0 6 -0.3005 0.0011
-15 0 8 -3.1499 -0.0003
-15 0 10 0.1788 0.0029
-15 0 12 -1.1807 0.0011
-15 0 14 0.2292 0.0026
-15 0 16 0.5095 0.0029
-15 1 1 -0.2748 -0.0019
-15 1 2 0.8953 0.0012
-15 1 3 -1.7422 -0.0020
-15 1 4 0.7045 0.0024
-15 1 5 2.6140 0.0011
-15 1 6 -1.1090 -0.0019
-15 1 7 -3.0731 0.0006
-15 1 8 0.3517 0.0004
-15 1 9 -1.6487 0.0008
-15 1 10 -0.1922 -0.0014
-15 1 11 -0.7120 0.0021
-15 1 12 0.1627 -0.0016
-15 1 13 0.6482 0.0028
-15 1 14 -1.9730 0.0037
-15 1 15 0.3862 0.0002
-15 1 16 -0.4279 -0.0021
-15 2 1 -0.5111 -0.0012
-15 2 2 -0.9634 -0.0005
-15 2 3 1.8350 0.0026
-15 2 4 1.0274 -0.0003
-15 2 5 0.0406 -0.0008
-15 2 6 -1.0437 0.0007
-15 2 7 -0.3614 -0.0004
-15 2 8 -2.5775 0.0009
-15 2 9 0.4980 0.0008
-15 2 10 -0.2309 0.0013
-15 2 11 0.0647 -0.0022
-15 2 12 -1.3876 0.0013
-15 2 13 -0.6277 0.0001
-15 2 14 0.3716 0.0017
-15 2 15 -2.7552 0.0011
-15 2 16 1.7547 -0.0010
-15 3 1 2.2841 0.0009
-15 3 2 1.4569 0.0010
-15 3 3 -1.7787 0.0002
-15 3 4 1.5196 0.0016
-15 3 5 0.6374 -0.0003
-15 3 6 -0.7905 -0.0017
-15 3 7 -2.3505 0.0012
-15 3 8 1.9547 0.0000
-15 3 9 -1.7381 0.0001
-15 3 10 -0.0036 -0.0009
-15 3 11 -0.7322 0.0007
-15 3 12 1.5116 -0.0007
-15 3 13 0.0385 0.0022
-15 3 14 -2.7622 0.0008
-15 3 15 1.8185 -0.0016
-15 3 16 -0.9149 -0.0005
-15 4 1 -0.2907 -0.0004
-15 4 2 0.9504 0.0018
-15 4 3 1.6946 0.0002
-15 4 4 0.3001 -0.0003
-15 4 5 0.8884 -0.0012
-15 4 6 -1.3792 0.0002
-15 4 7 1.5975 -0.0004
-15 4 8 -2.1406 0.0011
-15 4 9 1.0979 0.0005
-15 4 10 -0.3227 -0.0002
-15 4 11 0.6955 -0.0007
-15 4 12 -0.8138 -0.0002
-15 4 13 0.5897 -0.0005
-15 4 14 0.1427 0.0010
-15 4 15 -2.0381 -0.0001
-15 4 16 2.6413 -0.0007
-15 5 1 3.4849 0.0014
-15 5 2 1.6462 -0.0003
-15 5 3 -1.7393 0.0011
-15 5 4 1.1622 -0.0004
-15 5 5 0.7663 -0.0007
-15 5 6 -0.0684 -0.0005
-15 5 7 -1.4541 0.0010
-15 5 8 2.9077 -0.0007
-15 5 9 -2.1899 -0.0004
-15 5 10 0.0143 0.0002
-15 5 11 0.1847 -0.0002
-15 5 12 1.3799 0.0004
-15 5 13 0.0843 0.0005
-15 5 14 -1.2554 -0.0003
-15 5 15 1.5491 -0.0003
-15 6 1 0.7000 -0.0001
-15 6 2 0.6865 0.0007
-15 6 3 1.8662 -0.0009
-15 6 4 0.0439 0.0004
-15 6 5 -0.0296 -0.0003
-15 6 6 -0.1196 -0.0003
-15 6 7 1.4120 0.0003
-15 6 8 -2.5136 0.0010
-15 6 9 0.7585 0.0002
-15 6 10 -0.4308 -0.0004
-15 6 11 -0.2482 0.0005
-15 6 12 0.0090 -0.0011
-15 6 13 -0.2370 0.0001
-15 6 14 0.1862 0.0007
-15 6 15 -0.4851 -0.0002
-15 7 1 2.7484 0.0002
-15 7 2 1.9977 0.0002
-15 7 3 -3.3189 0.0005
-15 7 4 1.0379 -0.0003
-15 7 5 0.8736 -0.0000
-15 7 6 -1.3578 0.0012
-15 7 7 -0.2521 -0.0004
-15 7 8 1.6954 -0.0008
-15 7 9 -2.9392 0.0002
-15 7 10 -0.3417 0.0007
-15 7 11 -0.2025 -0.0001
-15 7 12 -0.5871 0.0010
-15 7 13 0.6574 0.0000
-15 7 14 -0.7817 0.0001
-15 7 15 0.6627 -0.0003
-15 8 1 0.5702 -0.0001
-15 8 2 0.2917 -0.0012
-15 8 3 1.8042 0.0004
-15 8 4 -1.6881 0.0010
-15 8 5 -0.2100 0.0000
-15 8 6 0.7740 -0.0009
-15 8 7 -0.0785 0.0007
-15 8 8 -2.4477 0.0002
-15 8 9 0.4531 0.0002
-15 8 10 -1.0715 0.0004
-15 8 11 -0.8056 0.0002
-15 8 12 -0.5731 -0.0005
-15 8 13 -0.9449 0.0004
-15 8 14 0.8434 0.0005
-15 9 1 2.6107 -0.0002
-15 9 2 0.1060 0.0005
-15 9 3 -3.4413 -0.0005
-15 9 4 1.4209 0.0002
-15 9 5 0.1123 0.0004
-15 9 6 -1.0292 -0.0001
-15 9 7 0.5628 -0.0013
-15 9 8 0.7725 -0.0001
-15 9 9 -2.4970 0.0001
-15 9 10 -0.0109 0.0002
-15 9 11 -1.0833 0.0006
-15 9 12 -0.5351 0.0005
-15 9 13 0.7623 0.0005
-15 9 14 -0.1816 -0.0003
-15 10 1 -0.2663 -0.0009
-15 10 2 1.3891 -0.0010
-15 10 3 -0.1104 0.0011
-15 10 4 -1.2188 -0.0000
-15 10 5 0.6207 -0.0009
-15 10 6 0.4556 -0.0004
-15 10 7 -0.1359 -0.0004
-15 10 8 -1.4759 -0.0004
-15 10 9 0.6434 0.0009
-15 10 10 -0.4168 -0.0001
-15 10 11 -0.4954 -0.0007
-15 10 12 -0.9238 0.0003
-15 10 13 -0.2666 -0.0000
-15 11 1 1.7202 0.0005
-15 11 2 -1.9235 -0.0004
-15 11 3 -1.4078 -0.0005
-15 11 4 0.8631 0.0006
-15 11 5 0.0516 -0.0005
-15 11 6 -0.4340 -0.0013
-15 11 7 0.5226 0.0000
-15 11 8 0.7224 0.0002
-15 11 9 -1.0434 -0.0011
-15 11 10 -0.4058 0.0003
-15 11 11 -0.4807 0.0003
-15 11 12 -0.1284 0.0001
-15 11 13 0.7457 0.0006
-15 12 1 -0.4143 -0.0007
-15 12 2 0.7358 0.0003
-15 12 3 -0.6663 0.0001
-15 12 4 -0.1532 -0.0009
-15 12 5 0.0053 0.0001
-15 12 6 -0.3964 -0.0002
-15 12 7 0.4156 -0.0010
-15 12 8 -0.7717 0.0003
-15 12 9 0.1169 0.0010
-15 12 10 0.3606 -0.0011
-15 12 11 -0.8033 -0.0006
-15 12 12 -0.5366 0.0003
-15 13 1 -0.1683 -0.0002
-15 13 2 -1.4445 -0.0009
-15 13 3 -1.3809 0.0006
-15 13 4 1.4028 0.0001
-15 13 5 -0.6587 -0.0014
-15 13 6 -0.0220 0.0002
-15 13 7 0.1674 0.0006
-15 13 8 0.8223 -0.0004
-15 13 9 -0.9633 -0.0008
-15 13 10 -1.1406 0.0003
-15 13 11 0.0270 0.0002
-15 13 12 0.0560 0.0003
-15 14 1 -1.2267 0.0005
-15 14 2 -0.2667 -0.0002
-15 14 3 1.5783 -0.0009
-15 14 4 -1.0971 0.0000
-15 14 5 0.8636 0.0005
-15 14 6 -0.6354 -0.0011
-15 14 7 1.6267 -0.0000
-15 14 8 -1.1076 0.0002
-15 14 9 -0.4706 0.0002
-15 14 10 0.2105 0.0003
-15 14 11 -0.1137 -0.0004
-15 15 1 0.7104 -0.0013
-15 15 2 -0.8452 0.0002
-15 15 3 -1.2286 0.0005
-15 15 4 3.8372 -0.0012
-15 15 5 -0.8866 -0.0004
-15 15 6 1.5992 0.0005
-15 15 7 0.1295 -0.0009
-15 15 8 0.6928 0.0003
-15 15 9 -1.0568 0.0003
-15 15 10 -0.6417 -0.0001
-15 15 11 0.3441 0.0011
-15 16 1 -2.7489 0.0004
-15 16 2 1.6545 -0.0011
-15 16 3 2.6721 0.0001
-15 16 4 -0.6760 0.0003
-15 16 5 2.5350 -0.0012
-15 16 6 0.2298 -0.0007
-15 16 7 1.7623 0.0006
-15 16 8 -0.8136 -0.0010
-15 16 9 -0.6282 0.0008
-15 16 10 1.1681 0.0018
-15 17 1 2.6319 -0.0004
-15 17 2 -1.6512 0.0007
-15 17 3 0.8033 -0.0009
-15 17 4 3.9260 -0.0007
-15 17 5 0.1809 0.0003
-15 17 6 1.2591 -0.0014
-15 17 7 0.4595 -0.0008
-15 17 8 -0.0621 0.0014
-15 17 9 0.5456 -0.0000
-15 18 1 -2.9203 -0.0006
-15 18 2 2.8262 -0.0003
-15 18 3 0.8719 0.0006
-15 18 4 0.6041 -0.0015
-15 18 5 1.2696 -0.0017
-15 18 6 0.6327 0.0004
-15 18 7 0.4206 -0.0008
-15 18 8 0.3089 -0.0012
-15 19 1 2.1671 -0.0001
-15 19 2 -1.9631 -0.0010
-15 19 3 1.1730 -0.0011
-15 19 4 1.4237 0.0000
-15 19 5 0.5004 -0.0012
-15 19 6 -0.3965 -0.0025
-14 0 2 -0.3084 0.0003
-14 0 4 1.2522 0.0014
-14 0 6 -2.4124 -0.0003
-14 0 8 -2.7622 0.0020
-14 0 10 0.4470 -0.0014
-14 0 12 -1.2674 0.0003
-14 0 14 -0.2604 0.0020
-14 0 16 0.6662 0.0007
-14 1 1 -0.1056 0.0025
-14 1 2 1.4315 0.0043
-14 1 3 -1.1884 -0.0002
-14 1 4 0.0995 -0.0013
-14 1 5 0.6646 0.0007
-14 1 6 -0.7996 -0.0008
-14 1 7 -3.9797 0.0008
-14 1 8 0.7070 0.0031
-14 1 9 -0.0214 -0.0005
-14 1 10 -0.6166 -0.0024
-14 1 11 -0.3977 0.0006
-14 1 12 0.3809 0.0018
-14 1 13 0.1987 0.0011
-14 1 14 -1.1382 0.0022
-14 1 15 -0.1080 -0.0006
-14 1 16 0.0013 -0.0034
-14 1 17 -0.5734 0.0008
-14 1 18 -0.3350 0.0004
-14 2 1 1.8792 0.0002
-14 2 2 -0.1692 0.0010
-14 2 3 1.6093 0.0029
-14 2 4 0.1441 -0.0010
-14 2 5 -0.4207 -0.0025
-14 2 6 -1.9124 0.0008
-14 2 7 0.4892 0.0034
-14 2 8 -1.7027 0.0008
-14 2 9 0.3934 -0.0004
-14 2 10 0.8593 -0.0012
-14 2 11 -0.3146 -0.0012
-14 2 12 -0.7341 0.0014
-14 2 13 0.1137 0.0018
-14 2 14 0.4222 -0.0002
-14 2 15 -1.3057 -0.0005
-14 2 16 1.8311 -0.0002
-14 2 17 0.0657 -0.0008
-14 2 18 -1.2815 0.0005
-14 3 1 1.1235 0.0027
-14 3 2 2.7091 0.0028
-14 3 3 -2.2566 -0.0021
-14 3 4 0.5383 -0.0006
-14 3 5 0.2656 0.0003
-14 3 6 0.1208 -0.0004
-14 3 7 -2.0747 0.0006
-14 3 8 3.0008 0.0019
-14 3 9 -0.0800 -0.0014
-14 3 10 -1.0870 -0.0018
-14 3 11 0.6486 0.0020
-14 3 12 1.1243 0.0011
-14 3 13 0.4008 -0.0000
-14 3 14 -1.3172 0.0004
-14 3 15 1.5892 -0.0013
-14 3 16 -0.1061 -0.0006
-14 3 17 -0.2544 0.0017
-14 4 1 2.0509 -0.0003
-14 4 2 0.1744 0.0002
-14 4 3 1.5896 0.0009
-14 4 4 -0.5182 -0.0017
-14 4 5 0.5471 -0.0013
-14 4 6 -0.6311 0.0014
-14 4 7 2.6008 0.0018
-14 4 8 -1.5410 -0.0002
-14 4 9 1.2849 -0.0005
-14 4 10 0.4086 -0.0003
-14 4 11 -0.6042 -0.0005
-14 4 12 0.0815 0.0009
-14 4 13 0.6177 0.0000
-14 4 14 0.7188 -0.0002
-14 4 15 -0.4699 0.0004
-14 4 16 2.3446 0.0004
-14 4 17 -0.6487 0.0008
-14 5 1 2.2494 0.0007
-14 5 2 2.1294 0.0000
-14 5 3 -2.9270 -0.0013
-14 5 4 0.2579 -0.0002
-14 5 5 1.5007 0.0006
-14 5 6 0.5959 -0.0002
-14 5 7 -0.9230 0.0007
-14 5 8 3.6997 0.0004
-14 5 9 -2.2896 -0.0011
-14 5 10 -1.0947 0.0001
-14 5 11 0.6504 0.0017
-14 5 12 -0.0808 0.0000
-14 5 13 0.4831 -0.0007
-14 5 14 -0.3752 -0.0000
-14 5 15 1.2086 0.0004
-14 5 16 0.0493 0.0004
-14 5 17 -0.2054 0.0007
-14 6 1 0.9152 -0.0008
-14 6 2 -0.2333 0.0003
-14 6 3 1.2745 -0.0002
-14 6 4 -0.7525 -0.0000
-14 6 5 -0.5180 0.0005
-14 6 6 1.2022 0.0010
-14 6 7 1.1046 0.0006
-14 6 8 -2.4923 0.0004
-14 6 9 0.8247 0.0001
-14 6 10 -1.3654 -0.0004
-14 6 11 -1.5416 0.0002
-14 6 12 0.0078 -0.0004
-14 6 13 -0.7275 -0.0001
-14 6 14 0.6989 0.0008
-14 6 15 0.7589 0.0002
-14 6 16 0.8957 -0.0000
-14 6 17 -0.6077 0.0000
-14 7 1 2.2004 -0.0002
-14 7 2 1.3811 -0.0001
-14 7 3 -4.3741 0.0005
-14 7 4 0.2911 0.0002
-14 7 5 2.1084 0.0005
-14 7 6 -1.7375 0.0009
-14 7 7 0.2957 0.0001
-14 7 8 1.1417 -0.0005
-14 7 9 -3.5899 0.0000
-14 7 10 -1.0274 0.0010
-14 7 11 -0.6784 0.0001
-14 7 12 -1.5431 0.0002
-14 7 13 0.6863 -0.0004
-14 7 14 -0.0200 0.0001
-14 7 15 0.0506 0.0005
-14 7 16 0.6950 -0.0005
-14 8 1 -0.1488 -0.0001
-14 8 2 -0.2095 0.0001
-14 8 3 1.3110 -0.0001
-14 8 4 -2.4741 0.0012
-14 8 5 -0.6461 0.0008
-14 8 6 1.7225 -0.0007
-14 8 7 -1.5992 0.0007
-14 8 8 -1.9267 0.0007
-14 8 9 -0.0592 -0.0004
-14 8 10 -1.8592 -0.0003
-14 8 11 -1.0414 0.0003
-14 8 12 -0.9712 -0.0008
-14 8 13 -0.6679 0.0005
-14 8 14 0.7751 0.0010
-14 8 15 1.7165 -0.0004
-14 8 16 -0.8523 -0.0008
-14 9 1 2.6018 -0.0001
-14 9 2 -0.2908 0.0009
-14 9 3 -4.2547 0.0005
-14 9 4 1.3776 -0.0005
-14 9 5 0.6753 0.0005
-14 9 6 -2.0080 0.0007
-14 9 7 0.2986 -0.0009
-14 9 8 -0.3773 -0.0003
-14 9 9 -2.5954 0.0008
-14 9 10 -0.3116 0.0000
-14 9 11 -1.2208 -0.0002
-14 9 12 -0.1370 0.0003
-14 9 13 0.1463 0.0003
-14 9 14 1.0843 -0.0003
-14 9 15 -1.4330 0.0000
-14 9 16 1.4106 0.0004
-14 10 1 -0.9172 0.0002
-14 10 2 1.4916 -0.0003
-14 10 3 -0.2649 0.0002
-14 10 4 -2.5983 0.0011
-14 10 5 0.1655 -0.0006
-14 10 6 -0.1901 -0.0003
-14 10 7 -1.7032 0.0007
-14 10 8 -1.6018 0.0003
-14 10 9 0.0012 -0.0003
-14 10 10 -0.7371 0.0001
-14 10 11 0.2189 -0.0008
-14 10 12 -1.3981 -0.0001
-14 10 13 0.5669 0.0005
-14 10 14 -0.0366 0.0007
-14 10 15 1.8415 -0.0002
-14 11 1 2.4873 0.0010
-14 11 2 -2.2083 0.0008
-14 11 3 -1.8993 -0.0003
-14 11 4 0.5399 -0.0005
-14 11 5 -0.5637 0.0010
-14 11 6 -1.9943 -0.0006
-14 11 7 -1.0999 0.0001
-14 11 8 -0.2314 0.0005
-14 11 9 -1.6289 -0.0000
-14 11 10 -0.1604 -0.0004
-14 11 11 -0.2751 0.0002
-14 11 12 0.7065 -0.0002
-14 11 13 -0.3599 0.0003
-14 11 14 0.4211 -0.0006
-14 11 15 -2.2146 -0.0002
-14 12 1 -1.1660 0.0001
-14 12 2 1.6320 0.0001
-14 12 3 -1.4178 0.0002
-14 12 4 -1.7594 0.0001
-14 12 5 -1.0617 -0.0004
-14 12 6 -1.4328 0.0010
-14 12 7 -1.2152 -0.0002
-14 12 8 -1.5204 0.0003
-14 12 9 -0.2409 0.0006
-14 12 10 0.2858 -0.0005
-14 12 11 0.4356 -0.0013
-14 12 12 -1.0189 0.0004
-14 12 13 -0.5932 0.0002
-14 12 14 0.0277 -0.0001
-14 13 1 0.9751 0.0009
-14 13 2 -1.3277 -0.0002
-14 13 3 -1.7149 -0.0003
-14 13 4 0.3772 0.0002
-14 13 5 -0.9604 0.0002
-14 13 6 -1.8038 -0.0005
-14 13 7 -0.7991 0.0011
-14 13 8 -0.0049 -0.0001
-14 13 9 -1.0130 -0.0005
-14 13 10 -0.1694 0.0002
-14 13 11 0.3056 -0.0000
-14 13 12 0.4144 -0.0006
-14 13 13 -0.6198 0.0002
-14 13 14 -1.7668 -0.0007
-14 14 1 -0.8270 0.0003
-14 14 2 0.3519 0.0000
-14 14 3 0.8503 -0.0005
-14 14 4 -2.5762 -0.0002
-14 14 5 0.3730 0.0005
-14 14 6 -0.3761 0.0000
-14 14 7 0.3249 -0.0005
-14 14 8 -0.7853 0.0008
-14 14 9 -0.3253 0.0004
-14 14 10 0.7784 -0.0005
-14 14 11 1.2736 -0.0010
-14 14 12 -1.8687 0.0006
-14 14 13 -1.3918 -0.0000
-14 15 1 1.2357 -0.0002
-14 15 2 0.2978 -0.0003
-14 15 3 -2.7743 0.0002
-14 15 4 3.4018 -0.0002
-14 15 5 -0.5529 -0.0006
-14 15 6 0.9132 0.0005
-14 15 7 0.2352 0.0000
-14 15 8 0.5247 -0.0003
-14 15 9 -0.0696 0.0004
-14 15 10 0.5330 0.0002
-14 15 11 -0.3340 0.0001
-14 15 12 0.9830 -0.0004
-14 15 13 -1.5706 0.0001
-14 16 1 -1.6699 0.0004
-14 16 2 0.7984 -0.0004
-14 16 3 2.3804 -0.0004
-14 16 4 -2.5455 0.0001
-14 16 5 3.4529 -0.0002
-14 16 6 0.8306 -0.0009
-14 16 7 1.2952 0.0006
-14 16 8 -0.1664 0.0001
-14 16 9 -0.2299 0.0001
-14 16 10 1.4179 0.0007
-14 16 11 1.3580 -0.0006
-14 16 12 -3.0710 0.0005
-14 16 13 -0.3329 0.0002
-14 17 1 2.4538 -0.0002
-14 17 2 -0.9504 0.0000
-14 17 3 -1.9171 -0.0000
-14 17 4 4.1686 -0.0005
-14 17 5 0.5517 -0.0002
-14 17 6 1.1216 -0.0001
-14 17 7 0.3839 -0.0011
-14 17 8 0.2218 0.0005
-14 17 9 1.2382 0.0005
-14 17 10 -0.4007 0.0001
-14 17 11 -0.6322 0.0007
-14 17 12 0.6890 0.0003
-14 18 1 -2.8047 -0.0002
-14 18 2 1.8101 -0.0003
-14 18 3 0.4492 -0.0000
-14 18 4 -0.7594 -0.0007
-14 18 5 2.2797 -0.0012
-14 18 6 1.0560 -0.0005
-14 18 7 -0.1342 0.0002
-14 18 8 0.5289 -0.0011
-14 18 9 -0.9479 0.0005
-14 18 10 1.6697 0.0014
-14 18 11 -0.9104 -0.0005
-14 19 1 2.4913 -0.0001
-14 19 2 -2.0725 -0.0007
-14 19 3 -0.3548 -0.0006
-14 19 4 1.6626 -0.0001
-14 19 5 1.4079 -0.0006
-14 19 6 -1.1949 -0.0016
-14 19 7 0.6894 -0.0010
-14 19 8 -0.0187 0.0002
-14 19 9 1.1840 -0.0004
-14 19 10 -2.1820 0.0006
-14 20 1 -1.3318 0.0001
-14 20 2 1.8983 0.0002
-14 20 3 -0.8146 -0.0007
-14 20 4 0.8835 -0.0016
-14 20 5 0.0649 -0.0009
-14 20 6 1.2558 -0.0005
-14 20 7 -0.3712 -0.0013
-14 20 8 0.4827 -0.0012
-14 20 9 -0.9887 0.0007
-14 21 1 2.3742 -0.0000
-14 21 2 -0.6158 -0.0012
-14 21 3 0.3316 -0.0000
-14 21 4 0.4631 0.0003
-14 21 5 1.8352 -0.0010
-14 21 6 -1.1646 -0.0016
-13 0 2 1.1427 0.0040
-13 0 4 -0.3307 0.0011
-13 0 6 -2.7487 0.0011
-13 0 8 -2.8473 0.0019
-13 0 10 0.5022 -0.0050
-13 0 12 -1.5232 0.0010
-13 0 14 1.3831 -0.0014
-13 0 16 1.0257 -0.0028
-13 0 18 -1.5311 -0.0014
-13 1 1 1.0268 0.0047
-13 1 2 0.6684 0.0012
-13 1 3 -1.5435 0.0013
-13 1 4 -0.0318 -0.0034
-13 1 5 -0.0403 0.0002
-13 1 6 -0.3271 0.0004
-13 1 7 -3.6384 0.0008
-13 1 8 1.0625 0.0001
-13 1 9 0.6430 -0.0014
-13 1 10 -0.0962 -0.0003
-13 1 11 -1.0311 -0.0011
-13 1 12 1.0406 0.0025
-13 1 13 0.3174 -0.0012
-13 1 14 -0.3039 -0.0008
-13 1 15 1.3285 -0.0021
-13 1 16 -0.0261 -0.0013
-13 1 17 -0.9942 -0.0010
-13 1 18 -0.2176 0.0016
-13 1 19 0.7713 -0.0007
-13 2 1 1.3655 0.0006
-13 2 2 0.6273 0.0002
-13 2 3 0.6823 -0.0014
-13 2 4 -0.7461 -0.0003
-13 2 5 -0.1566 -0.0011
-13 2 6 -1.2169 -0.0002
-13 2 7 1.0346 0.0018
-13 2 8 -1.0748 -0.0005
-13 2 9 1.0332 -0.0015
-13 2 10 1.2756 -0.0029
-13 2 11 0.3434 0.0016
-13 2 12 -1.2520 0.0006
-13 2 13 1.2988 0.0008
-13 2 14 1.4067 -0.0026
-13 2 15 -0.6052 -0.0008
-13 2 16 1.8034 -0.0005
-13 2 17 -0.1945 0.0007
-13 2 18 -1.4467 -0.0008
-13 2 19 -0.3300 -0.0001
-13 3 1 0.2216 0.0017
-13 3 2 1.3939 -0.0008
-13 3 3 -2.2740 -0.0024
-13 3 4 0.6859 -0.0021
-13 3 5 0.7906 0.0000
-13 3 6 0.8075 0.0009
-13 3 7 -0.7888 -0.0025
-13 3 8 2.9427 0.0003
-13 3 9 1.1883 -0.0011
-13 3 10 -0.9626 -0.0004
-13 3 11 0.0325 0.0006
-13 3 12 1.6917 0.0016
-13 3 13 -0.1667 -0.0028
-13 3 14 0.0236 -0.0002
-13 3 15 1.7511 -0.0006
-13 3 16 -0.0872 0.0001
-13 3 17 -0.1787 0.0007
-13 3 18 -0.6473 0.0008
-13 3 19 0.4576 -0.0014
-13 4 1 1.6107 -0.0023
-13 4 2 0.0723 -0.0026
-13 4 3 0.8628 -0.0001
-13 4 4 -0.7157 -0.0007
-13 4 5 1.0273 -0.0006
-13 4 6 0.7058 -0.0007
-13 4 7 2.3981 0.0013
-13 4 8 -0.5042 -0.0026
-13 4 9 1.1793 -0.0011
-13 4 10 0.8149 -0.0003
-13 4 11 -1.0085 0.0004
-13 4 12 -0.8057 -0.0000
-13 4 13 1.3349 0.0001
-13 4 14 0.5613 -0.0020
-13 4 15 0.1443 0.0008
-13 4 16 1.7787 0.0007
-13 4 17 -0.6864 -0.0000
-13 4 18 -0.8708 -0.0003
-13 5 1 0.0688 -0.0007
-13 5 2 1.0465 -0.0009
-13 5 3 -2.1905 -0.0020
-13 5 4 0.8123 0.0000
-13 5 5 2.0589 0.0006
-13 5 6 0.9640 -0.0007
-13 5 7 0.0416 -0.0025
-13 5 8 2.7783 0.0006
-13 5 9 -1.1827 -0.0006
-13 5 10 -1.7095 -0.0003
-13 5 11 0.1022 0.0012
-13 5 12 -0.2508 -0.0005
-13 5 13 -0.3979 -0.0024
-13 5 14 0.2795 0.0008
-13 5 15 0.5774 0.0004
-13 5 16 0.4366 -0.0003
-13 5 17 0.3340 0.0002
-13 5 18 -0.8718 -0.0005
-13 6 1 0.4848 -0.0017
-13 6 2 0.0641 -0.0009
-13 6 3 0.6624 0.0014
-13 6 4 -0.3489 -0.0002
-13 6 5 -0.1232 -0.0003
-13 6 6 2.0236 0.0000
-13 6 7 0.4696 -0.0004
-13 6 8 -1.3512 -0.0013
-13 6 9 0.6364 -0.0001
-13 6 10 -0.8935 -0.0004
-13 6 11 -1.9996 -0.0004
-13 6 12 -0.3963 -0.0002
-13 6 13 -0.5631 0.0000
-13 6 14 0.3077 -0.0006
-13 6 15 1.1483 0.0004
-13 6 16 0.5953 -0.0002
-13 6 17 -0.6047 -0.0009
-13 6 18 -0.0918 0.0002
-13 7 1 0.6258 -0.0005
-13 7 2 1.0004 -0.0000
-13 7 3 -2.3308 -0.0002
-13 7 4 0.4160 0.0004
-13 7 5 2.7368 -0.0004
-13 7 6 -1.6278 -0.0009
-13 7 7 1.1093 -0.0005
-13 7 8 0.3037 -0.0002
-13 7 9 -1.7890 -0.0001
-13 7 10 -1.1091 0.0004
-13 7 11 -0.2457 -0.0003
-13 7 12 -1.4607 -0.0004
-13 7 13 0.1588 -0.0008
-13 7 14 0.1266 0.0006
-13 7 15 -0.0857 0.0002
-13 7 16 1.1014 -0.0010
-13 7 17 0.4981 -0.0002
-13 7 18 -1.3638 0.0003
-13 8 1 0.3614 0.0000
-13 8 2 0.7058 0.0004
-13 8 3 0.9844 0.0003
-13 8 4 -1.5067 -0.0006
-13 8 5 -0.8979 0.0004
-13 8 6 2.6484 -0.0006
-13 8 7 -2.0454 -0.0004
-13 8 8 0.1066 0.0007
-13 8 9 -0.0711 -0.0008
-13 8 10 -0.4507 -0.0011
-13 8 11 -0.9295 0.0007
-13 8 12 -0.6647 -0.0002
-13 8 13 -0.5896 0.0004
-13 8 14 0.4582 0.0004
-13 8 15 2.1673 -0.0006
-13 8 16 -0.8171 -0.0006
-13 8 17 -0.5950 0.0004
-13 9 1 2.0710 -0.0003
-13 9 2 0.7156 0.0003
-13 9 3 -2.4674 0.0000
-13 9 4 1.0013 -0.0007
-13 9 5 1.2793 -0.0008
-13 9 6 -2.0675 0.0009
-13 9 7 1.2010 -0.0001
-13 9 8 -0.9324 -0.0006
-13 9 9 -0.1938 0.0009
-13 9 10 -0.3439 0.0000
-13 9 11 -0.1911 -0.0008
-13 9 12 0.0479 0.0007
-13 9 13 -0.7420 0.0003
-13 9 14 1.5828 -0.0005
-13 9 15 -1.6002 0.0003
-13 9 16 1.6103 -0.0001
-13 9 17 -0.3963 0.0001
-13 10 1 0.2016 0.0009
-13 10 2 2.0346 -0.0001
-13 10 3 -0.1138 -0.0006
-13 10 4 -2.7538 0.0002
-13 10 5 -0.1001 0.0007
-13 10 6 0.7234 -0.0005
-13 10 7 -1.6165 0.0009
-13 10 8 -0.0577 0.0007
-13 10 9 -0.1716 -0.0014
-13 10 10 0.4468 -0.0000
-13 10 11 0.2494 0.0005
-13 10 12 -1.5166 -0.0001
-13 10 13 0.9046 0.0003
-13 10 14 -1.2122 0.0007
-13 10 15 3.1494 -0.0012
-13 10 16 -3.4494 -0.0003
-13 10 17 0.0109 0.0019
-13 11 1 3.0298 -0.0001
-13 11 2 -1.3339 0.0007
-13 11 3 -1.3878 -0.0002
-13 11 4 0.2408 -0.0008
-13 11 5 -0.4734 0.0010
-13 11 6 -1.2331 0.0011
-13 11 7 -0.8962 -0.0003
-13 11 8 -0.2508 0.0003
-13 11 9 -0.3111 0.0006
-13 11 10 -0.1492 -0.0006
-13 11 11 0.0994 -0.0001
-13 11 12 0.7465 0.0003
-13 11 13 -2.0284 0.0004
-13 11 14 1.8820 -0.0012
-13 11 15 -3.4198 0.0004
-13 11 16 1.6069 0.0008
-13 12 1 -1.2129 0.0004
-13 12 2 2.7238 -0.0004
-13 12 3 -1.9191 -0.0002
-13 12 4 -2.4631 0.0008
-13 12 5 -0.0428 0.0004
-13 12 6 -0.3370 0.0008
-13 12 7 -0.4875 0.0006
-13 12 8 -1.1875 -0.0002
-13 12 9 0.0908 -0.0003
-13 12 10 0.6695 0.0001
-13 12 11 0.3898 -0.0005
-13 12 12 -1.5582 0.0002
-13 12 13 -0.1622 0.0003
-13 12 14 -1.4229 -0.0001
-13 12 15 1.6758 -0.0009
-13 12 16 -4.3424 -0.0003
-13 13 1 2.4941 0.0002
-13 13 2 -1.8742 0.0004
-13 13 3 -0.6321 -0.0002
-13 13 4 -0.0622 0.0000
-13 13 5 -0.1243 0.0013
-13 13 6 -0.0160 -0.0004
-13 13 7 -0.9550 0.0004
-13 13 8 0.4741 0.0005
-13 13 9 -0.1277 -0.0005
-13 13 10 0.1540 0.0001
-13 13 11 0.2261 0.0000
-13 13 12 -0.0596 -0.0004
-13 13 13 -1.6013 0.0000
-13 13 14 -0.3534 -0.0004
-13 13 15 -2.0707 -0.0003
-13 13 16 -0.3456 0.0013
-13 14 1 -0.9593 0.0001
-13 14 2 2.2932 0.0000
-13 14 3 -0.8781 -0.0000
-13 14 4 -2.0524 0.0002
-13 14 5 2.0516 0.0002
-13 14 6 0.8793 0.0009
-13 14 7 0.8096 -0.0005
-13 14 8 -0.7227 0.0003
-13 14 9 0.4811 0.0004
-13 14 10 0.9131 -0.0006
-13 14 11 0.7371 -0.0006
-13 14 12 -1.9719 0.0007
-13 14 13 -1.4258 0.0005
-13 14 14 0.4666 -0.0014
-13 14 15 -0.7278 -0.0001
-13 15 1 1.8176 0.0001
-13 15 2 -0.4232 0.0002
-13 15 3 -1.4076 0.0003
-13 15 4 2.1014 0.0003
-13 15 5 0.8181 0.0001
-13 15 6 2.2156 -0.0004
-13 15 7 -0.7296 0.0010
-13 15 8 1.1538 -0.0003
-13 15 9 0.5758 -0.0001
-13 15 10 0.5322 0.0006
-13 15 11 -1.0118 -0.0001
-13 15 12 0.3189 -0.0008
-13 15 13 -1.0437 0.0003
-13 15 14 -0.8592 -0.0002
-13 15 15 0.1831 -0.0010
-13 16 1 -0.4300 0.0005
-13 16 2 1.3338 0.0002
-13 16 3 0.4862 -0.0004
-13 16 4 -1.9650 -0.0001
-13 16 5 4.1509 0.0003
-13 16 6 0.7763 0.0000
-13 16 7 0.9919 -0.0001
-13 16 8 -0.8742 0.0009
-13 16 9 0.6524 -0.0004
-13 16 10 0.4167 -0.0002
-13 16 11 0.8982 -0.0002
-13 16 12 -2.9978 0.0010
-13 16 13 -0.0462 -0.0000
-13 16 14 1.9379 -0.0018
-13 17 1 1.2624 -0.0001
-13 17 2 -0.7098 -0.0001
-13 17 3 -2.0010 0.0004
-13 17 4 2.4871 -0.0001
-13 17 5 1.0900 -0.0005
-13 17 6 1.0077 0.0002
-13 17 7 -1.6571 0.0002
-13 17 8 1.0693 -0.0006
-13 17 9 0.7036 0.0006
-13 17 10 -0.5288 0.0005
-13 17 11 -2.0566 0.0001
-13 17 12 1.2322 -0.0005
-13 17 13 -0.2809 0.0000
-13 17 14 0.3391 -0.0010
-13 18 1 -0.9430 0.0002
-13 18 2 1.1522 -0.0001
-13 18 3 -0.2212 -0.0009
-13 18 4 -1.0527 -0.0003
-13 18 5 1.9292 -0.0002
-13 18 6 0.1852 -0.0005
-13 18 7 -0.8399 0.0004
-13 18 8 -0.4437 0.0001
-13 18 9 -0.1996 -0.0007
-13 18 10 0.1691 0.0007
-13 18 11 -0.3647 -0.0001
-13 18 12 -2.2582 0.0004
-13 18 13 1.1898 0.0000
-13 19 1 1.4834 -0.0001
-13 19 2 -1.1091 -0.0004
-13 19 3 -0.8713 -0.0000
-13 19 4 0.5603 -0.0003
-13 19 5 1.5974 -0.0004
-13 19 6 -2.0507 -0.0003
-13 19 7 -0.4691 -0.0007
-13 19 8 0.8953 -0.0004
-13 19 9 0.7108 0.0003
-13 19 10 -2.2321 0.0005
-13 19 11 -1.1118 0.0003
-13 19 12 0.8228 -0.0007
-13 20 1 0.1472 0.0005
-13 20 2 1.9734 -0.0002
-13 20 3 -0.6878 -0.0007
-13 20 4 0.3570 -0.0003
-13 20 5 -0.5536 -0.0003
-13 20 6 1.2777 -0.0003
-13 20 7 -0.8722 -0.0000
-13 20 8 0.5689 -0.0006
-13 20 9 -0.5715 -0.0003
-13 20 10 0.0732 0.0002
-13 20 11 -1.1800 -0.0008
-13 20 12 -0.8494 0.0007
-13 21 1 1.9544 0.0010
-13 21 2 -0.1802 -0.0001
-13 21 3 0.2134 0.0000
-13 21 4 -0.5183 0.0006
-13 21 5 2.2773 0.0002
-13 21 6 -1.8556 -0.0006
-13 21 7 1.3554 -0.0007
-13 21 8 1.4131 -0.0004
-13 21 9 -0.3354 -0.0006
-13 21 10 -1.4242 0.0005
-13 22 1 0.7670 0.0014
-13 22 2 1.4051 0.0002
-13 22 3 -0.7210 -0.0004
-13 22 4 0.6203 0.0004
-13 22 5 -0.5339 0.0004
-13 22 6 2.0943 0.0000
-13 22 7 0.3204 -0.0001
-13 22 8 0.2588 -0.0005
-13 22 9 0.1431 -0.0002
-13 23 1 0.6589 0.0015
-13 23 2 -0.1534 -0.0006
-13 23 3 -0.3895 0.0004
-13 23 4 -0.7322 0.0011
-13 23 5 1.8726 0.0011
-13 23 6 -0.4837 -0.0006
-13 23 7 1.3370 -0.0005
-13 24 3 -1.0657 -0.0006
-13 24 4 -0.1267 0.0012
-12 0 2 -1.1381 0.0052
-12 0 4 -2.3834 0.0043
-12 0 6 -1.4416 0.0047
-12 0 8 -3.7822 0.0029
-12 0 10 1.5094 0.0003
-12 0 12 -0.2314 0.0039
-12 0 14 2.3835 -0.0009
-12 0 16 -0.1859 -0.0017
-12 0 18 -0.9747 0.0006
-12 0 20 2.8379 0.0027
-12 1 1 0.0236 -0.0002
-12 1 2 0.1377 -0.0036
-12 1 3 -3.9354 0.0039
-12 1 4 1.0424 0.0004
-12 1 5 0.4514 0.0025
-12 1 6 0.2039 -0.0025
-12 1 7 -3.3183 0.0037
-12 1 8 1.2548 -0.0008
-12 1 9 -0.0062 0.0028
-12 1 10 0.5946 0.0039
-12 1 11 0.0586 0.0003
-12 1 12 0.6943 -0.0009
-12 1 13 1.1165 0.0011
-12 1 14 -0.5678 -0.0027
-12 1 15 1.6612 -0.0002
-12 1 16 0.0121 0.0019
-12 1 17 -1.9149 -0.0009
-12 1 18 0.1603 -0.0008
-12 1 19 2.6600 0.0015
-12 1 20 -0.0750 -0.0037
-12 2 1 -1.0572 0.0017
-12 2 2 -0.7238 -0.0002
-12 2 3 1.4852 -0.0032
-12 2 4 -2.3316 0.0036
-12 2 5 1.2488 0.0008
-12 2 6 -0.2015 0.0011
-12 2 7 1.2284 -0.0030
-12 2 8 -2.0286 0.0025
-12 2 9 1.7719 0.0013
-12 2 10 1.7959 0.0001
-12 2 11 0.5165 0.0021
-12 2 12 -0.7563 0.0015
-12 2 13 0.4584 -0.0024
-12 2 14 2.0858 -0.0003
-12 2 15 -0.9212 0.0005
-12 2 16 0.3800 0.0004
-12 2 17 0.3941 0.0011
-12 2 18 -0.8631 -0.0005
-12 2 19 0.0343 -0.0017
-12 2 20 2.6387 0.0013
-12 3 1 -0.1551 -0.0034
-12 3 2 0.3152 -0.0030
-12 3 3 -3.2284 0.0018
-12 3 4 2.9686 0.0001
-12 3 5 0.8245 0.0005
-12 3 6 1.0426 -0.0009
-12 3 7 -0.9969 -0.0001
-12 3 8 2.4882 -0.0006
-12 3 9 0.7542 0.0027
-12 3 10 -0.0384 0.0014
-12 3 11 -0.0390 -0.0006
-12 3 12 0.9597 -0.0002
-12 3 13 0.0930 -0.0005
-12 3 14 -0.7442 -0.0007
-12 3 15 1.5311 0.0013
-12 3 16 0.1876 0.0012
-12 3 17 -1.0750 -0.0004
-12 3 18 0.1716 -0.0003
-12 3 19 1.7520 0.0002
-12 3 20 0.2038 -0.0020
-12 4 1 -1.1751 -0.0004
-12 4 2 0.2421 -0.0019
-12 4 3 1.8243 0.0001
-12 4 4 -2.1306 0.0029
-12 4 5 2.3284 0.0001
-12 4 6 0.5909 -0.0015
-12 4 7 1.7829 -0.0005
-12 4 8 -1.1531 -0.0001
-12 4 9 1.4847 -0.0001
-12 4 10 1.2303 0.0011
-12 4 11 -0.8626 0.0003
-12 4 12 -0.9560 0.0003
-12 4 13 0.4997 -0.0006
-12 4 14 1.0011 -0.0006
-12 4 15 -0.3627 0.0009
-12 4 16 0.2169 0.0011
-12 4 17 0.5000 -0.0002
-12 4 18 -0.7671 -0.0004
-12 4 19 0.1549 -0.0007
-12 5 1 -0.2595 -0.0017
-12 5 2 -0.1261 0.0000
-12 5 3 -1.8012 0.0012
-12 5 4 2.9540 0.0006
-12 5 5 0.6875 0.0000
-12 5 6 0.8182 -0.0008
-12 5 7 -0.6571 -0.0016
-12 5 8 2.2930 0.0011
-12 5 9 -0.5627 0.0015
-12 5 10 -0.6850 -0.0011
-12 5 11 0.2683 0.0007
-12 5 12 -0.1756 -0.0007
-12 5 13 0.0248 -0.0008
-12 5 14 -0.5354 0.0008
-12 5 15 0.4896 0.0009
-12 5 16 1.1457 -0.0005
-12 5 17 -0.8875 -0.0001
-12 5 18 -0.0033 -0.0004
-12 5 19 0.0748 0.0003
-12 6 1 -1.3826 0.0002
-12 6 2 1.2589 -0.0005
-12 6 3 0.8589 0.0019
-12 6 4 -1.5593 0.0011
-12 6 5 1.0839 -0.0014
-12 6 6 1.0212 -0.0005
-12 6 7 0.8298 -0.0001
-12 6 8 -1.1777 -0.0010
-12 6 9 1.6443 0.0001
-12 6 10 0.5365 0.0010
-12 6 11 -1.0945 -0.0011
-12 6 12 0.2252 0.0011
-12 6 13 -0.7064 0.0000
-12 6 14 1.2850 -0.0009
-12 6 15 0.5325 0.0002
-12 6 16 -0.4669 0.0009
-12 6 17 0.5729 -0.0010
-12 6 18 -1.0629 0.0004
-12 6 19 -0.1786 -0.0001
-12 7 1 -0.0385 0.0003
-12 7 2 0.0590 0.0001
-12 7 3 -0.7031 0.0000
-12 7 4 1.4701 -0.0004
-12 7 5 1.2004 -0.0007
-12 7 6 -0.9292 -0.0014
-12 7 7 0.7982 0.0004
-12 7 8 1.3015 0.0008
-12 7 9 -0.0849 -0.0001
-12 7 10 0.4346 -0.0007
-12 7 11 1.0086 0.0009
-12 7 12 -0.8461 -0.0005
-12 7 13 1.3209 -0.0003
-12 7 14 -0.9098 0.0007
-12 7 15 1.0254 0.0003
-12 7 16 1.2096 -0.0010
-12 7 17 -0.9423 0.0005
-12 7 18 -0.7959 0.0005
-12 7 19 -1.2351 0.0002
-12 8 1 -0.0396 -0.0001
-12 8 2 1.7745 0.0000
-12 8 3 0.4206 -0.0000
-12 8 4 -1.5837 -0.0010
-12 8 5 -0.1942 -0.0009
-12 8 6 2.5730 0.0007
-12 8 7 -0.5135 -0.0010
-12 8 8 0.9363 0.0000
-12 8 9 1.2148 -0.0001
-12 8 10 1.3556 -0.0004
-12 8 11 -0.3829 0.0007
-12 8 12 0.6999 0.0010
-12 8 13 -1.0488 0.0000
-12 8 14 2.3689 -0.0008
-12 8 15 0.6577 0.0001
-12 8 16 -0.7153 0.0010
-12 8 17 -0.7343 -0.0001
-12 8 18 -0.6460 0.0006
-12 8 19 -0.6863 0.0006
-12 9 1 0.5862 -0.0000
-12 9 2 0.7928 -0.0013
-12 9 3 -1.0530 -0.0003
-12 9 4 0.9151 -0.0008
-12 9 5 1.1127 -0.0009
-12 9 6 -1.3264 0.0003
-12 9 7 1.9096 0.0013
-12 9 8 0.0056 -0.0009
-12 9 9 1.3429 -0.0002
-12 9 10 0.2504 0.0006
-12 9 11 0.9192 -0.0002
-12 9 12 -0.2245 0.0006
-12 9 13 0.8109 -0.0000
-12 9 14 0.0402 -0.0000
-12 9 15 0.6890 0.0004
-12 9 16 0.0722 -0.0001
-12 9 17 -1.1369 0.0003
-12 9 18 -1.5326 0.0010
-12 10 1 0.8102 -0.0002
-12 10 2 1.5517 -0.0002
-12 10 3 -0.1850 -0.0008
-12 10 4 -2.5373 -0.0004
-12 10 5 0.2743 0.0012
-12 10 6 2.3482 0.0003
-12 10 7 -0.6964 -0.0007
-12 10 8 0.5204 0.0005
-12 10 9 0.0360 -0.0010
-12 10 10 1.2633 -0.0002
-12 10 11 -0.2189 0.0018
-12 10 12 -0.5194 -0.0001
-12 10 13 0.4249 -0.0005
-12 10 14 0.6842 0.0002
-12 10 15 1.1612 -0.0002
-12 10 16 -2.5264 0.0006
-12 10 17 -1.3080 0.0007
-12 10 18 0.3767 -0.0004
-12 11 1 1.1093 -0.0009
-12 11 2 -0.5035 -0.0005
-12 11 3 -1.3317 0.0004
-12 11 4 0.7107 -0.0001
-12 11 5 0.2510 -0.0001
-12 11 6 -0.5543 0.0014
-12 11 7 0.2158 -0.0003
-12 11 8 -0.4320 -0.0010
-12 11 9 0.4159 0.0006
-12 11 10 -0.1881 0.0003
-12 11 11 0.0744 -0.0004
-12 11 12 0.7033 0.0004
-12 11 13 -1.2097 0.0004
-12 11 14 1.3458 -0.0010
-12 11 15 -1.5820 0.0010
-12 11 16 -0.4444 0.0005
-12 11 17 -2.0809 -0.0008
-12 11 18 -0.6130 0.0009
-12 12 1 -0.9779 0.0000
-12 12 2 2.0647 -0.0003
-12 12 3 -1.1666 0.0002
-12 12 4 -2.5380 0.0004
-12 12 5 1.2867 0.0012
-12 12 6 1.5897 -0.0006
-12 12 7 -0.7628 -0.0001
-12 12 8 -1.1198 -0.0004
-12 12 9 0.0631 -0.0006
-12 12 10 0.8401 0.0005
-12 12 11 0.0881 0.0009
-12 12 12 -1.3760 -0.0003
-12 12 13 0.9502 -0.0003
-12 12 14 -1.1121 0.0008
-12 12 15 0.8403 -0.0007
-12 12 16 -3.6887 0.0004
-12 12 17 -0.8674 0.0015
-12 13 1 1.7822 -0.0008
-12 13 2 -1.6689 0.0007
-12 13 3 -0.3261 0.0003
-12 13 4 0.9046 0.0001
-12 13 5 0.0611 0.0000
-12 13 6 0.4510 0.0004
-12 13 7 -0.6284 -0.0011
-12 13 8 -0.4300 0.0007
-12 13 9 0.8898 0.0001
-12 13 10 0.0501 0.0003
-12 13 11 -0.1021 -0.0002
-12 13 12 0.7003 0.0001
-12 13 13 -1.6800 0.0003
-12 13 14 0.9752 -0.0004
-12 13 15 -1.6829 0.0007
-12 13 16 -1.6618 0.0010
-12 13 17 -1.9599 -0.0009
-12 14 1 -1.0736 0.0001
-12 14 2 3.0317 0.0001
-12 14 3 -1.0322 0.0005
-12 14 4 -2.3120 -0.0002
-12 14 5 2.8728 0.0003
-12 14 6 0.8805 -0.0001
-12 14 7 -0.7933 0.0005
-12 14 8 -0.5809 -0.0005
-12 14 9 0.5439 0.0006
-12 14 10 1.5595 -0.0001
-12 14 11 -0.1475 0.0003
-12 14 12 -1.2454 0.0000
-12 14 13 0.5944 0.0006
-12 14 14 -0.5397 -0.0005
-12 14 15 -0.0016 -0.0001
-12 14 16 -2.1029 0.0005
-12 14 17 -1.3766 0.0018
-12 15 1 1.7222 -0.0002
-12 15 2 -1.2099 0.0006
-12 15 3 -0.6223 0.0000
-12 15 4 1.2371 0.0000
-12 15 5 -0.8853 -0.0000
-12 15 6 1.5917 -0.0000
-12 15 7 -1.7522 0.0001
-12 15 8 0.2313 0.0013
-12 15 9 2.1169 -0.0005
-12 15 10 -0.4512 0.0006
-12 15 11 -0.4478 -0.0001
-12 15 12 0.7306 -0.0003
-12 15 13 -0.5814 0.0001
-12 15 14 1.2233 0.0005
-12 15 15 -0.3903 -0.0007
-12 15 16 -1.8695 0.0010
-12 16 1 0.0418 0.0000
-12 16 2 1.8487 0.0002
-12 16 3 -0.9336 -0.0003
-12 16 4 -3.1840 -0.0007
-12 16 5 3.1743 0.0004
-12 16 6 -1.3879 0.0008
-12 16 7 -0.4820 0.0006
-12 16 8 -0.6770 0.0000
-12 16 9 0.9536 0.0001
-12 16 10 0.9967 -0.0004
-12 16 11 -0.3853 0.0004
-12 16 12 -0.7563 0.0006
-12 16 13 1.3668 0.0004
-12 16 14 0.5543 -0.0017
-12 16 15 0.9472 -0.0001
-12 16 16 -0.5241 0.0002
-12 17 1 0.4540 -0.0004
-12 17 2 -1.3262 -0.0004
-12 17 3 -2.0139 -0.0002
-12 17 4 0.4785 -0.0001
-12 17 5 -1.8647 -0.0001
-12 17 6 0.8557 0.0001
-12 17 7 -3.0119 0.0006
-12 17 8 1.3913 0.0002
-12 17 9 1.5530 -0.0003
-12 17 10 -1.2818 0.0008
-12 17 11 -0.8553 0.0002
-12 17 12 1.7596 -0.0006
-12 17 13 0.5760 0.0003
-12 17 14 1.6315 -0.0001
-12 17 15 0.0616 -0.0016
-12 18 1 0.0132 -0.0004
-12 18 2 0.8046 -0.0002
-12 18 3 -0.8595 -0.0012
-12 18 4 -3.0181 -0.0007
-12 18 5 1.2947 0.0006
-12 18 6 -1.7301 0.0005
-12 18 7 -0.3293 0.0000
-12 18 8 -0.2926 0.0000
-12 18 9 0.6660 -0.0006
-12 18 10 0.3088 0.0001
-12 18 11 -0.0744 0.0007
-12 18 12 0.0724 0.0006
-12 18 13 1.3081 0.0000
-12 18 14 0.6275 -0.0017
-12 18 15 1.0252 -0.0009
-12 19 1 0.3318 -0.0006
-12 19 2 -1.0839 -0.0009
-12 19 3 -1.1856 -0.0001
-12 19 4 -0.2632 0.0000
-12 19 5 -0.6261 -0.0002
-12 19 6 -0.1627 -0.0001
-12 19 7 -1.0757 0.0002
-12 19 8 1.9662 -0.0007
-12 19 9 0.9354 0.0001
-12 19 10 -1.9502 0.0010
-12 19 11 0.4032 0.0002
-12 19 12 1.7495 -0.0007
-12 19 13 0.3396 0.0002
-12 19 14 -0.0487 -0.0003
-12 20 1 0.7273 0.0002
-12 20 2 1.6309 -0.0003
-12 20 3 -0.2829 -0.0012
-12 20 4 -1.4358 -0.0001
-12 20 5 0.2957 0.0008
-12 20 6 0.8152 -0.0001
-12 20 7 0.6059 -0.0005
-12 20 8 0.2588 0.0003
-12 20 9 -0.0092 -0.0007
-12 20 10 0.8465 0.0001
-12 20 11 0.4176 0.0002
-12 20 12 0.6109 0.0007
-12 20 13 -0.3081 0.0005
-12 20 14 -0.2993 -0.0012
-12 21 1 0.1248 0.0006
-12 21 2 -0.3834 -0.0003
-12 21 3 0.2399 0.0001
-12 21 4 -0.5160 0.0004
-12 21 5 1.2374 0.0002
-12 21 6 0.5194 -0.0001
-12 21 7 0.4613 -0.0002
-12 21 8 1.7729 -0.0010
-12 21 9 -0.4556 0.0001
-12 21 10 -0.5924 0.0006
-12 21 11 1.8535 0.0002
-12 22 1 0.7990 0.0010
-12 22 2 1.0454 -0.0004
-12 22 3 -0.5718 -0.0008
-12 22 4 -0.7541 0.0009
-12 22 5 0.4587 0.0004
-12 22 6 2.0877 -0.0006
-12 22 7 0.6156 -0.0002
-12 22 8 -1.3294 0.0004
-12 22 9 0.4832 -0.0007
-12 22 10 1.2811 -0.0008
-12 23 1 -1.6014 0.0012
-12 23 2 -0.4972 -0.0003
-12 23 3 0.0118 -0.0003
-12 23 4 -0.8685 0.0002
-12 23 5 1.4844 0.0010
-12 23 6 0.2769 -0.0006
-12 23 7 -0.3740 -0.0008
-12 23 8 0.3622 -0.0006
-12 23 9 -0.9201 -0.0005
-12 24 1 -0.1155 0.0007
-12 24 2 -0.3713 -0.0012
-12 24 3 -1.2351 -0.0005
-12 24 4 -1.0008 0.0013
-12 24 5 0.5600 -0.0013
-12 24 6 1.3512 -0.0005
-12 24 7 -1.1164 -0.0001
-12 24 8 -1.4402 -0.0001
-12 25 1 -2.1212 0.0007
-12 25 2 -0.4551 -0.0006
-12 25 3 -0.1125 -0.0010
-12 25 4 -0.6082 -0.0000
-12 25 5 0.8615 0.0014
-12 25 6 -0.2820 -0.0023
-12 26 1 -0.2906 0.0001
-12 26 2 -0.5499 -0.0013
-11 0 2 -3.7928 0.0022
-11 0 4 -2.1560 0.0009
-11 0 6 2.7766 0.0014
-11 0 8 -3.3716 0.0015
-11 0 10 3.0824 0.0025
-11 0 12 -0.5358 -0.0001
-11 0 14 -0.0112 -0.0004
-11 0 16 -1.0090 -0.0005
-11 0 18 0.0802 -0.0012
-11 0 20 3.3563 0.0013
-11 1 1 -2.8596 -0.0047
-11 1 2 0.8472 -0.0031
-11 1 3 -4.4326 0.0016
-11 1 4 2.2499 0.0058
-11 1 5 2.6816 -0.0001
-11 1 6 0.2413 -0.0027
-11 1 7 -0.9935 0.0033
-11 1 8 0.7338 0.0025
-11 1 9 -0.2416 0.0020
-11 1 10 0.6606 0.0041
-11 1 11 1.7006 -0.0021
-11 1 12 -0.4034 -0.0046
-11 1 13 -0.9320 0.0017
-11 1 14 -0.5814 -0.0015
-11 1 15 0.4786 0.0009
-11 1 16 0.1183 0.0030
-11 1 17 -1.9827 -0.0014
-11 1 18 0.0039 -0.0025
-11 1 19 3.5615 0.0009
-11 1 20 -0.1481 0.0001
-11 1 21 1.3168 0.0006
-11 2 1 -2.0598 0.0009
-11 2 2 -2.4204 0.0017
-11 2 3 3.7159 0.0003
-11 2 4 -2.5618 0.0010
-11 2 5 2.3801 0.0027
-11 2 6 2.5540 0.0002
-11 2 7 0.1892 -0.0032
-11 2 8 -2.1666 0.0025
-11 2 9 1.5301 0.0039
-11 2 10 2.9011 -0.0007
-11 2 11 -0.4131 -0.0002
-11 2 12 -0.8776 -0.0003
-11 2 13 -0.6937 -0.0039
-11 2 14 0.3859 0.0024
-11 2 15 -0.5670 0.0023
-11 2 16 -0.7049 -0.0002
-11 2 17 0.4584 -0.0003
-11 2 18 0.1376 -0.0006
-11 2 19 -0.3326 -0.0007
-11 2 20 3.1512 0.0012
-11 2 21 -0.2388 -0.0007
-11 3 1 -0.8921 -0.0048
-11 3 2 1.6065 -0.0008
-11 3 3 -3.4454 0.0029
-11 3 4 5.2161 0.0032
-11 3 5 1.1385 -0.0012
-11 3 6 0.2582 -0.0009
-11 3 7 -0.3964 0.0028
-11 3 8 1.0458 0.0004
-11 3 9 0.6715 0.0008
-11 3 10 0.3522 0.0017
-11 3 11 1.0888 -0.0032
-11 3 12 -0.7723 -0.0018
-11 3 13 -0.5242 0.0026
-11 3 14 -0.7264 -0.0004
-11 3 15 0.5554 0.0010
-11 3 16 0.5057 0.0013
-11 3 17 -1.4907 -0.0013
-11 3 18 -0.1241 -0.0015
-11 3 19 2.7449 0.0016
-11 3 20 -0.1982 0.0006
-11 3 21 1.4625 -0.0005
-11 4 1 -3.1359 0.0036
-11 4 2 0.1853 0.0018
-11 4 3 4.3807 0.0005
-11 4 4 -3.5394 0.0017
-11 4 5 3.1068 0.0018
-11 4 6 1.0076 -0.0012
-11 4 7 -0.0226 -0.0005
-11 4 8 -1.1619 0.0013
-11 4 9 1.2491 0.0008
-11 4 10 2.5811 -0.0005
-11 4 11 -1.0117 0.0004
-11 4 12 -0.3723 -0.0003
-11 4 13 -0.1558 -0.0010
-11 4 14 0.7155 0.0014
-11 4 15 0.0721 0.0010
-11 4 16 -1.1504 -0.0009
-11 4 17 0.9387 -0.0005
-11 4 18 0.0018 0.0001
-11 4 19 -0.3971 -0.0002
-11 4 20 2.1101 0.0007
-11 5 1 0.4151 -0.0015
-11 5 2 0.3475 0.0012
-11 5 3 -1.8356 0.0019
-11 5 4 4.8615 0.0010
-11 5 5 -1.0389 -0.0010
-11 5 6 -0.2855 0.0010
-11 5 7 -0.8309 0.0007
-11 5 8 1.3643 0.0008
-11 5 9 0.8127 0.0005
-11 5 10 0.5236 -0.0007
-11 5 11 1.6351 -0.0008
-11 5 12 -0.2686 0.0002
-11 5 13 0.6683 0.0011
-11 5 14 -0.0819 -0.0001
-11 5 15 -0.1313 -0.0004
-11 5 16 1.7588 0.0000
-11 5 17 -1.8038 -0.0009
-11 5 18 0.0884 -0.0005
-11 5 19 1.0480 0.0015
-11 5 20 -0.0215 -0.0002
-11 6 1 -3.9198 0.0029
-11 6 2 2.4683 0.0001
-11 6 3 2.3416 -0.0001
-11 6 4 -3.5889 0.0007
-11 6 5 2.0634 -0.0001
-11 6 6 0.0028 -0.0010
-11 6 7 0.2319 0.0011
-11 6 8 -0.5070 -0.0007
-11 6 9 2.1265 -0.0003
-11 6 10 2.6054 0.0016
-11 6 11 0.0553 -0.0006
-11 6 12 1.0531 0.0004
-11 6 13 0.0133 -0.0002
-11 6 14 1.6398 -0.0005
-11 6 15 0.9716 -0.0001
-11 6 16 -1.9871 0.0000
-11 6 17 1.5825 -0.0004
-11 6 18 -0.7796 0.0000
-11 6 19 -0.1428 -0.0000
-11 6 20 0.4513 0.0004
-11 7 1 0.6915 -0.0004
-11 7 2 -0.5871 -0.0004
-11 7 3 0.0667 -0.0006
-11 7 4 2.6727 -0.0006
-11 7 5 -1.3818 -0.0003
-11 7 6 -0.9589 0.0004
-11 7 7 0.1338 0.0001
-11 7 8 1.8983 0.0008
-11 7 9 1.7139 -0.0005
-11 7 10 1.7450 -0.0015
-11 7 11 2.0925 0.0015
-11 7 12 0.0060 -0.0003
-11 7 13 2.1005 -0.0005
-11 7 14 -0.3029 0.0000
-11 7 15 0.5431 -0.0001
-11 7 16 1.7934 -0.0005
-11 7 17 -2.1844 0.0001
-11 7 18 0.2173 0.0002
-11 7 19 -0.3864 0.0002
-11 7 20 0.6557 -0.0006
-11 8 1 -2.1991 0.0000
-11 8 2 3.6922 -0.0010
-11 8 3 0.5212 -0.0008
-11 8 4 -2.8002 -0.0000
-11 8 5 0.6791 -0.0007
-11 8 6 0.9064 0.0004
-11 8 7 0.2092 -0.0001
-11 8 8 1.0607 -0.0016
-11 8 9 1.6595 0.0002
-11 8 10 2.8257 0.0013
-11 8 11 0.1637 -0.0008
-11 8 12 1.2980 0.0002
-11 8 13 -0.3717 -0.0002
-11 8 14 3.0416 -0.0012
-11 8 15 0.3258 0.0005
-11 8 16 -1.7486 0.0013
-11 8 17 0.5953 -0.0008
-11 8 18 -0.3588 -0.0008
-11 8 19 0.2263 0.0007
-11 8 20 -0.3247 -0.0007
-11 9 1 0.4655 0.0000
-11 9 2 0.1241 -0.0018
-11 9 3 0.4345 -0.0002
-11 9 4 0.6913 -0.0000
-11 9 5 -0.8745 0.0002
-11 9 6 -1.3186 -0.0003
-11 9 7 0.9489 0.0004
-11 9 8 0.9545 -0.0002
-11 9 9 2.2930 -0.0013
-11 9 10 0.3097 -0.0000
-11 9 11 1.3921 0.0007
-11 9 12 -0.2887 -0.0005
-11 9 13 2.2298 -0.0012
-11 9 14 -0.5147 0.0009
-11 9 15 0.9680 0.0001
-11 9 16 0.0321 -0.0004
-11 9 17 -1.4787 -0.0002
-11 9 18 0.1376 0.0002
-11 9 19 0.3529 -0.0015
-11 9 20 0.9630 0.0001
-11 10 1 0.2645 -0.0011
-11 10 2 2.9208 0.0003
-11 10 3 -0.6788 -0.0002
-11 10 4 -2.6662 0.0004
-11 10 5 -0.1995 0.0001
-11 10 6 1.3407 0.0004
-11 10 7 -0.0850 -0.0018
-11 10 8 0.1487 -0.0010
-11 10 9 -0.0873 0.0007
-11 10 10 2.0917 -0.0000
-11 10 11 -0.7697 0.0001
-11 10 12 0.4719 -0.0007
-11 10 13 0.1578 -0.0002
-11 10 14 2.1453 -0.0007
-11 10 15 -0.4399 0.0009
-11 10 16 -1.8265 0.0005
-11 10 17 0.0180 -0.0011
-11 10 18 1.1039 -0.0015
-11 10 19 -0.0650 0.0011
-11 11 1 -0.0245 0.0004
-11 11 2 -0.0393 -0.0011
-11 11 3 -0.3047 0.0011
-11 11 4 -0.5590 0.0003
-11 11 5 -0.5239 -0.0005
-11 11 6 -1.4740 -0.0006
-11 11 7 -0.0618 0.0002
-11 11 8 0.3744 -0.0011
-11 11 9 1.0198 -0.0004
-11 11 10 -0.4649 0.0006
-11 11 11 0.3002 -0.0006
-11 11 12 0.4826 -0.0005
-11 11 13 0.7072 -0.0002
-11 11 14 -0.2358 0.0005
-11 11 15 -0.2499 0.0000
-11 11 16 -0.6798 -0.0002
-11 11 17 -1.0318 -0.0009
-11 11 18 0.7061 0.0002
-11 11 19 0.7716 -0.0020
-11 12 1 0.1667 -0.0006
-11 12 2 2.5235 0.0008
-11 12 3 -1.4937 0.0002
-11 12 4 -2.4472 0.0001
-11 12 5 -0.5515 0.0002
-11 12 6 1.6273 -0.0006
-11 12 7 -0.8270 -0.0017
-11 12 8 -1.2792 0.0002
-11 12 9 0.4930 0.0002
-11 12 10 1.5343 -0.0001
-11 12 11 -0.1577 0.0003
-11 12 12 -0.6418 -0.0006
-11 12 13 0.9641 -0.0005
-11 12 14 -0.0116 0.0007
-11 12 15 -0.6407 0.0001
-11 12 16 -1.2753 -0.0001
-11 12 17 0.1788 -0.0001
-11 12 18 0.5670 -0.0010
-11 12 19 -0.9701 0.0008
-11 13 1 0.8202 -0.0001
-11 13 2 -0.7557 -0.0000
-11 13 3 -0.0931 0.0008
-11 13 4 -1.0730 -0.0000
-11 13 5 -0.4629 -0.0009
-11 13 6 -1.6460 -0.0000
-11 13 7 0.0081 -0.0002
-11 13 8 0.3305 -0.0003
-11 13 9 1.6033 0.0006
-11 13 10 0.1915 -0.0001
-11 13 11 -0.2026 -0.0007
-11 13 12 1.2757 -0.0002
-11 13 13 -0.8415 0.0006
-11 13 14 0.0709 -0.0004
-11 13 15 -0.1704 0.0003
-11 13 16 -1.2555 0.0005
-11 13 17 -0.3533 -0.0007
-11 13 18 0.3897 0.0006
-11 14 1 0.3240 0.0000
-11 14 2 3.1463 0.0001
-11 14 3 -1.9728 0.0005
-11 14 4 -2.7782 -0.0001
-11 14 5 -0.3143 0.0003
-11 14 6 1.3413 -0.0004
-11 14 7 -1.6656 0.0000
-11 14 8 0.0080 0.0002
-11 14 9 1.3679 -0.0001
-11 14 10 2.2232 -0.0000
-11 14 11 -0.6334 0.0002
-11 14 12 -0.8660 -0.0006
-11 14 13 1.3398 -0.0002
-11 14 14 -0.8280 0.0003
-11 14 15 0.0664 -0.0002
-11 14 16 0.7990 0.0002
-11 14 17 -1.1316 0.0009
-11 14 18 -0.0028 -0.0002
-11 15 1 1.3679 -0.0005
-11 15 2 -1.0577 0.0005
-11 15 3 -0.8244 0.0004
-11 15 4 -1.4597 0.0000
-11 15 5 -1.8424 0.0001
-11 15 6 -0.7343 0.0006
-11 15 7 0.1921 -0.0004
-11 15 8 0.5180 0.0008
-11 15 9 2.9151 0.0002
-11 15 10 -0.9354 -0.0007
-11 15 11 -0.0422 -0.0005
-11 15 12 1.0356 -0.0001
-11 15 13 -0.5934 -0.0000
-11 15 14 1.2370 0.0001
-11 15 15 0.2201 -0.0003
-11 15 16 -0.9937 0.0006
-11 15 17 0.8656 -0.0004
-11 15 18 -0.3437 0.0003
-11 16 1 0.7465 -0.0003
-11 16 2 1.7048 -0.0003
-11 16 3 -2.1332 0.0006
-11 16 4 -3.9184 0.0002
-11 16 5 0.4511 0.0003
-11 16 6 -0.0989 0.0005
-11 16 7 -0.9002 0.0007
-11 16 8 0.7335 -0.0007
-11 16 9 1.2493 -0.0006
-11 16 10 1.5997 0.0001
-11 16 11 -1.6040 0.0002
-11 16 12 0.2976 -0.0002
-11 16 13 1.4603 0.0001
-11 16 14 -1.1597 -0.0007
-11 16 15 2.0086 -0.0002
-11 16 16 0.8293 0.0000
-11 16 17 -1.1307 0.0003
-11 17 1 0.5885 -0.0008
-11 17 2 -1.3223 -0.0000
-11 17 3 -1.9473 0.0000
-11 17 4 -0.8730 0.0002
-11 17 5 -2.4783 0.0008
-11 17 6 1.1826 -0.0003
-11 17 7 -0.0506 -0.0007
-11 17 8 1.0442 0.0008
-11 17 9 1.8651 -0.0002
-11 17 10 -1.9744 -0.0004
-11 17 11 0.3052 0.0003
-11 17 12 1.3382 -0.0003
-11 17 13 -0.2118 0.0001
-11 17 14 1.2212 0.0002
-11 17 15 -1.3462 -0.0009
-11 17 16 0.6939 -0.0001
-11 18 1 -0.0121 -0.0010
-11 18 2 0.9454 -0.0002
-11 18 3 -0.6180 0.0003
-11 18 4 -3.2225 -0.0002
-11 18 5 1.5828 -0.0001
-11 18 6 0.2380 0.0007
-11 18 7 0.6047 -0.0002
-11 18 8 0.5427 -0.0010
-11 18 9 0.2758 -0.0002
-11 18 10 0.8835 0.0005
-11 18 11 -0.7393 0.0006
-11 18 12 0.8597 0.0002
-11 18 13 0.1004 0.0001
-11 18 14 -2.4076 -0.0005
-11 18 15 1.9878 -0.0007
-11 18 16 -1.1205 0.0001
-11 19 1 0.9745 -0.0006
-11 19 2 -0.8521 -0.0005
-11 19 3 -0.3619 -0.0001
-11 19 4 0.6051 0.0007
-11 19 5 -0.8334 0.0002
-11 19 6 3.0481 -0.0012
-11 19 7 0.4270 -0.0002
-11 19 8 0.5219 0.0004
-11 19 9 0.8727 -0.0000
-11 19 10 -2.0878 0.0006
-11 19 11 1.8921 0.0003
-11 19 12 1.1323 -0.0004
-11 19 13 -1.4495 0.0004
-11 19 14 -0.8649 0.0003
-11 19 15 -2.5269 -0.0005
-11 20 1 0.1093 -0.0005
-11 20 2 2.1039 0.0004
-11 20 3 0.7677 -0.0002
-11 20 4 -1.4408 -0.0006
-11 20 5 2.3153 0.0006
-11 20 6 1.5714 0.0003
-11 20 7 1.4541 -0.0009
-11 20 8 -0.9009 0.0003
-11 20 9 -0.7750 0.0003
-11 20 10 2.4437 0.0001
-11 20 11 0.3800 0.0005
-11 20 12 0.9475 0.0001
-11 20 13 -1.6844 0.0006
-11 20 14 -2.8080 -0.0000
-11 20 15 0.5911 -0.0009
-11 21 1 0.1355 0.0002
-11 21 2 -0.4334 -0.0006
-11 21 3 1.0753 0.0001
-11 21 4 0.5544 0.0010
-11 21 5 0.4981 -0.0004
-11 21 6 3.4696 -0.0005
-11 21 7 -1.4457 0.0005
-11 21 8 0.0171 -0.0003
-11 21 9 -0.2005 0.0003
-11 21 10 -0.1474 0.0007
-11 21 11 4.0808 -0.0002
-11 21 12 0.6230 -0.0009
-11 21 13 -1.5843 0.0007
-11 22 1 0.6339 0.0003
-11 22 2 1.0638 0.0001
-11 22 3 0.0750 -0.0008
-11 22 4 -1.3378 0.0001
-11 22 5 1.4829 0.0011
-11 22 6 1.0048 -0.0007
-11 22 7 0.5429 -0.0005
-11 22 8 -4.1585 0.0014
-11 22 9 1.1954 -0.0003
-11 22 10 3.6710 -0.0009
-11 22 11 2.4984 -0.0005
-11 22 12 1.1101 0.0009
-11 23 1 -2.2154 0.0002
-11 23 2 -0.5343 -0.0005
-11 23 3 0.2236 -0.0001
-11 23 4 -0.6367 0.0003
-11 23 5 0.2224 0.0001
-11 23 6 1.0027 0.0002
-11 23 7 -3.8395 -0.0003
-11 23 8 0.4188 -0.0006
-11 23 9 -0.5359 0.0002
-11 23 10 3.6343 0.0002
-11 23 11 3.6992 -0.0002
-11 24 1 0.7247 0.0008
-11 24 2 -0.6670 -0.0012
-11 24 3 -1.1823 -0.0006
-11 24 4 -2.1740 0.0013
-11 24 5 0.1447 -0.0005
-11 24 6 0.4254 -0.0013
-11 24 7 -1.7536 0.0005
-11 24 8 -3.4718 0.0011
-11 24 9 3.3501 -0.0007
-11 24 10 3.4382 -0.0018
-11 24 11 3.3243 -0.0007
-11 25 1 -2.4904 0.0001
-11 25 2 -1.0391 0.0002
-11 25 3 -0.3589 -0.0011
-11 25 4 -0.9914 -0.0003
-11 25 5 -0.1867 0.0013
-11 25 6 -1.2523 -0.0008
-11 25 7 -2.0113 -0.0009
-11 25 8 0.2842 -0.0001
-11 25 9 1.4948 -0.0003
-11 26 1 0.2777 0.0002
-11 26 2 -1.1464 -0.0018
-11 26 3 -2.1186 0.0011
-11 26 4 -1.7222 0.0007
-11 26 5 0.6258 -0.0022
-11 26 6 1.0301 -0.0003
-11 26 7 -2.3788 0.0007
-11 26 8 0.2898 0.0006
-11 27 1 -2.4490 0.0009
-11 27 2 -1.7331 0.0004
-11 27 3 0.3316 -0.0019
-11 27 4 -0.3009 0.0007
-11 27 5 -0.0393 0.0010
-10 0 2 -1.6562 -0.0012
-10 0 4 1.2060 -0.0065
-10 0 6 5.4641 -0.0046
-10 0 8 -4.5829 -0.0033
-10 0 10 2.5173 0.0002
-10 0 12 -2.4813 -0.0069
-10 0 14 -0.1955 -0.0006
-10 0 16 0.3602 -0.0004
-10 0 18 -0.7109 -0.0030
-10 0 20 0.4866 0.0015
-10 1 1 -4.6436 -0.0014
-10 1 2 2.4623 0.0036
-10 1 3 0.1083 -0.0041
-10 1 4 2.3879 0.0040
-10 1 5 4.2261 -0.0044
-10 1 6 -0.4599 -0.0003
-10 1 7 -0.0606 -0.0022
-10 1 8 0.2881 0.0020
-10 1 9 -1.8489 -0.0031
-10 1 10 0.3905 -0.0008
-10 1 11 1.1423 -0.0030
-10 1 12 -0.7961 -0.0019
-10 1 13 -2.5009 -0.0012
-10 1 14 0.0085 0.0020
-10 1 15 1.8294 0.0006
-10 1 16 -0.2505 0.0008
-10 1 17 -1.6086 -0.0012
-10 1 18 -0.3179 0.0007
-10 1 19 1.3102 -0.0008
-10 1 20 -0.0693 0.0015
-10 1 21 -0.1781 0.0012
-10 2 1 -0.0833 0.0001
-10 2 2 -0.6678 0.0023
-10 2 3 5.7681 0.0036
-10 2 4 -0.5923 -0.0062
-10 2 5 1.5608 0.0021
-10 2 6 4.0378 -0.0015
-10 2 7 -1.2864 -0.0014
-10 2 8 -3.7414 -0.0021
-10 2 9 1.3834 0.0022
-10 2 10 2.2912 -0.0015
-10 2 11 -1.3486 -0.0018
-10 2 12 -1.8263 -0.0017
-10 2 13 -0.1490 0.0001
-10 2 14 0.5460 0.0018
-10 2 15 -0.3710 0.0016
-10 2 16 0.5061 -0.0010
-10 2 17 -0.2875 -0.0007
-10 2 18 -0.2819 -0.0005
-10 2 19 -0.6057 0.0016
-10 2 20 0.5761 0.0005
-10 2 21 -0.1981 -0.0013
-10 3 1 -1.4001 0.0016
-10 3 2 5.2512 0.0026
-10 3 3 -1.0159 -0.0020
-10 3 4 5.2751 0.0028
-10 3 5 0.5500 -0.0020
-10 3 6 -1.6513 0.0002
-10 3 7 -0.4693 0.0014
-10 3 8 0.2768 0.0006
-10 3 9 -0.8119 -0.0035
-10 3 10 0.2083 0.0012
-10 3 11 1.2948 -0.0014
-10 3 12 -1.4204 -0.0009
-10 3 13 -0.6145 0.0026
-10 3 14 0.2751 0.0009
-10 3 15 1.7333 -0.0012
-10 3 16 -0.4778 -0.0003
-10 3 17 -0.8479 -0.0001
-10 3 18 -0.7226 -0.0002
-10 3 19 1.2985 0.0005
-10 3 20 -0.1825 0.0016
-10 3 21 -0.1276 -0.0007
-10 4 1 -1.2032 0.0020
-10 4 2 1.1838 0.0030
-10 4 3 7.2029 0.0002
-10 4 4 -4.4656 -0.0032
-10 4 5 1.6864 0.0026
-10 4 6 1.0510 0.0001
-10 4 7 -2.1621 -0.0008
-10 4 8 -2.3255 0.0001
-10 4 9 1.4631 0.0022
-10 4 10 2.3550 -0.0020
-10 4 11 -1.6442 0.0009
-10 4 12 0.2379 0.0003
-10 4 13 0.3986 -0.0003
-10 4 14 1.4200 0.0010
-10 4 15 -0.1474 0.0003
-10 4 16 -0.0078 -0.0024
-10 4 17 -0.0349 -0.0005
-10 4 18 0.2011 0.0011
-10 4 19 -0.8267 0.0004
-10 4 20 0.0825 -0.0000
-10 4 21 -0.5122 0.0004
-10 5 1 1.3979 0.0014
-10 5 2 3.5819 -0.0003
-10 5 3 -1.9479 -0.0011
-10 5 4 4.8582 0.0010
-10 5 5 -3.5239 -0.0005
-10 5 6 -2.4211 0.0014
-10 5 7 -0.7718 0.0016
-10 5 8 0.7900 -0.0000
-10 5 9 0.2050 -0.0020
-10 5 10 0.7625 0.0020
-10 5 11 2.2081 -0.0012
-10 5 12 -0.6999 0.0006
-10 5 13 1.2084 0.0018
-10 5 14 0.5166 -0.0008
-10 5 15 0.7898 -0.0026
-10 5 16 0.3277 0.0005
-10 5 17 -0.9041 0.0000
-10 5 18 -0.4683 -0.0004
-10 5 19 0.2458 0.0011
-10 5 20 -0.2826 0.0005
-10 5 21 -0.3269 -0.0009
-10 6 1 -3.5438 0.0001
-10 6 2 3.2985 0.0005
-10 6 3 4.5999 -0.0020
-10 6 4 -6.7486 -0.0007
-10 6 5 1.3063 0.0015
-10 6 6 -0.7147 -0.0007
-10 6 7 -1.8559 0.0004
-10 6 8 -0.8113 0.0006
-10 6 9 2.2802 0.0006
-10 6 10 2.1884 -0.0004
-10 6 11 -0.1946 0.0012
-10 6 12 1.3178 -0.0006
-10 6 13 0.4516 -0.0005
-10 6 14 1.8278 0.0001
-10 6 15 0.3425 -0.0001
-10 6 16 -1.1640 -0.0016
-10 6 17 0.5511 0.0006
-10 6 18 -0.4769 0.0007
-10 6 19 -0.6429 -0.0005
-10 6 20 -1.0713 0.0005
-10 6 21 -0.1337 -0.0001
-10 7 1 2.8009 -0.0007
-10 7 2 0.6111 -0.0014
-10 7 3 -1.0367 -0.0007
-10 7 4 2.9241 0.0002
-10 7 5 -5.1627 0.0004
-10 7 6 -2.3052 0.0010
-10 7 7 0.0875 -0.0000
-10 7 8 1.3904 -0.0001
-10 7 9 1.1154 -0.0001
-10 7 10 1.6805 -0.0001
-10 7 11 1.3774 0.0000
-10 7 12 -0.2788 0.0004
-10 7 13 1.5873 0.0000
-10 7 14 0.2077 -0.0007
-10 7 15 0.4256 -0.0006
-10 7 16 0.2322 0.0007
-10 7 17 -1.4401 0.0002
-10 7 18 -0.2252 -0.0004
-10 7 19 -0.9034 0.0007
-10 7 20 0.3506 -0.0005
-10 7 21 -0.0192 0.0002
-10 8 1 -3.2602 -0.0004
-10 8 2 5.2781 -0.0004
-10 8 3 1.4220 -0.0004
-10 8 4 -6.5361 0.0008
-10 8 5 0.9441 -0.0001
-10 8 6 -1.0427 -0.0012
-10 8 7 -1.3253 0.0008
-10 8 8 0.9444 0.0000
-10 8 9 1.2689 -0.0002
-10 8 10 1.3599 0.0015
-10 8 11 -0.0819 -0.0008
-10 8 12 0.3149 -0.0009
-10 8 13 0.0898 0.0003
-10 8 14 2.1828 0.0003
-10 8 15 -0.3615 0.0001
-10 8 16 -1.5037 0.0004
-10 8 17 -0.2579 -0.0004
-10 8 18 -0.1889 -0.0003
-10 8 19 -0.2086 -0.0000
-10 8 20 -1.1934 0.0002
-10 8 21 1.1423 -0.0012
-10 9 1 2.7997 -0.0002
-10 9 2 -0.3842 0.0003
-10 9 3 -0.0577 -0.0001
-10 9 4 0.5972 0.0006
-10 9 5 -5.1450 0.0002
-10 9 6 -1.5743 -0.0003
-10 9 7 0.6770 -0.0006
-10 9 8 0.6969 0.0008
-10 9 9 1.7210 0.0001
-10 9 10 -0.3012 -0.0011
-10 9 11 -0.1950 0.0008
-10 9 12 -0.5563 -0.0001
-10 9 13 1.4463 -0.0008
-10 9 14 -0.3462 0.0009
-10 9 15 0.0710 0.0004
-10 9 16 -1.1878 -0.0006
-10 9 17 -0.5891 0.0002
-10 9 18 -0.2061 -0.0005
-10 9 19 0.0031 -0.0003
-10 9 20 0.7284 -0.0007
-10 10 1 -0.4996 -0.0001
-10 10 2 4.9549 0.0004
-10 10 3 -1.0280 0.0012
-10 10 4 -5.5706 -0.0000
-10 10 5 0.2873 -0.0012
-10 10 6 -0.9634 -0.0008
-10 10 7 -0.2557 0.0004
-10 10 8 0.7716 -0.0005
-10 10 9 -0.9813 0.0009
-10 10 10 0.8750 0.0008
-10 10 11 -0.9790 -0.0014
-10 10 12 -0.2747 -0.0006
-10 10 13 0.0409 0.0013
-10 10 14 1.4873 -0.0003
-10 10 15 -1.3111 0.0003
-10 10 16 -1.2339 0.0004
-10 10 17 -0.4962 -0.0015
-10 10 18 1.0196 -0.0005
-10 10 19 -0.5709 0.0007
-10 10 20 -0.6595 -0.0014
-10 11 1 1.2287 0.0013
-10 11 2 -0.5659 0.0001
-10 11 3 -0.1656 -0.0005
-10 11 4 -1.4408 0.0003
-10 11 5 -3.7287 -0.0008
-10 11 6 -0.6814 -0.0012
-10 11 7 0.2325 0.0003
-10 11 8 0.7524 0.0011
-10 11 9 1.1551 -0.0006
-10 11 10 -1.3925 -0.0004
-10 11 11 -0.7311 0.0003
-10 11 12 0.1686 -0.0000
-10 11 13 0.8254 -0.0004
-10 11 14 -1.1071 0.0012
-10 11 15 -0.5912 -0.0005
-10 11 16 -1.1504 -0.0008
-10 11 17 0.1654 0.0003
-10 11 18 0.0476 -0.0003
-10 11 19 0.0682 -0.0010
-10 11 20 -0.5829 -0.0004
-10 12 1 1.0186 -0.0007
-10 12 2 4.0150 0.0007
-10 12 3 -2.3691 0.0004
-10 12 4 -3.9975 -0.0010
-10 12 5 -0.5466 -0.0010
-10 12 6 0.3278 0.0002
-10 12 7 0.4391 -0.0005
-10 12 8 -0.4570 0.0002
-10 12 9 -0.5620 0.0012
-10 12 10 1.0604 -0.0003
-10 12 11 -0.1838 -0.0007
-10 12 12 -1.0098 0.0002
-10 12 13 0.2199 0.0006
-10 12 14 0.2404 -0.0001
-10 12 15 -1.3743 -0.0000
-10 12 16 0.1513 0.0001
-10 12 17 -0.3755 -0.0007
-10 12 18 -0.2474 0.0001
-10 12 19 -1.4177 0.0009
-10 12 20 -0.8185 -0.0023
-10 13 1 0.9458 0.0010
-10 13 2 -0.6795 -0.0009
-10 13 3 0.3269 -0.0001
-10 13 4 -2.5923 0.0003
-10 13 5 -1.6699 -0.0006
-10 13 6 -0.7254 -0.0006
-10 13 7 0.7751 0.0014
-10 13 8 1.0311 0.0001
-10 13 9 1.2767 -0.0002
-10 13 10 -0.7124 -0.0002
-10 13 11 -0.9395 -0.0000
-10 13 12 1.1602 -0.0001
-10 13 13 -0.4321 0.0005
-10 13 14 -1.2668 -0.0002
-10 13 15 0.4398 -0.0002
-10 13 16 -1.1186 0.0002
-10 13 17 0.5669 0.0005
-10 13 18 -0.9487 -0.0001
-10 13 19 -1.1530 -0.0005
-10 14 1 1.8605 -0.0004
-10 14 2 4.2740 0.0002
-10 14 3 -3.1869 0.0002
-10 14 4 -2.6944 0.0001
-10 14 5 -1.1250 0.0002
-10 14 6 1.8253 0.0005
-10 14 7 -0.2440 -0.0008
-10 14 8 -0.0584 0.0008
-10 14 9 0.2757 0.0002
-10 14 10 1.7251 -0.0004
-10 14 11 -0.7025 -0.0000
-10 14 12 -1.4281 0.0002
-10 14 13 0.4957 -0.0005
-10 14 14 -0.0400 0.0004
-10 14 15 -0.4800 -0.0003
-10 14 16 2.2964 0.0003
-10 14 17 -2.6502 0.0000
-10 14 18 -0.8888 0.0005
-10 14 19 -1.3173 0.0004
-10 15 1 1.3374 -0.0005
-10 15 2 -0.8149 -0.0002
-10 15 3 0.4785 0.0010
-10 15 4 -3.0014 0.0005
-10 15 5 -0.7744 0.0000
-10 15 6 -0.3405 0.0001
-10 15 7 1.7688 0.0005
-10 15 8 0.3766 -0.0004
-10 15 9 1.4484 0.0005
-10 15 10 -1.6927 -0.0006
-10 15 11 -0.4507 -0.0004
-10 15 12 0.6635 0.0001
-10 15 13 -0.3716 0.0002
-10 15 14 -0.5956 -0.0005
-10 15 15 1.0000 0.0001
-10 15 16 -1.5231 0.0004
-10 15 17 1.2045 0.0000
-10 15 18 -2.5261 -0.0008
-10 16 1 2.2093 -0.0001
-10 16 2 3.1068 -0.0004
-10 16 3 -3.1607 0.0008
-10 16 4 -1.9525 0.0011
-10 16 5 -0.2411 -0.0003
-10 16 6 2.2606 -0.0002
-10 16 7 -0.4124 -0.0003
-10 16 8 -0.0468 0.0003
-10 16 9 -0.0505 -0.0006
-10 16 10 1.1338 0.0003
-10 16 11 -2.0606 0.0003
-10 16 12 -0.3800 -0.0003
-10 16 13 -0.1319 -0.0003
-10 16 14 -0.5459 0.0003
-10 16 15 0.6209 -0.0003
-10 16 16 1.2906 0.0001
-10 16 17 -3.9414 -0.0005
-10 16 18 0.3819 0.0006
-10 17 1 1.0230 -0.0012
-10 17 2 -0.5531 0.0005
-10 17 3 0.3592 0.0010
-10 17 4 -1.4298 -0.0003
-10 17 5 -0.2143 0.0002
-10 17 6 1.5779 -0.0006
-10 17 7 1.8035 -0.0008
-10 17 8 -0.8112 0.0004
-10 17 9 -0.0245 0.0011
-10 17 10 -2.0675 -0.0010
-10 17 11 0.0622 -0.0001
-10 17 12 0.1718 0.0003
-10 17 13 -0.8109 0.0002
-10 17 14 -1.3043 0.0001
-10 17 15 -1.2152 0.0000
-10 17 16 -0.7517 -0.0004
-10 17 17 -0.2722 0.0000
-10 18 1 1.2433 -0.0006
-10 18 2 2.2674 -0.0004
-10 18 3 -1.0970 0.0009
-10 18 4 -0.6149 0.0005
-10 18 5 1.5802 -0.0016
-10 18 6 2.3091 -0.0003
-10 18 7 -0.1404 0.0005
-10 18 8 -0.7661 -0.0003
-10 18 9 -0.8767 -0.0004
-10 18 10 0.7953 0.0009
-10 18 11 -1.3498 0.0002
-10 18 12 -0.8499 -0.0002
-10 18 13 -1.5076 0.0001
-10 18 14 -2.3513 0.0006
-10 18 15 0.6931 -0.0005
-10 18 16 -1.8258 0.0003
-10 18 17 -2.4456 -0.0009
-10 19 1 1.8596 -0.0007
-10 19 2 -0.1300 0.0003
-10 19 3 1.5165 0.0002
-10 19 4 0.2501 -0.0004
-10 19 5 0.2640 0.0002
-10 19 6 3.2861 -0.0011
-10 19 7 0.8016 -0.0007
-10 19 8 -2.4938 0.0015
-10 19 9 0.1095 0.0006
-10 19 10 -1.5463 -0.0009
-10 19 11 1.1541 -0.0000
-10 19 12 -0.0242 0.0002
-10 19 13 -2.9399 0.0004
-10 19 14 -1.5419 0.0003
-10 19 15 -2.6540 0.0003
-10 19 16 0.0515 -0.0006
-10 19 17 -1.9649 0.0008
-10 20 1 0.2977 -0.0007
-10 20 2 2.3018 0.0001
-10 20 3 -0.2965 0.0006
-10 20 4 0.1091 -0.0007
-10 20 5 1.7561 -0.0009
-10 20 6 1.4768 0.0006
-10 20 7 0.0968 0.0005
-10 20 8 -1.9913 -0.0005
-10 20 9 -1.3346 0.0002
-10 20 10 3.3164 -0.0001
-10 20 11 -1.0721 0.0000
-10 20 12 -1.2462 -0.0004
-10 21 1 0.7725 -0.0001
-10 21 2 -0.6465 -0.0004
-10 21 3 1.3476 -0.0003
-10 21 4 -0.6791 0.0008
-10 21 5 -0.1283 -0.0000
-10 21 6 3.3174 -0.0006
-10 21 7 -2.5748 0.0000
-10 21 8 -2.0010 0.0008
-10 21 9 0.9796 -0.0004
-10 21 10 -0.4804 -0.0004
-10 21 11 3.3510 -0.0005
-10 21 12 -0.4333 -0.0001
-10 22 1 0.3171 -0.0004
-10 22 2 -0.1058 0.0005
-10 22 3 -1.1629 -0.0001
-10 22 4 -0.9940 -0.0007
-10 22 5 0.2935 0.0009
-10 22 6 -0.3483 0.0001
-10 22 7 0.4680 -0.0002
-10 22 8 -4.6533 0.0002
-10 22 9 1.6996 -0.0001
-10 22 10 4.4596 -0.0012
-10 22 11 -0.7736 -0.0004
-10 22 12 0.0220 0.0002
-10 23 1 -1.7836 -0.0002
-10 23 2 -0.7700 -0.0007
-10 23 3 -0.7573 0.0003
-10 23 4 -1.4320 0.0011
-10 23 5 -1.0478 -0.0004
-10 23 6 1.3588 0.0003
-10 23 7 -5.2352 -0.0003
-10 23 8 1.3766 -0.0005
-10 23 9 0.4189 -0.0004
-10 23 10 2.0362 0.0000
-10 23 11 2.2596 -0.0003
-10 23 12 -0.3828 -0.0010
-10 24 1 0.7454 0.0004
-10 24 2 -2.0228 -0.0000
-10 24 3 -1.3927 -0.0004
-10 24 4 -2.5817 0.0005
-10 24 5 -0.5290 0.0006
-10 24 6 -0.5007 -0.0014
-10 24 7 0.2406 0.0002
-10 24 8 -4.0583 0.0009
-10 24 9 4.8548 -0.0006
-10 24 10 1.7585 -0.0018
-10 24 11 -0.5042 -0.0004
-10 24 12 -1.2290 0.0016
-10 25 1 -1.6607 -0.0006
-10 25 2 -1.5861 0.0004
-10 25 3 -1.4331 0.0000
-10 25 4 -0.8343 0.0001
-10 25 5 -1.2776 0.0001
-10 25 6 -0.3572 0.0003
-10 25 7 -2.4432 -0.0010
-10 25 8 3.0273 -0.0008
-10 25 9 0.6629 -0.0002
-10 25 10 1.0239 0.0006
-10 25 11 -1.5687 -0.0002
-10 26 1 -0.1588 0.0003
-10 26 2 -1.6410 -0.0011
-10 26 3 -2.4448 0.0007
-10 26 4 -2.1775 0.0007
-10 26 5 0.3677 -0.0010
-10 26 6 1.5259 -0.0015
-10 26 7 -0.2813 0.0010
-10 26 8 -0.1287 0.0008
-10 26 9 2.6378 -0.0012
-10 26 10 -0.6742 -0.0018
-10 27 1 -1.8245 0.0002
-10 27 2 -3.3878 0.0010
-10 27 3 0.1650 -0.0013
-10 27 4 -0.1799 0.0002
-10 27 5 -0.4325 0.0004
-10 27 6 -0.2441 -0.0002
-10 27 7 1.0763 -0.0014
-10 27 8 1.5028 -0.0011
-10 27 9 0.8825 0.0002
-10 28 1 -1.0895 -0.0014
-10 28 2 -1.0997 -0.0005
-10 28 3 -2.5335 0.0016
-10 28 4 -0.2012 -0.0005
-10 28 5 1.3264 -0.0014
-9 0 2 5.3032 0.0006
-9 0 4 6.5717 -0.0058
-9 0 6 3.4907 -0.0051
-9 0 8 -6.8941 -0.0033
-9 0 10 2.2427 0.0018
-9 0 12 -1.7617 -0.0064
-9 0 14 2.0433 0.0012
-9 0 16 0.8273 0.0010
-9 0 18 -2.3894 -0.0002
-9 0 20 -2.0512 -0.0000
-9 0 22 1.0700 -0.0009
-9 1 1 -3.5298 0.0037
-9 1 2 3.3427 0.0052
-9 1 3 8.2060 -0.0025
-9 1 4 0.6304 -0.0050
-9 1 5 4.0619 -0.0021
-9 1 6 -1.7883 0.0030
-9 1 7 -1.9508 -0.0050
-9 1 8 0.7062 -0.0024
-9 1 9 -3.3029 -0.0004
-9 1 10 0.7311 -0.0049
-9 1 11 1.2400 0.0012
-9 1 12 0.0752 0.0058
-9 1 13 -0.6733 -0.0035
-9 1 14 0.4712 0.0003
-9 1 15 3.0678 0.0019
-9 1 16 -0.4507 -0.0013
-9 1 17 -1.8821 0.0011
-9 1 18 -0.2830 0.0046
-9 1 19 -1.3061 -0.0019
-9 1 20 0.2529 -0.0021
-9 1 21 -1.3535 0.0002
-9 1 22 -0.4401 -0.0030
-9 2 1 2.7494 0.0020
-9 2 2 4.4111 0.0003
-9 2 3 5.0691 0.0003
-9 2 4 3.0114 -0.0044
-9 2 5 -2.2019 -0.0013
-9 2 6 2.2274 0.0008
-9 2 7 -1.7731 0.0010
-9 2 8 -6.0602 -0.0024
-9 2 9 2.5530 -0.0027
-9 2 10 1.9219 0.0039
-9 2 11 -0.5041 -0.0006
-9 2 12 -0.9892 -0.0015
-9 2 13 1.4326 0.0046
-9 2 14 2.0819 -0.0003
-9 2 15 -0.4372 -0.0031
-9 2 16 1.1205 0.0014
-9 2 17 -0.5705 0.0019
-9 2 18 -1.3140 0.0002
-9 2 19 -0.3121 0.0008
-9 2 20 -1.5193 -0.0010
-9 2 21 -0.0566 -0.0024
-9 2 22 0.6351 0.0007
-9 3 1 -1.4883 0.0042
-9 3 2 7.4393 0.0032
-9 3 3 3.0213 -0.0031
-9 3 4 1.4110 -0.0019
-9 3 5 -0.7881 0.0026
-9 3 6 -4.3454 0.0008
-9 3 7 -1.6239 -0.0003
-9 3 8 1.6654 -0.0003
-9 3 9 -2.5448 -0.0006
-9 3 10 1.2125 -0.0020
-9 3 11 1.7034 0.0041
-9 3 12 0.2223 0.0016
-9 3 13 0.3030 -0.0012
-9 3 14 0.8873 -0.0001
-9 3 15 2.5611 -0.0000
-9 3 16 -1.0327 -0.0015
-9 3 17 -0.4054 0.0022
-9 3 18 -0.6503 0.0017
-9 3 19 -0.2137 -0.0021
-9 3 20 0.1907 -0.0010
-9 3 21 -1.2957 0.0006
-9 3 22 -1.4345 -0.0012
-9 4 1 2.3316 -0.0010
-9 4 2 2.2419 -0.0002
-9 4 3 6.5765 0.0000
-9 4 4 -4.7517 -0.0024
-9 4 5 -2.9312 -0.0003
-9 4 6 0.1086 0.0038
-9 4 7 -2.4999 -0.0009
-9 4 8 -4.2371 0.0001
-9 4 9 3.4057 0.0007
-9 4 10 1.8163 0.0011
-9 4 11 -0.8468 -0.0011
-9 4 12 0.9533 0.0013
-9 4 13 1.5918 0.0009
-9 4 14 1.6694 -0.0009
-9 4 15 -0.5795 -0.0017
-9 4 16 0.9356 0.0003
-9 4 17 -0.6049 0.0006
-9 4 18 0.0711 0.0008
-9 4 19 -0.6838 -0.0005
-9 4 20 -1.2225 -0.0004
-9 4 21 -0.8127 -0.0004
-9 4 22 -0.0230 0.0005
-9 5 1 0.3326 0.0023
-9 5 2 5.5748 -0.0005
-9 5 3 -2.9459 -0.0016
-9 5 4 1.5531 -0.0003
-9 5 5 -5.9074 0.0028
-9 5 6 -4.4786 -0.0009
-9 5 7 -0.5770 0.0017
-9 5 8 2.3156 -0.0004
-9 5 9 -1.7203 -0.0019
-9 5 10 1.3318 0.0009
-9 5 11 2.5839 0.0015
-9 5 12 -0.2477 -0.0006
-9 5 13 0.7955 0.0005
-9 5 14 0.3813 -0.0005
-9 5 15 1.3257 -0.0013
-9 5 16 -0.6905 0.0006
-9 5 17 -0.1188 0.0014
-9 5 18 -0.4887 -0.0002
-9 5 19 -0.4706 -0.0007
-9 5 20 -0.3049 0.0000
-9 5 21 -1.0717 0.0005
-9 6 1 -1.5137 -0.0034
-9 6 2 1.2714 0.0011
-9 6 3 4.3329 -0.0006
-9 6 4 -9.9709 -0.0004
-9 6 5 -1.3230 -0.0000
-9 6 6 -0.6933 0.0019
-9 6 7 -2.3788 -0.0012
-9 6 8 -2.2842 0.0015
-9 6 9 3.6923 0.0007
-9 6 10 1.1070 -0.0021
-9 6 11 -0.7239 0.0005
-9 6 12 1.4397 0.0009
-9 6 13 0.2737 -0.0004
-9 6 14 1.0527 0.0000
-9 6 15 -0.3927 0.0005
-9 6 16 -0.4642 -0.0009
-9 6 17 -0.3428 0.0011
-9 6 18 -0.5173 0.0007
-9 6 19 -0.4902 -0.0006
-9 6 20 -1.4471 0.0004
-9 6 21 -0.4513 -0.0000
-9 7 1 1.7125 0.0012
-9 7 2 0.9218 -0.0005
-9 7 3 -4.2763 0.0014
-9 7 4 1.8031 -0.0002
-9 7 5 -7.8647 0.0016
-9 7 6 -2.9640 -0.0007
-9 7 7 1.0046 0.0012
-9 7 8 2.1508 -0.0008
-9 7 9 -1.2902 -0.0008
-9 7 10 1.2971 0.0011
-9 7 11 1.2380 -0.0004
-9 7 12 -1.2521 -0.0000
-9 7 13 0.2188 0.0011
-9 7 14 -0.1458 -0.0002
-9 7 15 0.3584 -0.0004
-9 7 16 -1.0213 0.0017
-9 7 17 -1.0383 0.0001
-9 7 18 0.0693 -0.0003
-9 7 19 -1.0828 0.0004
-9 7 20 0.6424 0.0002
-9 7 21 0.3637 -0.0002
-9 8 1 -3.7401 -0.0007
-9 8 2 2.9119 0.0023
-9 8 3 1.5884 0.0001
-9 8 4 -9.9870 0.0010
-9 8 5 1.0030 -0.0009
-9 8 6 -0.8182 -0.0002
-9 8 7 -2.1109 0.0003
-9 8 8 -0.1271 0.0023
-9 8 9 2.1701 -0.0008
-9 8 10 -0.5331 -0.0009
-9 8 11 -1.1229 0.0007
-9 8 12 0.1737 0.0004
-9 8 13 -0.5785 -0.0002
-9 8 14 0.8513 0.0012
-9 8 15 -0.8500 0.0003
-9 8 16 -1.4979 -0.0007
-9 8 17 -0.8727 0.0006
-9 8 18 -0.2651 0.0005
-9 8 19 0.6453 -0.0002
-9 8 20 -0.1648 0.0002
-9 8 21 1.3670 -0.0009
-9 9 1 2.1951 0.0005
-9 9 2 -1.5283 0.0019
-9 9 3 -2.0726 0.0010
-9 9 4 1.4506 -0.0011
-9 9 5 -7.5119 0.0005
-9 9 6 -0.8403 -0.0001
-9 9 7 2.0204 0.0004
-9 9 8 0.9006 -0.0001
-9 9 9 -0.7136 0.0007
-9 9 10 -0.5784 -0.0006
-9 9 11 -0.5270 0.0000
-9 9 12 -1.7173 0.0003
-9 9 13 0.2131 0.0006
-9 9 14 -0.3789 -0.0002
-9 9 15 -0.4243 0.0004
-9 9 16 -2.0343 0.0000
-9 9 17 -0.1805 0.0001
-9 9 18 0.7567 -0.0004
-9 9 19 0.5111 0.0006
-9 9 20 1.5398 -0.0007
-9 9 21 1.6907 -0.0013
-9 10 1 -2.3589 0.0015
-9 10 2 3.9923 0.0004
-9 10 3 -0.1721 0.0005
-9 10 4 -7.6684 -0.0005
-9 10 5 2.0813 -0.0017
-9 10 6 -0.7708 -0.0007
-9 10 7 -0.8441 0.0018
-9 10 8 0.7138 0.0011
-9 10 9 -0.5756 -0.0012
-9 10 10 -1.0852 0.0002
-9 10 11 -1.3390 -0.0002
-9 10 12 0.0844 -0.0000
-9 10 13 -0.7683 0.0006
-9 10 14 0.7057 0.0004
-9 10 15 -1.3075 -0.0007
-9 10 16 -1.1940 -0.0001
-9 10 17 -0.5744 -0.0003
-9 10 18 1.1311 0.0008
-9 10 19 0.8568 -0.0003
-9 10 20 1.3404 -0.0007
-9 10 21 1.5342 -0.0021
-9 11 1 0.5452 0.0003
-9 11 2 -1.2851 0.0017
-9 11 3 -0.2540 -0.0019
-9 11 4 0.3686 -0.0010
-9 11 5 -5.4619 -0.0000
-9 11 6 1.0332 0.0004
-9 11 7 1.7070 -0.0000
-9 11 8 0.1744 0.0008
-9 11 9 -0.6368 -0.0002
-9 11 10 -1.4108 -0.0011
-9 11 11 -0.7527 0.0004
-9 11 12 -0.7695 0.0007
-9 11 13 0.7317 -0.0003
-9 11 14 -1.0063 0.0002
-9 11 15 -0.5353 -0.0000
-9 11 16 -1.2814 -0.0004
-9 11 17 0.9078 0.0008
-9 11 18 1.2139 -0.0003
-9 11 19 0.6580 0.0001
-9 11 20 0.3516 -0.0012
-9 11 21 1.4135 -0.0009
-9 12 1 -0.1272 0.0004
-9 12 2 4.2057 -0.0007
-9 12 3 -0.5945 0.0005
-9 12 4 -5.1186 -0.0013
-9 12 5 1.8104 -0.0007
-9 12 6 0.1988 0.0004
-9 12 7 0.0528 0.0015
-9 12 8 -0.1914 -0.0006
-9 12 9 -1.1867 -0.0003
-9 12 10 -0.4683 0.0002
-9 12 11 0.2841 -0.0003
-9 12 12 -0.2493 0.0003
-9 12 13 -0.5744 0.0008
-9 12 14 0.9878 -0.0005
-9 12 15 -0.8539 -0.0004
-9 12 16 0.3375 0.0004
-9 12 17 -0.1601 0.0000
-9 12 18 -0.3426 0.0006
-9 12 19 0.5359 0.0001
-9 12 20 0.7738 -0.0008
-9 12 21 0.3410 -0.0014
-9 13 1 0.1898 0.0010
-9 13 2 -0.0426 0.0002
-9 13 3 1.1396 -0.0017
-9 13 4 -0.6207 0.0006
-9 13 5 -2.8497 0.0004
-9 13 6 1.0562 0.0002
-9 13 7 1.3587 0.0004
-9 13 8 -0.3031 0.0006
-9 13 9 -0.3240 -0.0010
-9 13 10 -0.4259 -0.0003
-9 13 11 -0.9453 0.0008
-9 13 12 0.9028 0.0003
-9 13 13 0.5927 -0.0003
-9 13 14 -0.9887 -0.0001
-9 13 15 1.0874 -0.0001
-9 13 16 -0.7220 0.0004
-9 13 17 0.9911 0.0008
-9 13 18 0.3753 -0.0002
-9 13 19 -1.0312 -0.0002
-9 13 20 0.3572 0.0004
-9 14 1 1.6463 -0.0003
-9 14 2 5.6658 0.0001
-9 14 3 -1.5059 0.0007
-9 14 4 -3.1534 -0.0003
-9 14 5 0.8170 0.0004
-9 14 6 1.3704 0.0007
-9 14 7 -0.6905 -0.0002
-9 14 8 -0.4611 -0.0006
-9 14 9 -0.8407 0.0007
-9 14 10 0.5220 -0.0001
-9 14 11 0.6428 -0.0001
-9 14 12 -0.8666 0.0006
-9 14 13 0.2188 -0.0003
-9 14 14 1.9957 -0.0002
-9 14 15 -0.1890 -0.0001
-9 14 16 1.9425 0.0003
-9 14 17 -2.3085 0.0001
-9 14 18 -1.0901 -0.0000
-9 14 19 1.3595 0.0007
-9 15 1 1.4444 0.0005
-9 15 2 -0.1399 -0.0001
-9 15 3 2.1892 0.0002
-9 15 4 -1.9025 0.0011
-9 15 5 -1.0911 -0.0002
-9 15 6 0.4611 -0.0004
-9 15 7 1.6041 0.0007
-9 15 8 -1.2686 0.0000
-9 15 9 -0.1688 -0.0006
-9 15 10 -0.7814 0.0005
-9 15 11 -0.4979 0.0002
-9 15 12 1.0163 -0.0001
-9 15 13 1.2589 -0.0001
-9 15 14 -0.9364 -0.0005
-9 15 15 1.9615 0.0001
-9 15 16 -1.4915 0.0005
-9 15 17 1.4766 -0.0003
-9 15 18 -1.2022 -0.0007
-9 15 19 0.2597 0.0004
-9 16 1 2.6793 0.0002
-9 16 2 5.6336 0.0000
-9 16 3 -3.2900 0.0004
-9 16 4 -1.2727 0.0002
-9 16 5 0.4298 -0.0000
-9 16 6 1.8844 -0.0003
-9 16 7 -1.3133 -0.0006
-9 16 8 -0.9031 0.0005
-9 16 9 -0.8896 0.0008
-9 16 10 0.5085 -0.0003
-9 16 11 -0.5011 0.0003
-9 16 12 -0.0311 0.0001
-9 16 13 -0.4830 -0.0003
-9 16 14 2.6187 0.0001
-9 16 15 -0.4774 -0.0000
-9 16 16 1.2307 -0.0003
-9 16 17 -3.8204 -0.0003
-9 16 18 0.9167 -0.0000
-9 16 19 1.7535 0.0004
-9 17 1 1.1983 -0.0006
-9 17 2 -0.5650 0.0003
-9 17 3 2.5491 0.0009
-9 17 4 -2.0500 -0.0002
-9 17 5 -0.0100 -0.0010
-9 17 6 0.8219 -0.0000
-9 17 7 1.3795 0.0006
-9 17 8 -2.3260 0.0001
-9 17 9 -1.2532 0.0006
-9 17 10 -0.3691 0.0001
-9 17 11 0.0061 -0.0005
-9 17 12 0.4024 0.0004
-9 17 13 1.4237 -0.0000
-9 17 14 -2.4206 0.0000
-9 17 15 1.2630 0.0001
-9 17 16 -1.2333 0.0001
-9 17 17 0.9920 -0.0004
-9 17 18 -1.3800 -0.0008
-9 18 1 2.6602 0.0005
-9 18 2 3.8114 -0.0004
-9 18 3 -3.2347 -0.0001
-9 18 4 0.5067 0.0003
-9 18 5 0.5702 -0.0009
-9 18 6 1.5423 -0.0005
-9 18 7 -1.3438 0.0009
-9 18 8 -1.4749 0.0008
-9 18 9 -0.5014 -0.0003
-9 18 10 0.5299 0.0001
-9 18 11 -0.0905 0.0004
-9 18 12 -0.7892 -0.0001
-9 18 13 -1.0311 0.0002
-9 18 14 2.4817 0.0003
-9 18 15 -0.5226 0.0000
-9 18 16 -0.1536 -0.0003
-9 18 17 -2.3837 -0.0003
-9 18 18 1.4314 0.0009
-9 19 1 0.8394 -0.0007
-9 19 2 -0.4486 0.0006
-9 19 3 2.5262 0.0006
-9 19 4 -1.9638 -0.0011
-9 19 5 -0.0450 -0.0002
-9 19 6 1.3061 0.0006
-9 19 7 0.7072 -0.0001
-9 19 8 -3.0746 0.0006
-9 19 9 -0.3369 0.0007
-9 19 10 0.6535 -0.0009
-9 19 11 0.3068 -0.0003
-9 19 12 0.8761 0.0008
-9 19 13 -0.0868 0.0001
-9 19 14 -0.7658 0.0002
-9 19 15 1.5385 -0.0000
-9 19 16 0.2128 0.0001
-9 19 17 0.1422 0.0004
-9 19 18 -0.4247 -0.0005
-9 20 1 1.6621 0.0003
-9 20 2 1.7125 -0.0006
-9 20 3 -3.2516 -0.0000
-9 20 4 0.9973 0.0002
-9 20 5 -0.4841 -0.0009
-9 20 6 0.7203 0.0004
-9 20 7 -0.7429 0.0015
-9 20 8 -1.4259 -0.0007
-9 20 9 -0.1675 -0.0007
-9 20 10 2.5809 0.0003
-9 20 11 -0.7424 0.0004
-9 20 12 -1.3322 -0.0001
-9 21 1 -0.3107 -0.0004
-9 21 2 -0.7158 0.0004
-9 21 3 1.2532 0.0000
-9 21 4 -3.1101 -0.0002
-9 21 5 -0.5099 0.0005
-9 21 6 1.2254 0.0001
-9 21 7 -1.0572 -0.0008
-9 21 8 -2.0910 0.0006
-9 21 9 1.1492 -0.0000
-9 21 10 0.0579 -0.0005
-9 21 11 1.7209 0.0001
-9 21 12 1.2151 0.0006
-9 22 1 1.3903 -0.0001
-9 22 2 -1.1894 0.0001
-9 22 3 -2.7878 0.0003
-9 22 4 0.1004 -0.0003
-9 22 5 -1.6339 -0.0001
-9 22 6 -0.2422 0.0005
-9 22 7 0.3176 0.0004
-9 22 8 -2.9866 -0.0009
-9 22 9 1.4851 0.0000
-9 22 10 2.6330 0.0003
-9 22 11 -2.2924 0.0004
-9 22 12 0.6861 -0.0001
-9 23 1 -1.3552 0.0000
-9 23 2 0.5163 -0.0002
-9 23 3 -0.9968 0.0005
-9 23 4 -2.1100 0.0006
-9 23 5 -1.5753 -0.0002
-9 23 6 0.5689 -0.0005
-9 23 7 -3.0640 -0.0003
-9 23 8 0.8901 0.0002
-9 23 9 -0.1830 0.0003
-9 23 10 0.2486 0.0005
-9 23 11 0.6993 0.0004
-9 23 12 0.7669 -0.0003
-9 24 1 2.1150 0.0001
-9 24 2 -2.2373 0.0011
-9 24 3 -0.6499 -0.0003
-9 24 4 -2.1392 -0.0002
-9 24 5 -0.8674 0.0001
-9 24 6 -0.8393 -0.0003
-9 24 7 1.1765 -0.0000
-9 24 8 -3.5504 0.0008
-9 24 9 3.3637 0.0004
-9 24 10 -0.9649 -0.0003
-9 24 11 -2.1125 0.0001
-9 24 12 0.2114 0.0007
-9 24 13 2.7506 -0.0003
-9 25 1 0.0857 -0.0003
-9 25 2 0.3214 -0.0000
-9 25 3 -1.8724 0.0009
-9 25 4 0.0163 -0.0002
-9 25 5 -3.0613 -0.0006
-9 25 6 0.6273 0.0001
-9 25 7 -1.8810 0.0003
-9 25 8 2.6750 -0.0005
-9 25 9 -1.0414 0.0005
-9 25 10 -0.4512 0.0011
-9 25 11 -2.4571 0.0001
-9 25 12 0.5368 -0.0010
-9 25 13 0.2812 0.0004
-9 26 1 0.7475 0.0005
-9 26 2 -0.8004 0.0004
-9 26 3 -1.5407 -0.0005
-9 26 4 -2.7907 0.0001
-9 26 5 0.8757 -0.0003
-9 26 6 0.2069 -0.0007
-9 26 7 1.4331 0.0006
-9 26 8 -1.3708 0.0017
-9 26 9 1.5972 -0.0008
-9 26 10 -2.4917 -0.0011
-9 26 11 -1.7906 0.0008
-9 27 1 0.1915 -0.0003
-9 27 2 -2.8019 0.0006
-9 27 3 0.0822 0.0001
-9 27 4 0.1035 -0.0007
-9 27 5 -2.3498 -0.0002
-9 27 6 1.1255 0.0008
-9 27 7 0.2865 -0.0002
-9 27 8 1.4850 -0.0018
-9 27 9 -0.2288 0.0009
-9 27 10 -2.3751 0.0012
-9 28 1 -0.5979 -0.0004
-9 28 2 0.3830 0.0000
-9 28 3 -3.2472 0.0001
-9 28 4 -0.4395 0.0001
-9 28 5 1.3969 -0.0005
-9 28 6 0.7676 -0.0012
-9 28 7 0.3707 0.0010
-9 28 8 -0.4828 0.0009
-9 29 1 -1.0101 0.0012
-9 29 2 -2.5692 0.0004
-9 29 3 1.9466 -0.0002
-9 29 4 -0.3584 -0.0005
-9 29 5 -1.3980 -0.0001
-9 29 6 0.3976 0.0009
-8 0 2 11.2269 0.0003
-8 0 4 9.5128 -0.0022
-8 0 6 -1.8473 -0.0017
-8 0 8 -6.9020 -0.0007
-8 0 10 4.7944 0.0021
-8 0 12 0.5128 0.0004
-8 0 14 2.5165 0.0003
-8 0 16 1.1523 0.0009
-8 0 18 -2.5141 0.0025
-8 0 20 -2.2891 -0.0037
-8 0 22 0.2631 -0.0028
-8 1 1 -0.9218 0.0027
-8 1 2 1.6646 -0.0032
-8 1 3 14.4081 0.0017
-8 1 4 -2.5522 -0.0055
-8 1 5 1.8241 0.0001
-8 1 6 -2.7561 0.0086
-8 1 7 -4.3169 -0.0039
-8 1 8 1.8908 -0.0050
-8 1 9 -2.3362 0.0029
-8 1 10 1.5475 -0.0016
-8 1 11 3.8673 0.0025
-8 1 12 0.6222 0.0064
-8 1 13 0.5326 -0.0023
-8 1 14 0.7289 -0.0049
-8 1 15 2.9418 0.0010
-8 1 16 -0.0870 0.0005
-8 1 17 -1.1972 0.0014
-8 1 18 -0.0909 0.0031
-8 1 19 -1.9088 -0.0025
-8 1 20 0.6267 -0.0024
-8 1 21 -1.7248 -0.0017
-8 1 22 -0.4329 0.0019
-8 2 1 1.7395 0.0000
-8 2 2 8.3932 -0.0022
-8 2 3 0.2117 -0.0048
-8 2 4 5.7404 0.0022
-8 2 5 -6.8452 0.0011
-8 2 6 -1.3664 0.0009
-8 2 7 -0.5213 0.0035
-8 2 8 -6.0820 -0.0013
-8 2 9 4.6431 -0.0050
-8 2 10 3.6046 0.0047
-8 2 11 0.7750 0.0033
-8 2 12 0.4311 -0.0022
-8 2 13 2.0499 0.0013
-8 2 14 1.8688 -0.0010
-8 2 15 0.1745 -0.0049
-8 2 16 1.5028 0.0019
-8 2 17 -0.4670 0.0037
-8 2 18 -1.0844 -0.0007
-8 2 19 0.2993 -0.0010
-8 2 20 -1.7463 -0.0023
-8 2 21 0.1263 0.0008
-8 2 22 -0.5491 -0.0012
-8 3 1 -1.8806 -0.0009
-8 3 2 3.7333 -0.0012
-8 3 3 6.6983 0.0012
-8 3 4 -5.2170 -0.0034
-8 3 5 -1.3548 0.0036
-8 3 6 -6.0857 0.0030
-8 3 7 -2.0283 -0.0031
-8 3 8 4.6240 -0.0022
-8 3 9 -2.8329 0.0033
-8 3 10 3.4693 -0.0025
-8 3 11 2.7420 0.0024
-8 3 12 1.3601 0.0027
-8 3 13 -0.0658 -0.0037
-8 3 14 1.2587 -0.0032
-8 3 15 2.3205 0.0024
-8 3 16 -0.4044 -0.0002
-8 3 17 0.5910 0.0000
-8 3 18 -0.4681 0.0012
-8 3 19 -0.2475 -0.0028
-8 3 20 0.5085 -0.0010
-8 3 21 -2.0828 0.0010
-8 3 22 -1.6016 0.0018
-8 4 1 0.6200 -0.0009
-8 4 2 2.2944 -0.0036
-8 4 3 0.8344 -0.0005
-8 4 4 -2.8984 0.0016
-8 4 5 -8.0933 -0.0020
-8 4 6 -0.2905 0.0025
-8 4 7 -0.4106 0.0001
-8 4 8 -4.4644 -0.0008
-8 4 9 6.5893 -0.0029
-8 4 10 1.5669 0.0028
-8 4 11 0.9711 -0.0008
-8 4 12 0.4760 -0.0015
-8 4 13 1.9988 0.0004
-8 4 14 0.5504 -0.0004
-8 4 15 0.0486 -0.0029
-8 4 16 1.6663 0.0023
-8 4 17 -1.0283 0.0010
-8 4 18 1.0712 -0.0013
-8 4 19 -0.3157 -0.0007
-8 4 20 -1.2553 0.0002
-8 4 21 -1.2444 0.0007
-8 4 22 -1.4262 -0.0004
-8 5 1 -2.9542 -0.0017
-8 5 2 2.1832 0.0012
-8 5 3 -2.1421 -0.0001
-8 5 4 -3.1983 -0.0014
-8 5 5 -5.2158 0.0024
-8 5 6 -5.0240 -0.0015
-8 5 7 0.6944 -0.0011
-8 5 8 5.2857 -0.0009
-8 5 9 -3.5154 0.0007
-8 5 10 3.5812 -0.0021
-8 5 11 1.7088 0.0014
-8 5 12 0.5709 -0.0000
-8 5 13 -0.9184 -0.0017
-8 5 14 0.4633 -0.0005
-8 5 15 1.5430 0.0023
-8 5 16 -0.5363 -0.0005
-8 5 17 1.3148 -0.0005
-8 5 18 -0.6459 -0.0002
-8 5 19 0.1722 -0.0007
-8 5 20 -0.7291 0.0001
-8 5 21 -1.6080 0.0019
-8 5 22 -2.0540 -0.0002
-8 6 1 -3.0941 -0.0005
-8 6 2 -1.2214 -0.0011
-8 6 3 1.3472 0.0018
-8 6 4 -8.7069 -0.0007
-8 6 5 -3.3717 -0.0017
-8 6 6 0.6003 0.0022
-8 6 7 -0.3117 -0.0007
-8 6 8 -3.2139 -0.0004
-8 6 9 6.2226 -0.0006
-8 6 10 -0.5014 -0.0005
-8 6 11 0.3520 -0.0003
-8 6 12 -0.0462 0.0004
-8 6 13 0.3726 0.0005
-8 6 14 -0.0619 0.0000
-8 6 15 -0.0058 -0.0001
-8 6 16 0.5773 0.0005
-8 6 17 -1.1491 -0.0001
-8 6 18 1.1737 -0.0002
-8 6 19 -0.2632 -0.0000
-8 6 20 -0.9347 0.0011
-8 6 21 -1.3899 -0.0003
-8 6 22 -0.1176 0.0002
-8 7 1 -2.4263 0.0007
-8 7 2 -0.6940 0.0013
-8 7 3 -3.8545 0.0005
-8 7 4 1.4614 -0.0002
-8 7 5 -6.9179 0.0004
-8 7 6 -1.8018 -0.0008
-8 7 7 2.2982 -0.0000
-8 7 8 3.9967 0.0001
-8 7 9 -4.1106 -0.0009
-8 7 10 2.3798 0.0006
-8 7 11 -0.0079 0.0005
-8 7 12 -0.7847 -0.0003
-8 7 13 -1.5827 0.0000
-8 7 14 0.0745 0.0007
-8 7 15 1.0985 0.0003
-8 7 16 -0.9166 0.0003
-8 7 17 0.5615 -0.0012
-8 7 18 0.3823 -0.0000
-8 7 19 -0.0349 0.0007
-8 7 20 0.0459 0.0005
-8 7 21 0.6744 0.0005
-8 7 22 -1.0671 -0.0012
-8 8 1 -5.0379 0.0003
-8 8 2 0.8976 0.0013
-8 8 3 2.2570 0.0002
-8 8 4 -8.1313 -0.0011
-8 8 5 1.9274 -0.0002
-8 8 6 0.3469 0.0009
-8 8 7 -0.6884 0.0001
-8 8 8 -1.9664 0.0003
-8 8 9 3.8324 0.0001
-8 8 10 -2.3338 -0.0015
-8 8 11 -0.8134 0.0011
-8 8 12 -0.7010 0.0009
-8 8 13 -0.1573 -0.0008
-8 8 14 0.0483 -0.0002
-8 8 15 -0.0815 0.0005
-8 8 16 -0.4843 -0.0014
-8 8 17 -0.8811 0.0004
-8 8 18 1.6486 0.0006
-8 8 19 1.2045 0.0002
-8 8 20 0.7092 -0.0001
-8 8 21 0.1702 -0.0004
-8 8 22 1.7042 -0.0002
-8 9 1 -0.8075 -0.0002
-8 9 2 -1.3745 -0.0002
-8 9 3 0.3258 0.0006
-8 9 4 3.8441 -0.0014
-8 9 5 -6.9489 -0.0002
-8 9 6 0.8317 0.0008
-8 9 7 2.6010 -0.0002
-8 9 8 1.5764 -0.0005
-8 9 9 -3.9143 -0.0004
-8 9 10 -0.1554 0.0011
-8 9 11 -0.7414 -0.0003
-8 9 12 -1.2990 -0.0009
-8 9 13 -1.0872 0.0004
-8 9 14 0.6036 -0.0005
-8 9 15 0.6575 -0.0004
-8 9 16 -1.1482 0.0004
-8 9 17 1.3347 -0.0009
-8 9 18 1.6286 0.0002
-8 9 19 1.3152 0.0008
-8 9 20 0.5951 -0.0001
-8 9 21 2.3617 -0.0016
-8 9 22 -0.5375 -0.0000
-8 10 1 -3.5940 0.0009
-8 10 2 4.2060 -0.0001
-8 10 3 2.4697 -0.0017
-8 10 4 -5.2718 -0.0006
-8 10 5 3.4999 0.0002
-8 10 6 -0.2804 -0.0004
-8 10 7 -0.6920 0.0005
-8 10 8 -1.3390 0.0003
-8 10 9 0.4768 -0.0012
-8 10 10 -2.3252 -0.0009
-8 10 11 -1.4212 0.0011
-8 10 12 0.5289 0.0001
-8 10 13 -0.0330 -0.0014
-8 10 14 0.3978 0.0001
-8 10 15 0.2971 -0.0002
-8 10 16 -0.2773 -0.0008
-8 10 17 -0.0293 0.0007
-8 10 18 2.7555 0.0009
-8 10 19 0.7447 -0.0006
-8 10 20 2.0013 -0.0008
-8 10 21 -0.3805 0.0001
-8 10 22 1.4438 -0.0009
-8 11 1 -1.0777 -0.0019
-8 11 2 0.2611 0.0001
-8 11 3 3.5555 -0.0004
-8 11 4 2.6858 -0.0015
-8 11 5 -5.5954 0.0004
-8 11 6 1.9619 0.0015
-8 11 7 1.8091 -0.0013
-8 11 8 -0.4687 -0.0013
-8 11 9 -3.1997 0.0001
-8 11 10 -1.2122 0.0003
-8 11 11 0.4147 -0.0007
-8 11 12 -0.8068 -0.0001
-8 11 13 0.4160 -0.0000
-8 11 14 0.7756 -0.0005
-8 11 15 0.8014 0.0003
-8 11 16 -0.0778 0.0003
-8 11 17 1.9572 0.0001
-8 11 18 1.3159 -0.0000
-8 11 19 0.9859 0.0004
-8 11 20 -1.5369 -0.0005
-8 11 21 1.8520 -0.0009
-8 12 1 -0.3946 0.0010
-8 12 2 5.5743 -0.0008
-8 12 3 2.5611 -0.0007
-8 12 4 -3.5618 0.0002
-8 12 5 2.5588 0.0004
-8 12 6 0.0212 -0.0008
-8 12 7 -1.0245 0.0006
-8 12 8 -1.4709 -0.0006
-8 12 9 -0.6215 -0.0015
-8 12 10 -0.8664 0.0002
-8 12 11 -0.0281 0.0008
-8 12 12 1.4418 -0.0006
-8 12 13 0.1913 -0.0002
-8 12 14 1.4118 0.0000
-8 12 15 1.0429 -0.0001
-8 12 16 0.3016 0.0002
-8 12 17 0.0955 0.0005
-8 12 18 0.7801 0.0003
-8 12 19 -0.6641 -0.0004
-8 12 20 1.3041 0.0002
-8 12 21 -1.7512 0.0007
-8 13 1 -0.6674 -0.0002
-8 13 2 2.7931 0.0010
-8 13 3 3.9858 -0.0006
-8 13 4 1.0481 -0.0005
-8 13 5 -3.8825 0.0009
-8 13 6 1.3920 0.0007
-8 13 7 1.2348 -0.0017
-8 13 8 -1.4038 -0.0007
-8 13 9 -1.6191 0.0000
-8 13 10 -0.0016 -0.0003
-8 13 11 0.7576 -0.0000
-8 13 12 0.6763 0.0003
-8 13 13 1.1857 -0.0006
-8 13 14 1.0246 0.0000
-8 13 15 1.5778 0.0003
-8 13 16 0.2119 0.0002
-8 13 17 0.7971 0.0000
-8 13 18 0.0992 -0.0002
-8 13 19 -0.8677 -0.0002
-8 13 20 -1.6057 0.0008
-8 13 21 0.7301 0.0008
-8 14 1 2.3448 0.0005
-8 14 2 6.9752 0.0001
-8 14 3 1.3952 0.0001
-8 14 4 -3.3325 0.0001
-8 14 5 1.4756 -0.0001
-8 14 6 0.5723 -0.0004
-8 14 7 -1.7758 0.0001
-8 14 8 -0.4540 -0.0011
-8 14 9 -0.3169 -0.0002
-8 14 10 0.3166 0.0007
-8 14 11 0.7820 -0.0004
-8 14 12 0.9993 -0.0002
-8 14 13 1.1900 0.0001
-8 14 14 2.2313 -0.0004
-8 14 15 1.0460 -0.0001
-8 14 16 -0.0190 -0.0002
-8 14 17 -1.3930 0.0001
-8 14 18 -0.7101 -0.0006
-8 14 19 0.3912 0.0009
-8 15 1 1.8390 0.0012
-8 15 2 2.2041 0.0005
-8 15 3 3.5639 -0.0008
-8 15 4 -0.8788 -0.0000
-8 15 5 -2.6203 0.0004
-8 15 6 0.7303 -0.0003
-8 15 7 1.6619 -0.0002
-8 15 8 -1.8399 0.0002
-8 15 9 -0.4372 -0.0007
-8 15 10 -0.1077 -0.0001
-8 15 11 0.7938 0.0004
-8 15 12 1.2916 -0.0005
-8 15 13 1.8004 -0.0005
-8 15 14 0.4886 -0.0002
-8 15 15 1.0427 -0.0001
-8 15 16 -0.4771 0.0003
-8 15 17 0.1007 -0.0007
-8 15 18 -0.3404 -0.0002
-8 15 19 -0.1030 -0.0006
-8 16 1 3.1800 0.0002
-8 16 2 7.2515 0.0001
-8 16 3 -2.2982 -0.0002
-8 16 4 -2.0124 -0.0005
-8 16 5 0.9073 0.0002
-8 16 6 0.9414 0.0003
-8 16 7 -1.6606 -0.0003
-8 16 8 0.2126 -0.0003
-8 16 9 -0.7117 0.0010
-8 16 10 0.3922 -0.0004
-8 16 11 0.1148 -0.0008
-8 16 12 1.6901 0.0003
-8 16 13 0.4556 -0.0002
-8 16 14 2.5533 -0.0004
-8 16 15 -0.1681 -0.0001
-8 16 16 -1.2457 -0.0006
-8 16 17 -1.4559 0.0003
-8 16 18 0.2455 -0.0005
-8 16 19 1.6387 0.0014
-8 17 1 2.0835 0.0008
-8 17 2 -0.1704 -0.0001
-8 17 3 3.6353 -0.0004
-8 17 4 -2.3790 0.0003
-8 17 5 -1.0575 -0.0005
-8 17 6 0.8110 0.0002
-8 17 7 1.8069 0.0012
-8 17 8 -2.1143 -0.0002
-8 17 9 -0.9517 -0.0011
-8 17 10 0.2148 0.0005
-8 17 11 1.5234 -0.0002
-8 17 12 0.7800 -0.0004
-8 17 13 2.4067 -0.0001
-8 17 14 -1.9461 -0.0000
-8 17 15 0.9080 0.0000
-8 17 16 0.0466 0.0007
-8 17 17 -0.2820 -0.0005
-8 17 18 0.2944 0.0001
-8 18 1 3.3279 0.0004
-8 18 2 5.1276 -0.0000
-8 18 3 -4.2486 -0.0007
-8 18 4 0.4081 -0.0001
-8 18 5 0.3409 0.0008
-8 18 6 0.8085 0.0000
-8 18 7 -0.7350 -0.0002
-8 18 8 -0.1467 0.0004
-8 18 9 -0.3012 0.0001
-8 18 10 0.7712 -0.0008
-8 18 11 0.5307 -0.0000
-8 18 12 1.5343 0.0004
-8 18 13 -0.5948 -0.0001
-8 18 14 3.6390 -0.0002
-8 18 15 -0.9226 0.0003
-8 18 16 -1.0107 -0.0003
-8 18 17 0.1603 0.0007
-8 18 18 0.0577 0.0007
-8 19 1 0.5145 -0.0000
-8 19 2 -0.5249 -0.0000
-8 19 3 3.3686 0.0004
-8 19 4 -3.1615 -0.0003
-8 19 5 -0.4006 -0.0005
-8 19 6 0.9048 0.0009
-8 19 7 1.5637 0.0006
-8 19 8 -1.7207 -0.0010
-8 19 9 -0.4423 -0.0002
-8 19 10 1.4154 0.0002
-8 19 11 1.9108 -0.0002
-8 19 12 0.8825 0.0001
-8 19 13 1.7957 -0.0000
-8 19 14 -1.2128 0.0001
-8 19 15 2.6734 -0.0001
-8 19 16 0.9001 0.0008
-8 19 17 -0.3283 0.0001
-8 19 18 0.6293 0.0001
-8 20 1 3.1701 0.0010
-8 20 2 2.2521 -0.0005
-8 20 3 -4.3896 -0.0008
-8 20 4 1.5403 0.0006
-8 20 5 -1.2017 0.0001
-8 20 6 0.7024 -0.0004
-8 20 7 0.4150 0.0003
-8 20 8 -0.4479 -0.0002
-8 20 9 0.2634 -0.0008
-8 20 10 2.1269 0.0003
-8 20 11 -0.4990 0.0005
-8 20 12 0.8297 0.0002
-8 20 13 2.0847 -0.0003
-8 21 1 -0.5973 -0.0005
-8 21 2 0.2789 0.0005
-8 21 3 2.0768 0.0003
-8 21 4 -4.2346 -0.0006
-8 21 5 -0.0428 0.0001
-8 21 6 0.2851 0.0002
-8 21 7 1.0468 -0.0006
-8 21 8 -1.0664 -0.0003
-8 21 9 -0.0331 0.0005
-8 21 10 0.3930 -0.0000
-8 21 11 2.3837 0.0001
-8 21 12 0.7130 0.0003
-8 21 13 1.4667 -0.0003
-8 21 14 2.6611 -0.0002
-8 22 1 3.4005 0.0008
-8 22 2 -0.1852 -0.0005
-8 22 3 -3.1320 -0.0001
-8 22 4 1.3706 0.0002
-8 22 5 -2.6177 -0.0006
-8 22 6 1.0733 0.0002
-8 22 7 0.4433 0.0005
-8 22 8 -2.0094 -0.0006
-8 22 9 0.6872 -0.0003
-8 22 10 1.4254 0.0010
-8 22 11 -2.6461 0.0003
-8 22 12 1.9423 -0.0004
-8 22 13 3.7457 -0.0003
-8 22 14 1.1507 -0.0001
-8 23 1 -0.2034 0.0001
-8 23 2 2.5339 0.0003
-8 23 3 -0.1099 0.0002
-8 23 4 -2.9384 -0.0001
-8 23 5 -0.5746 0.0000
-8 23 6 -0.7792 -0.0006
-8 23 7 0.1756 0.0001
-8 23 8 -0.1976 0.0006
-8 23 9 -1.5738 0.0005
-8 23 10 0.2000 -0.0002
-8 23 11 1.2606 0.0002
-8 23 12 -0.1245 -0.0001
-8 23 13 0.9207 -0.0005
-8 23 14 2.1819 -0.0002
-8 24 1 3.9803 0.0002
-8 24 2 -1.1223 0.0008
-8 24 3 -0.2760 -0.0002
-8 24 4 -1.2182 -0.0005
-8 24 5 -1.5100 -0.0003
-8 24 6 0.7482 0.0010
-8 24 7 0.2984 0.0003
-8 24 8 -2.7143 0.0000
-8 24 9 1.9275 0.0000
-8 24 10 -1.3461 0.0003
-8 24 11 -1.7739 -0.0005
-8 24 12 1.3050 -0.0001
-8 24 13 1.0894 0.0001
-8 24 14 -1.6726 0.0005
-8 24 15 1.0104 -0.0001
-8 25 1 1.4251 0.0006
-8 25 2 2.5747 -0.0004
-8 25 3 -2.3037 0.0007
-8 25 4 -0.1165 -0.0001
-8 25 5 -2.7145 -0.0003
-8 25 6 0.1412 -0.0002
-8 25 7 0.6575 0.0013
-8 25 8 0.8800 -0.0001
-8 25 9 -1.5829 -0.0004
-8 25 10 1.0589 0.0001
-8 25 11 -1.3359 0.0002
-8 25 12 0.0388 -0.0005
-8 25 13 -0.6480 0.0001
-8 25 14 -0.7538 0.0005
-8 26 1 1.7348 0.0003
-8 26 2 -0.4881 0.0011
-8 26 3 -0.8347 -0.0008
-8 26 4 -3.0830 -0.0003
-8 26 5 1.3430 0.0005
-8 26 6 1.0040 0.0010
-8 26 7 0.9363 -0.0001
-8 26 8 -1.1649 0.0006
-8 26 9 1.5420 -0.0006
-8 26 10 -1.6312 -0.0010
-8 26 11 -0.0232 0.0002
-8 26 12 -0.5039 0.0009
-8 27 1 1.4132 -0.0002
-8 27 2 -1.4284 -0.0002
-8 27 3 -1.1916 0.0009
-8 27 4 0.7007 -0.0001
-8 27 5 -2.2471 -0.0003
-8 27 6 1.5249 0.0008
-8 27 7 1.5760 0.0010
-8 27 8 0.3578 -0.0019
-8 27 9 0.3277 -0.0003
-8 27 10 0.2343 0.0013
-8 27 11 -1.0689 0.0001
-8 28 1 -0.6087 0.0004
-8 28 2 1.0631 0.0002
-8 28 3 -3.1462 -0.0005
-8 28 4 -0.5496 0.0003
-8 28 5 2.3870 0.0010
-8 28 6 1.5164 -0.0006
-8 28 7 -0.2361 -0.0002
-8 28 8 -0.3560 0.0012
-8 28 9 0.1865 -0.0015
-8 28 10 0.5476 -0.0004
-8 29 1 0.7136 -0.0006
-8 29 2 -2.7424 0.0004
-8 29 3 1.7011 0.0006
-8 29 4 0.2301 -0.0003
-8 29 5 -0.6837 -0.0005
-8 29 6 0.4258 0.0013
-8 29 7 0.6198 -0.0007
-8 29 8 -0.7829 -0.0021
-8 29 9 1.3865 0.0015
-8 30 1 0.4331 -0.0004
-8 30 2 1.5588 -0.0004
-8 30 3 -2.8285 -0.0001
-8 30 4 1.2143 0.0006
-7 0 2 8.8347 -0.0043
-7 0 4 6.6376 0.0025
-7 0 6 -3.3736 0.0040
-7 0 8 -2.3921 -0.0009
-7 0 10 6.5696 0.0009
-7 0 12 0.4343 0.0063
-7 0 14 2.4213 -0.0029
-7 0 16 2.3334 0.0018
-7 0 18 -1.3399 0.0039
-7 0 20 0.0083 -0.0022
-7 0 22 1.2474 0.0001
-7 1 1 -1.5269 -0.0007
-7 1 2 -1.9923 -0.0078
-7 1 3 13.2810 0.0018
-7 1 4 -4.6292 0.0045
-7 1 5 -0.4342 0.0009
-7 1 6 -2.0237 0.0052
-7 1 7 -1.9689 -0.0006
-7 1 8 2.2671 -0.0042
-7 1 9 -0.0092 0.0005
-7 1 10 0.9617 0.0036
-7 1 11 5.4265 0.0018
-7 1 12 0.1187 -0.0033
-7 1 13 -0.5472 0.0016
-7 1 14 1.1406 -0.0005
-7 1 15 3.8352 -0.0022
-7 1 16 0.2955 0.0009
-7 1 17 -0.3094 0.0017
-7 1 18 0.0745 -0.0030
-7 1 19 -0.5192 0.0010
-7 1 20 0.8495 0.0001
-7 1 21 0.3465 -0.0005
-7 1 22 -0.0227 0.0010
-7 1 23 1.5689 0.0009
-7 2 1 -3.5556 -0.0056
-7 2 2 5.9065 -0.0016
-7 2 3 -5.6501 -0.0027
-7 2 4 5.6547 0.0043
-7 2 5 -7.5242 0.0054
-7 2 6 -0.9551 -0.0021
-7 2 7 1.2575 -0.0003
-7 2 8 -2.2087 -0.0009
-7 2 9 4.0359 -0.0002
-7 2 10 4.7239 -0.0007
-7 2 11 -0.3013 0.0018
-7 2 12 0.1642 0.0002
-7 2 13 1.9522 -0.0035
-7 2 14 1.1780 -0.0003
-7 2 15 1.0308 0.0012
-7 2 16 2.0547 -0.0007
-7 2 17 -0.1362 -0.0001
-7 2 18 -0.3585 0.0004
-7 2 19 0.8560 -0.0008
-7 2 20 -0.0259 -0.0006
-7 2 21 0.6897 0.0015
-7 2 22 0.0698 -0.0003
-7 2 23 0.0849 -0.0006
-7 3 1 -4.6619 -0.0017
-7 3 2 -4.0445 -0.0048
-7 3 3 8.2504 0.0043
-7 3 4 -8.9166 0.0013
-7 3 5 1.0112 -0.0022
-7 3 6 -4.6868 0.0016
-7 3 7 1.0899 -0.0034
-7 3 8 5.1387 -0.0026
-7 3 9 -2.2206 0.0024
-7 3 10 2.5317 0.0019
-7 3 11 3.4054 -0.0034
-7 3 12 0.0406 -0.0012
-7 3 13 -1.4504 0.0006
-7 3 14 2.1169 -0.0007
-7 3 15 2.3268 0.0002
-7 3 16 0.5353 0.0013
-7 3 17 0.6426 -0.0025
-7 3 18 0.1004 -0.0006
-7 3 19 0.3879 0.0005
-7 3 20 0.8760 0.0007
-7 3 21 -0.9007 0.0003
-7 3 22 -0.4199 0.0012
-7 3 23 0.2651 -0.0008
-7 4 1 -6.6498 -0.0011
-7 4 2 0.6351 -0.0009
-7 4 3 -5.0742 -0.0013
-7 4 4 2.1809 0.0028
-7 4 5 -8.2562 -0.0003
-7 4 6 2.9638 -0.0029
-7 4 7 1.2597 -0.0002
-7 4 8 -2.2715 0.0004
-7 4 9 5.8467 -0.0013
-7 4 10 0.8400 -0.0004
-7 4 11 -0.1813 0.0011
-7 4 12 -0.2508 -0.0027
-7 4 13 1.5030 -0.0012
-7 4 14 -0.4992 0.0023
-7 4 15 1.0758 -0.0000
-7 4 16 1.6984 -0.0003
-7 4 17 -0.5390 0.0005
-7 4 18 1.2076 -0.0015
-7 4 19 0.5757 0.0008
-7 4 20 -0.5650 0.0002
-7 4 21 -0.5179 0.0006
-7 4 22 -1.2672 -0.0006
-7 4 23 0.6524 0.0005
-7 5 1 -6.7993 -0.0016
-7 5 2 -3.5450 0.0005
-7 5 3 3.0547 0.0020
-7 5 4 -4.2292 -0.0007
-7 5 5 0.5402 -0.0016
-7 5 6 -3.8907 -0.0003
-7 5 7 3.5573 -0.0017
-7 5 8 4.9617 -0.0005
-7 5 9 -5.2191 0.0035
-7 5 10 3.2064 -0.0006
-7 5 11 0.7289 -0.0029
-7 5 12 -0.8357 0.0008
-7 5 13 -1.7142 0.0006
-7 5 14 0.8691 -0.0001
-7 5 15 1.7770 0.0022
-7 5 16 0.1993 -0.0006
-7 5 17 1.2973 -0.0024
-7 5 18 0.1335 0.0007
-7 5 19 -0.0110 0.0006
-7 5 20 -0.5796 0.0003
-7 5 21 -0.9364 0.0009
-7 5 22 -0.5039 0.0001
-7 5 23 -0.5517 -0.0006
-7 6 1 -7.7424 0.0030
-7 6 2 -0.5600 -0.0021
-7 6 3 0.3252 0.0014
-7 6 4 -0.5678 0.0004
-7 6 5 -2.1487 -0.0009
-7 6 6 3.7610 0.0001
-7 6 7 0.2896 0.0012
-7 6 8 -3.1760 0.0004
-7 6 9 5.4953 -0.0005
-7 6 10 -3.0599 0.0009
-7 6 11 -0.0329 0.0006
-7 6 12 -0.8926 -0.0018
-7 6 13 -0.4131 0.0007
-7 6 14 -0.0776 0.0016
-7 6 15 0.1878 -0.0008
-7 6 16 1.4116 0.0005
-7 6 17 -0.8818 -0.0005
-7 6 18 1.2439 -0.0006
-7 6 19 0.7573 0.0008
-7 6 20 -1.1201 0.0005
-7 6 21 -0.8646 -0.0008
-7 6 22 0.0182 0.0010
-7 6 23 1.3586 0.0008
-7 7 1 -5.4175 -0.0006
-7 7 2 -0.6352 0.0014
-7 7 3 3.8301 -0.0012
-7 7 4 4.1248 0.0012
-7 7 5 -2.0600 -0.0004
-7 7 6 -1.1084 0.0005
-7 7 7 3.3171 -0.0007
-7 7 8 2.9496 0.0016
-7 7 9 -7.5114 0.0018
-7 7 10 2.7286 -0.0003
-7 7 11 -2.0646 -0.0007
-7 7 12 -1.1991 0.0007
-7 7 13 -1.2940 -0.0003
-7 7 14 -0.4504 0.0006
-7 7 15 2.6414 0.0006
-7 7 16 -0.6463 -0.0012
-7 7 17 1.1129 -0.0011
-7 7 18 1.1087 0.0004
-7 7 19 -1.2785 0.0009
-7 7 20 0.0749 -0.0004
-7 7 21 1.1029 0.0012
-7 7 22 0.1403 -0.0006
-7 7 23 -0.2671 0.0014
-7 8 1 -5.4676 0.0011
-7 8 2 3.6701 -0.0024
-7 8 3 6.0585 0.0013
-7 8 4 -0.7729 -0.0013
-7 8 5 3.5043 0.0012
-7 8 6 0.8230 0.0010
-7 8 7 -0.6553 0.0010
-7 8 8 -3.8811 -0.0011
-7 8 9 3.5190 0.0013
-7 8 10 -5.5736 0.0006
-7 8 11 -0.0130 0.0002
-7 8 12 -1.5010 -0.0004
-7 8 13 -0.5415 -0.0001
-7 8 14 0.9193 -0.0007
-7 8 15 -0.5469 0.0002
-7 8 16 1.3639 -0.0003
-7 8 17 -0.7962 -0.0003
-7 8 18 1.2561 0.0005
-7 8 19 2.1111 -0.0000
-7 8 20 -0.8481 -0.0000
-7 8 21 0.3010 -0.0005
-7 8 22 1.9393 0.0018
-7 9 1 -1.8849 -0.0014
-7 9 2 2.9582 -0.0020
-7 9 3 7.8133 -0.0010
-7 9 4 7.3728 0.0020
-7 9 5 -5.7450 -0.0003
-7 9 6 1.0882 0.0006
-7 9 7 1.6955 -0.0009
-7 9 8 0.5735 0.0010
-7 9 9 -7.8178 -0.0000
-7 9 10 0.9256 0.0010
-7 9 11 -2.7625 0.0003
-7 9 12 -0.2459 -0.0011
-7 9 13 -0.9097 0.0001
-7 9 14 0.0142 0.0004
-7 9 15 3.0020 -0.0007
-7 9 16 -0.9283 0.0002
-7 9 17 1.6676 -0.0005
-7 9 18 1.6256 0.0001
-7 9 19 -1.5097 0.0007
-7 9 20 0.5040 -0.0004
-7 9 21 2.2300 0.0003
-7 9 22 -0.1794 0.0004
-7 10 1 -2.0264 -0.0010
-7 10 2 7.9121 -0.0008
-7 10 3 6.9266 -0.0003
-7 10 4 -1.0078 -0.0004
-7 10 5 3.9332 0.0019
-7 10 6 -2.0264 0.0002
-7 10 7 -0.6649 -0.0007
-7 10 8 -3.8774 -0.0007
-7 10 9 0.8542 0.0013
-7 10 10 -4.7161 -0.0000
-7 10 11 -0.0035 0.0004
-7 10 12 -0.2897 0.0007
-7 10 13 0.4970 -0.0013
-7 10 14 0.8194 -0.0001
-7 10 15 0.0857 0.0009
-7 10 16 1.4000 -0.0003
-7 10 17 -0.7366 0.0004
-7 10 18 1.6044 0.0006
-7 10 19 0.6980 -0.0007
-7 10 20 -0.7265 -0.0001
-7 10 21 -0.4812 0.0011
-7 10 22 2.0214 0.0009
-7 11 1 -0.4528 -0.0019
-7 11 2 4.7956 -0.0020
-7 11 3 9.2733 0.0015
-7 11 4 4.1865 0.0011
-7 11 5 -6.9704 -0.0003
-7 11 6 2.0684 0.0006
-7 11 7 0.5827 -0.0008
-7 11 8 -1.0637 -0.0008
-7 11 9 -5.8214 0.0005
-7 11 10 0.0068 0.0018
-7 11 11 -0.3628 -0.0002
-7 11 12 0.5475 -0.0009
-7 11 13 -0.2561 0.0011
-7 11 14 0.8189 0.0002
-7 11 15 2.5356 0.0002
-7 11 16 -0.2800 0.0005
-7 11 17 1.3953 -0.0003
-7 11 18 -0.3739 -0.0002
-7 11 19 -1.9432 0.0006
-7 11 20 -1.7402 0.0001
-7 11 21 1.6873 0.0005
-7 12 1 1.7020 0.0001
-7 12 2 8.5728 0.0010
-7 12 3 4.8990 -0.0007
-7 12 4 -1.5796 0.0007
-7 12 5 2.0106 0.0011
-7 12 6 -1.7460 -0.0010
-7 12 7 -0.7536 -0.0010
-7 12 8 -2.8260 0.0008
-7 12 9 0.3107 0.0001
-7 12 10 -1.4980 0.0001
-7 12 11 0.5216 0.0012
-7 12 12 1.1429 -0.0000
-7 12 13 0.7448 -0.0005
-7 12 14 0.6250 0.0006
-7 12 15 0.8070 0.0005
-7 12 16 0.5490 0.0001
-7 12 17 -1.6779 -0.0002
-7 12 18 0.3065 0.0003
-7 12 19 -1.9362 -0.0005
-7 12 20 -0.5808 0.0009
-7 12 21 -1.2548 0.0014
-7 13 1 -0.1627 -0.0004
-7 13 2 6.4019 -0.0002
-7 13 3 7.3480 0.0016
-7 13 4 1.0490 -0.0008
-7 13 5 -5.6582 -0.0001
-7 13 6 1.8339 0.0007
-7 13 7 0.9237 -0.0007
-7 13 8 -1.2741 -0.0012
-7 13 9 -2.3721 0.0015
-7 13 10 0.6427 0.0007
-7 13 11 1.0776 -0.0008
-7 13 12 0.8730 0.0003
-7 13 13 -0.1964 0.0004
-7 13 14 0.8450 0.0002
-7 13 15 1.7449 0.0003
-7 13 16 -0.5315 -0.0005
-7 13 17 -0.2361 -0.0001
-7 13 18 -2.3264 -0.0004
-7 13 19 -1.5990 0.0002
-7 13 20 -1.6822 0.0004
-7 13 21 1.1278 0.0011
-7 14 1 4.9445 0.0006
-7 14 2 7.6166 0.0009
-7 14 3 2.9051 -0.0012
-7 14 4 -2.8585 0.0005
-7 14 5 1.3262 -0.0002
-7 14 6 -0.4991 -0.0006
-7 14 7 -1.0503 -0.0000
-7 14 8 -0.1736 0.0010
-7 14 9 0.7195 -0.0008
-7 14 10 0.0680 0.0006
-7 14 11 0.2219 0.0002
-7 14 12 0.7941 -0.0005
-7 14 13 1.0371 0.0004
-7 14 14 0.0286 -0.0000
-7 14 15 0.3592 -0.0004
-7 14 16 -1.0122 -0.0001
-7 14 17 -2.4699 -0.0006
-7 14 18 0.2486 0.0001
-7 14 19 -1.3933 0.0002
-7 14 20 0.8936 0.0004
-7 14 21 0.1619 0.0002
-7 15 1 1.6758 0.0008
-7 15 2 5.3345 -0.0001
-7 15 3 4.5068 -0.0002
-7 15 4 -0.5237 -0.0014
-7 15 5 -4.4544 0.0010
-7 15 6 1.7754 0.0005
-7 15 7 2.2505 -0.0000
-7 15 8 -1.2474 -0.0005
-7 15 9 -0.4986 0.0005
-7 15 10 -0.2601 -0.0006
-7 15 11 0.8073 0.0000
-7 15 12 0.9329 0.0002
-7 15 13 -0.6633 -0.0001
-7 15 14 0.1110 -0.0000
-7 15 15 0.1046 -0.0000
-7 15 16 -0.5693 -0.0005
-7 15 17 -0.9765 0.0001
-7 15 18 -1.6489 -0.0003
-7 15 21 0.5344 0.0002
-7 16 1 5.0614 -0.0001
-7 16 2 6.4159 0.0000
-7 16 3 -0.7306 -0.0008
-7 16 4 -2.5844 0.0001
-7 16 5 1.5904 0.0003
-7 16 6 0.2663 0.0008
-7 16 7 -0.6567 -0.0000
-7 16 8 1.5742 0.0000
-7 16 9 -0.7198 -0.0002
-7 16 10 -0.4372 0.0002
-7 16 11 -0.4904 -0.0007
-7 16 12 1.0721 0.0003
-7 16 13 0.4661 0.0004
-7 16 14 -0.7835 -0.0003
-7 16 15 -0.2471 -0.0004
-7 16 16 -2.4110 0.0001
-7 16 17 -0.5644 0.0001
-7 16 18 0.9596 0.0001
-7 17 1 2.0639 0.0009
-7 17 2 1.6809 -0.0003
-7 17 3 3.6628 -0.0009
-7 17 4 -1.8757 0.0004
-7 17 5 -2.5801 0.0010
-7 17 6 2.1551 0.0002
-7 17 7 2.9359 0.0006
-7 17 8 -1.9256 -0.0004
-7 17 9 -0.8792 -0.0011
-7 17 10 -0.7183 0.0003
-7 17 11 1.5814 0.0006
-7 17 12 0.5588 -0.0002
-7 17 13 -0.7343 0.0000
-7 17 14 -1.6140 -0.0001
-7 17 15 -0.2978 0.0004
-7 17 16 1.1065 0.0003
-7 17 17 -1.7616 0.0003
-7 18 1 3.7881 -0.0006
-7 18 2 4.4372 0.0001
-7 18 3 -3.2976 -0.0001
-7 18 4 -0.2775 -0.0001
-7 18 5 1.2795 0.0013
-7 18 6 0.4815 0.0002
-7 18 7 0.2793 -0.0010
-7 18 8 1.3887 -0.0001
-7 18 9 -1.7483 0.0007
-7 18 10 0.1570 -0.0003
-7 18 11 0.0450 -0.0002
-7 18 12 1.1923 0.0008
-7 18 13 -0.8484 0.0000
-7 18 14 0.1011 -0.0003
-7 18 15 -0.3482 -0.0001
-7 18 16 -2.1130 0.0004
-7 18 17 2.0032 0.0004
-7 19 1 0.2100 0.0005
-7 19 2 0.1728 -0.0006
-7 19 3 3.2590 -0.0003
-7 19 4 -2.9468 0.0007
-7 19 5 -1.2880 -0.0003
-7 19 6 2.3928 -0.0001
-7 19 7 2.4798 0.0005
-7 19 8 -1.9271 -0.0008
-7 19 9 -0.6688 -0.0008
-7 19 10 0.0617 0.0011
-7 19 11 2.3851 0.0004
-7 19 12 -0.3457 -0.0005
-7 19 13 -1.0238 0.0002
-7 19 14 -1.5583 -0.0000
-7 19 15 1.4435 0.0003
-7 19 16 1.7584 0.0002
-7 20 1 3.1617 -0.0001
-7 20 2 1.8268 -0.0001
-7 20 3 -3.9410 -0.0007
-7 20 4 0.9033 0.0001
-7 20 5 0.1738 0.0006
-7 20 6 0.3880 -0.0007
-7 20 7 1.4653 -0.0009
-7 20 8 0.1714 0.0004
-7 20 9 -1.8998 0.0003
-7 20 10 1.6292 -0.0003
-7 20 11 -1.3818 0.0001
-7 20 12 0.4622 0.0005
-7 20 13 -0.0383 -0.0004
-7 20 14 0.9316 -0.0002
-7 20 15 0.2167 0.0000
-7 20 16 -0.7633 -0.0002
-7 21 1 -1.3177 -0.0004
-7 21 2 0.6078 -0.0003
-7 21 3 2.0012 -0.0001
-7 21 4 -4.0482 -0.0002
-7 21 5 -0.1808 -0.0005
-7 21 6 1.9392 -0.0001
-7 21 7 1.4800 0.0002
-7 21 8 -1.6569 -0.0004
-7 21 9 -0.8825 -0.0001
-7 21 10 -1.1189 0.0004
-7 21 11 2.5670 -0.0003
-7 21 12 -1.7789 -0.0002
-7 21 13 -1.0168 0.0003
-7 21 14 0.6742 -0.0002
-7 21 15 0.6999 -0.0002
-7 21 16 1.5952 0.0004
-7 22 1 3.2465 0.0004
-7 22 2 -0.2075 -0.0008
-7 22 3 -3.3478 -0.0003
-7 22 4 1.7295 0.0001
-7 22 5 -0.9969 -0.0002
-7 22 6 1.1069 -0.0003
-7 22 7 0.9512 0.0002
-7 22 8 -2.0350 -0.0001
-7 22 9 -1.9639 -0.0005
-7 22 10 1.4400 -0.0000
-7 22 11 -3.8181 0.0002
-7 22 12 1.2336 -0.0002
-7 22 13 0.9648 -0.0001
-7 22 14 -0.8909 0.0001
-7 22 15 1.3664 0.0002
-7 22 16 -0.6331 -0.0007
-7 23 1 -1.1142 -0.0005
-7 23 2 2.5143 0.0001
-7 23 3 0.5008 -0.0005
-7 23 4 -3.3121 -0.0000
-7 23 5 0.9834 -0.0001
-7 23 6 0.3341 -0.0003
-7 23 7 0.7509 -0.0001
-7 23 8 -1.6712 0.0001
-7 23 9 -2.0656 -0.0004
-7 23 10 -1.2360 -0.0008
-7 23 11 1.9441 -0.0002
-7 23 12 -2.2945 0.0006
-7 23 13 -0.7891 -0.0001
-7 23 14 1.1438 -0.0001
-7 23 15 -1.7415 0.0003
-7 23 16 2.9922 0.0008
-7 24 1 3.4486 0.0000
-7 24 2 -1.4199 -0.0004
-7 24 3 -0.8951 0.0002
-7 24 4 0.9202 -0.0005
-7 24 5 -0.5682 -0.0003
-7 24 6 1.5222 0.0005
-7 24 7 -0.1557 0.0003
-7 24 8 -2.9760 -0.0013
-7 24 9 -0.5377 -0.0009
-7 24 10 0.0344 0.0004
-7 24 11 -2.6081 -0.0004
-7 24 12 1.3815 -0.0003
-7 24 13 0.2163 0.0006
-7 24 14 -2.1469 0.0004
-7 24 15 2.4180 -0.0002
-7 25 1 -0.2577 0.0003
-7 25 2 3.2878 -0.0004
-7 25 3 -1.9168 -0.0003
-7 25 4 -0.5064 0.0005
-7 25 5 0.3225 -0.0001
-7 25 6 0.2584 -0.0006
-7 25 7 0.8770 0.0001
-7 25 8 -0.7266 0.0002
-7 25 9 -1.9136 -0.0012
-7 25 10 0.6412 -0.0008
-7 25 11 0.0633 0.0008
-7 25 12 -0.8420 0.0003
-7 25 13 -0.7209 -0.0005
-7 25 14 0.4995 0.0000
-7 26 1 1.6523 -0.0004
-7 26 2 -1.9993 0.0003
-7 26 3 0.2284 0.0001
-7 26 4 -0.6531 -0.0007
-7 26 5 1.6366 0.0003
-7 26 6 1.8050 0.0008
-7 26 7 -0.0987 -0.0003
-7 26 8 -2.5458 -0.0014
-7 26 9 0.7014 0.0002
-7 26 10 -0.4270 0.0001
-7 26 11 -0.1125 -0.0004
-7 26 12 0.3190 0.0003
-7 26 13 0.1451 0.0007
-7 27 1 -0.1667 0.0000
-7 27 2 1.0612 -0.0005
-7 27 3 -2.1179 0.0002
-7 27 4 1.6877 0.0008
-7 27 5 0.6702 -0.0005
-7 27 6 0.3623 -0.0003
-7 27 7 1.0870 0.0005
-7 27 8 -0.5724 0.0001
-7 27 9 -0.9923 -0.0012
-7 27 10 1.1453 0.0013
-7 27 11 -0.7407 0.0010
-7 27 12 0.6373 -0.0001
-7 28 1 -0.1750 -0.0000
-7 28 2 -0.5796 -0.0001
-7 28 3 -0.2602 0.0003
-7 28 4 0.5686 -0.0005
-7 28 5 2.0916 0.0009
-7 28 6 2.2742 -0.0000
-7 28 7 -2.1499 -0.0005
-7 28 8 -2.1190 0.0005
-7 28 9 0.7113 0.0013
-7 28 10 0.1352 -0.0002
-7 29 1 0.6650 -0.0013
-7 29 2 -0.5475 0.0003
-7 29 3 0.1851 0.0002
-7 29 4 1.8743 0.0005
-7 29 5 1.0539 -0.0011
-7 29 6 -2.1123 0.0005
-7 29 7 1.0275 0.0009
-7 29 8 -1.7250 0.0001
-7 29 9 -0.0851 0.0008
-7 30 1 -0.3755 0.0005
-7 30 2 1.0074 -0.0013
-7 30 3 -0.8402 0.0005
-7 30 4 0.9908 -0.0002
-7 30 5 0.5150 0.0004
-7 30 6 1.0537 -0.0010
-7 30 7 -4.0429 0.0008
-7 31 1 1.0015 -0.0018
-7 31 2 -1.3163 0.0011
-7 31 3 0.6539 -0.0006
-6 0 2 -3.8263 -0.0038
-6 0 4 1.5364 0.0093
-6 0 6 1.8541 0.0065
-6 0 8 2.3148 -0.0006
-6 0 10 3.8537 0.0016
-6 0 12 0.0425 0.0056
-6 0 14 2.4601 -0.0001
-6 0 16 2.9556 0.0030
-6 0 18 1.3782 0.0017
-6 0 20 3.9603 0.0007
-6 0 22 3.0704 0.0004
-6 1 1 -7.4359 -0.0013
-6 1 2 -5.5933 -0.0003
-6 1 3 5.0137 0.0009
-6 1 4 -3.8289 0.0045
-6 1 5 0.2674 0.0034
-6 1 6 -0.1549 -0.0095
-6 1 7 4.2408 0.0034
-6 1 8 1.1090 0.0010
-6 1 9 -0.1844 -0.0014
-6 1 10 -0.2824 0.0001
-6 1 11 4.5950 0.0025
-6 1 12 -0.2996 -0.0074
-6 1 13 -1.2642 0.0042
-6 1 14 0.8295 0.0079
-6 1 15 4.3236 -0.0022
-6 1 16 0.3921 -0.0062
-6 1 17 0.7420 0.0027
-6 1 18 0.1705 -0.0060
-6 1 19 2.8455 0.0038
-6 1 20 0.8423 0.0014
-6 1 21 4.1023 0.0000
-6 1 22 0.0477 -0.0016
-6 1 23 0.6750 0.0010
-6 2 1 -10.4613 -0.0047
-6 2 2 -4.0219 0.0010
-6 2 3 -8.0626 0.0028
-6 2 4 5.1480 0.0015
-6 2 5 -3.4817 -0.0011
-6 2 6 4.9158 -0.0009
-6 2 7 1.3009 -0.0057
-6 2 8 1.6408 0.0012
-6 2 9 0.8023 0.0043
-6 2 10 2.5408 -0.0032
-6 2 11 -1.4126 -0.0056
-6 2 12 -0.3266 0.0044
-6 2 13 1.2839 0.0004
-6 2 14 0.4727 -0.0000
-6 2 15 0.8149 0.0033
-6 2 16 2.2939 -0.0011
-6 2 17 0.6170 -0.0065
-6 2 18 1.7630 0.0031
-6 2 19 0.9528 -0.0004
-6 2 20 3.2286 0.0016
-6 2 21 0.8900 -0.0010
-6 2 22 1.5831 0.0006
-6 2 23 0.1611 -0.0024
-6 3 1 -9.3391 0.0028
-6 3 2 -11.2359 -0.0014
-6 3 3 7.6658 0.0013
-6 3 4 -6.3559 0.0026
-6 3 5 6.5072 -0.0054
-6 3 6 -1.9177 -0.0050
-6 3 7 5.9507 0.0026
-6 3 8 1.4654 0.0007
-6 3 9 -2.6739 -0.0013
-6 3 10 -0.3139 0.0014
-6 3 11 3.2001 -0.0025
-6 3 12 -1.1663 -0.0039
-6 3 13 -2.9533 0.0043
-6 3 14 2.0117 0.0046
-6 3 15 1.8841 -0.0041
-6 3 16 1.4822 -0.0020
-6 3 17 0.7915 0.0008
-6 3 18 0.7363 -0.0019
-6 3 19 2.6344 0.0033
-6 3 20 0.9485 0.0001
-6 3 21 1.7030 -0.0007
-6 3 22 -0.0203 -0.0014
-6 3 23 -0.4195 0.0007
-6 4 1 -15.6785 -0.0011
-6 4 2 -2.2184 0.0038
-6 4 3 -5.9940 -0.0012
-6 4 4 10.1145 -0.0005
-6 4 5 -3.6971 0.0005
-6 4 6 9.0306 -0.0032
-6 4 7 -1.1334 -0.0016
-6 4 8 0.0336 0.0027
-6 4 9 0.9299 0.0020
-6 4 10 -0.5033 -0.0039
-6 4 11 -1.9112 -0.0013
-6 4 12 -0.9139 0.0012
-6 4 13 0.7256 -0.0002
-6 4 14 -2.2631 0.0007
-6 4 15 1.7455 0.0020
-6 4 16 1.3190 -0.0018
-6 4 17 1.3117 -0.0008
-6 4 18 1.8631 0.0007
-6 4 19 0.9119 0.0008
-6 4 20 1.2807 -0.0005
-6 4 21 0.0524 -0.0013
-6 4 22 -0.5158 0.0001
-6 4 23 0.4873 -0.0012
-6 5 1 -8.4907 0.0030
-6 5 2 -8.1795 -0.0012
-6 5 3 11.4883 0.0022
-6 5 4 -0.4867 0.0002
-6 5 5 9.1011 -0.0036
-6 5 6 -4.1938 -0.0003
-6 5 7 6.4530 0.0022
-6 5 8 -0.6193 0.0002
-6 5 9 -5.7607 0.0009
-6 5 10 0.4087 0.0004
-6 5 11 0.7638 -0.0035
-6 5 12 -2.5759 -0.0004
-6 5 13 -3.2055 0.0028
-6 5 14 1.4645 0.0009
-6 5 15 0.7330 -0.0020
-6 5 16 2.0238 -0.0000
-6 5 17 0.4586 -0.0001
-6 5 18 1.0802 0.0010
-6 5 19 0.7801 -0.0001
-6 5 20 -0.4701 -0.0006
-6 5 21 0.5412 -0.0012
-6 5 22 0.1575 -0.0002
-6 5 23 -1.3509 0.0003
-6 6 1 -13.3155 0.0022
-6 6 2 3.7746 0.0007
-6 6 3 2.5850 -0.0015
-6 6 4 11.7253 0.0019
-6 6 5 -0.2382 0.0008
-6 6 6 7.6612 -0.0012
-6 6 7 -4.6913 0.0005
-6 6 8 -1.7089 0.0017
-6 6 9 0.9946 -0.0003
-6 6 10 -3.9360 -0.0013
-6 6 11 -1.6059 0.0002
-6 6 12 -1.3358 -0.0010
-6 6 13 -1.3444 -0.0001
-6 6 14 -1.6163 0.0010
-6 6 15 1.2045 -0.0002
-6 6 16 1.0423 0.0003
-6 6 17 1.0871 0.0004
-6 6 18 0.5425 -0.0013
-6 6 19 1.1074 0.0006
-6 6 20 -0.2414 -0.0015
-6 6 21 -0.2520 -0.0007
-6 6 22 -0.0556 0.0005
-6 6 23 0.7974 0.0002
-6 7 1 -4.9307 0.0002
-6 7 2 0.0582 -0.0002
-6 7 3 16.1530 0.0002
-6 7 4 6.8948 0.0008
-6 7 5 4.4595 -0.0002
-6 7 6 -4.8293 -0.0000
-6 7 7 4.5075 0.0001
-6 7 8 -2.1823 0.0004
-6 7 9 -7.7980 0.0010
-6 7 10 1.4031 -0.0010
-6 7 11 -2.2571 -0.0019
-6 7 12 -2.8754 0.0010
-6 7 13 -1.6103 0.0004
-6 7 14 -0.2829 -0.0005
-6 7 15 2.0691 -0.0004
-6 7 16 0.9298 -0.0003
-6 7 17 -0.2652 0.0005
-6 7 18 1.6650 0.0004
-6 7 19 -1.5684 -0.0012
-6 7 20 0.2196 -0.0006
-6 7 21 1.9579 0.0000
-6 7 22 0.6477 0.0004
-6 7 23 -1.5235 -0.0001
-6 8 1 -5.6904 0.0004
-6 8 2 10.1291 -0.0024
-6 8 3 9.7596 0.0008
-6 8 4 9.0481 0.0016
-6 8 5 1.9841 -0.0000
-6 8 6 1.1540 -0.0002
-6 8 7 -5.2793 0.0003
-6 8 8 -2.4174 -0.0010
-6 8 9 1.3997 0.0000
-6 8 10 -6.3905 0.0006
-6 8 11 -0.3661 -0.0003
-6 8 12 -1.7901 -0.0011
-6 8 13 -1.7184 0.0003
-6 8 14 0.3976 -0.0004
-6 8 15 -0.2564 -0.0002
-6 8 16 1.4370 0.0012
-6 8 17 0.4695 -0.0003
-6 8 18 -0.5311 -0.0010
-6 8 19 2.7319 0.0001
-6 8 20 -0.7719 -0.0006
-6 8 21 0.6295 -0.0001
-6 8 22 1.1902 0.0008
-6 8 23 0.3896 -0.0000
-6 9 1 -1.2992 -0.0007
-6 9 2 7.4448 -0.0008
-6 9 3 16.8986 -0.0005
-6 9 4 7.6595 0.0022
-6 9 5 -4.3637 0.0005
-6 9 6 -3.0569 -0.0016
-6 9 7 2.2589 -0.0007
-6 9 8 -1.5544 0.0011
-6 9 9 -7.7811 0.0001
-6 9 10 1.9557 -0.0006
-6 9 11 -3.5723 0.0006
-6 9 12 -0.8424 0.0002
-6 9 13 -0.7264 -0.0004
-6 9 14 -0.5528 0.0002
-6 9 15 3.0146 -0.0004
-6 9 16 -0.0370 0.0003
-6 9 17 -0.4049 0.0004
-6 9 18 1.9700 -0.0003
-6 9 19 -2.7651 -0.0004
-6 9 20 1.1708 -0.0001
-6 9 21 2.5699 0.0006
-6 9 22 -0.0508 0.0001
-6 10 1 0.6927 -0.0015
-6 10 2 11.8433 -0.0007
-6 10 3 9.4290 0.0016
-6 10 4 2.9871 0.0006
-6 10 5 1.1004 -0.0005
-6 10 6 -3.9404 0.0007
-6 10 7 -1.8010 -0.0007
-6 10 8 -1.9529 -0.0011
-6 10 9 1.6715 0.0014
-6 10 10 -5.4908 0.0011
-6 10 11 1.1994 -0.0008
-6 10 12 -1.2114 0.0006
-6 10 13 -0.2142 -0.0002
-6 10 14 0.1848 -0.0006
-6 10 15 -0.1159 0.0010
-6 10 16 1.2347 0.0006
-6 10 17 -0.0485 -0.0002
-6 10 18 -0.8308 -0.0005
-6 10 19 2.2453 0.0002
-6 10 20 -1.4230 0.0002
-6 10 21 -0.3269 0.0004
-6 10 22 1.3020 0.0000
-6 11 1 -0.1564 0.0000
-6 11 2 9.0798 -0.0012
-6 11 3 13.0161 0.0009
-6 11 4 2.4585 0.0019
-6 11 5 -8.8003 -0.0001
-6 11 6 0.6218 -0.0018
-6 11 7 1.7340 0.0004
-6 11 8 0.1539 0.0006
-6 11 9 -5.3423 -0.0001
-6 11 10 2.4482 0.0006
-6 11 11 -1.4968 0.0012
-6 11 12 0.8089 -0.0010
-6 11 13 -0.9953 0.0004
-6 11 14 0.1701 0.0006
-6 11 15 1.9430 -0.0003
-6 11 16 0.3518 0.0006
-6 11 17 -1.1712 -0.0002
-6 11 18 0.4276 0.0000
-6 11 19 -3.1001 0.0003
-6 11 20 -0.1788 0.0002
-6 11 21 2.0533 0.0004
-6 11 22 -1.4598 0.0002
-6 12 1 4.3760 -0.0007
-6 12 2 9.2392 0.0012
-6 12 3 4.8694 0.0006
-6 12 4 -0.6282 -0.0005
-6 12 5 0.0050 -0.0006
-6 12 6 -3.1857 0.0004
-6 12 7 1.5836 -0.0009
-6 12 8 -0.7100 0.0005
-6 12 9 2.5240 0.0011
-6 12 10 -1.9136 -0.0001
-6 12 11 1.5786 -0.0004
-6 12 12 -0.2310 0.0005
-6 12 13 -0.0125 -0.0004
-6 12 14 -1.0980 -0.0002
-6 12 15 0.7162 0.0009
-6 12 16 -0.0784 0.0000
-6 12 17 -0.6563 -0.0003
-6 12 18 -1.0265 -0.0000
-6 12 19 0.5726 0.0002
-6 12 20 -1.2170 0.0004
-6 12 21 -1.1647 0.0001
-6 12 22 1.3784 -0.0004
-6 13 1 -0.9007 0.0002
-6 13 2 8.6925 -0.0010
-6 13 3 8.0306 0.0008
-6 13 4 -1.1532 0.0000
-6 13 5 -7.1481 -0.0009
-6 13 6 2.7539 -0.0004
-6 13 7 2.6479 0.0007
-6 13 8 1.3825 -0.0005
-6 13 9 -1.9561 0.0002
-6 13 10 2.4955 0.0006
-6 13 11 0.1029 -0.0005
-6 13 12 0.2080 -0.0006
-6 13 13 -1.5373 0.0004
-6 13 14 -0.1296 0.0005
-6 13 15 1.0086 -0.0003
-6 13 16 0.7355 -0.0003
-6 13 17 -1.8262 -0.0001
-6 13 18 -0.6573 -0.0001
-6 13 19 -1.3855 0.0002
-6 13 20 0.1933 -0.0006
-6 13 21 1.6283 0.0005
-6 14 1 6.8186 -0.0001
-6 14 2 5.2700 0.0009
-6 14 3 2.3033 -0.0007
-6 14 4 -2.3927 -0.0006
-6 14 5 0.4918 -0.0004
-6 14 6 -0.7723 -0.0000
-6 14 7 2.2082 0.0000
-6 14 8 1.1794 0.0012
-6 14 9 2.7169 -0.0006
-6 14 10 -0.6904 -0.0007
-6 14 11 -0.0332 0.0001
-6 14 12 -0.3603 -0.0003
-6 14 13 -0.5650 0.0002
-6 14 14 -1.2643 -0.0002
-6 14 15 0.6710 0.0001
-6 14 16 -0.4389 0.0000
-6 14 17 -0.5865 -0.0006
-6 14 18 0.8434 0.0004
-6 14 19 0.8267 -0.0004
-6 14 20 0.2769 0.0002
-6 14 21 0.0808 -0.0012
-6 15 1 -0.8012 0.0001
-6 15 2 7.2261 -0.0006
-6 15 3 3.3411 0.0003
-6 15 4 -1.3336 -0.0008
-6 15 5 -5.4812 0.0004
-6 15 6 3.3600 0.0008
-6 15 7 3.7411 0.0001
-6 15 8 1.1080 -0.0009
-6 15 9 -1.0367 0.0004
-6 15 10 0.6197 -0.0003
-6 15 11 -0.4110 -0.0005
-6 15 12 -0.4364 0.0004
-6 15 13 -1.4556 0.0001
-6 15 14 -0.6802 0.0002
-6 15 15 1.3521 -0.0001
-6 15 16 1.1809 -0.0006
-6 15 17 -1.0112 0.0004
-6 15 18 -0.1972 -0.0003
-6 15 19 1.6470 -0.0005
-6 15 20 0.9865 -0.0010
-6 15 21 0.5026 0.0015
-6 16 1 6.0454 -0.0001
-6 16 2 2.2859 0.0004
-6 16 3 0.2583 0.0001
-6 16 4 -3.0854 0.0004
-6 16 5 1.8610 0.0000
-6 16 6 0.3215 0.0003
-6 16 7 1.7946 0.0002
-6 16 8 2.0793 0.0003
-6 16 9 0.5317 -0.0007
-6 16 10 -2.1773 0.0002
-6 16 11 -0.8967 0.0003
-6 16 12 0.2452 -0.0002
-6 16 13 -0.4155 0.0005
-6 16 14 -0.5480 -0.0002
-6 16 15 0.6342 -0.0004
-6 16 16 -0.3588 0.0005
-6 16 17 0.7292 -0.0001
-6 16 19 0.5849 -0.0004
-6 16 20 1.0557 0.0001
-6 16 21 0.2191 -0.0009
-6 17 1 -0.6335 0.0002
-6 17 2 3.4958 0.0004
-6 17 3 1.5503 -0.0001
-6 17 4 -1.2876 0.0004
-6 17 5 -3.7601 0.0011
-6 17 6 3.7581 0.0003
-6 17 7 4.1711 -0.0006
-6 17 8 -0.7231 -0.0002
-6 17 9 -2.0887 -0.0000
-6 17 10 -0.2214 0.0003
-6 17 11 0.0781 0.0004
-6 17 12 0.1000 0.0004
-6 17 13 -0.9038 -0.0004
-6 17 14 -0.9471 -0.0002
-6 17 15 1.8210 0.0005
-6 17 16 2.0317 -0.0003
-6 17 17 -1.8454 0.0003
-6 18 1 3.2054 -0.0004
-6 18 2 0.9004 0.0003
-6 18 3 -1.7721 0.0013
-6 18 4 -1.5092 -0.0000
-6 18 5 2.2811 0.0003
-6 18 6 0.8295 -0.0002
-6 18 7 1.3583 -0.0004
-6 18 8 1.7330 -0.0000
-6 18 9 -1.4562 0.0011
-6 18 10 -2.0835 0.0004
-6 18 11 0.4160 0.0000
-6 18 12 0.8530 -0.0002
-6 18 13 -0.2647 0.0003
-6 18 14 0.3355 -0.0004
-6 18 15 0.5782 -0.0004
-6 18 16 -1.2073 0.0007
-6 18 17 2.2008 0.0000
-6 19 1 -1.5785 0.0004
-6 19 2 0.6559 0.0003
-6 19 3 1.4667 -0.0004
-6 19 4 -1.9596 0.0009
-6 19 5 -1.9887 0.0000
-6 19 6 3.9545 -0.0004
-6 19 7 3.4143 0.0000
-6 19 8 -2.0290 0.0007
-6 19 9 -1.9669 -0.0002
-6 19 10 0.5937 0.0009
-6 19 11 0.9415 0.0005
-6 19 12 0.1024 -0.0005
-6 19 13 -0.7772 -0.0004
-6 19 14 -0.6042 0.0000
-6 19 15 1.7934 0.0006
-6 19 16 1.7246 -0.0004
-6 19 17 -2.5599 -0.0002
-6 19 18 2.7900 -0.0005
-6 20 1 1.4079 -0.0008
-6 20 2 -0.1537 0.0005
-6 20 3 -2.9783 0.0007
-6 20 4 -0.1327 -0.0004
-6 20 5 2.1961 0.0004
-6 20 6 0.5495 -0.0002
-6 20 7 1.4829 -0.0004
-6 20 8 0.4681 0.0009
-6 20 9 -2.2454 0.0014
-6 20 10 -0.5184 -0.0002
-6 20 11 0.1264 -0.0005
-6 20 12 0.6867 0.0004
-6 20 13 0.5015 -0.0002
-6 20 14 0.6892 -0.0002
-6 20 15 0.1051 -0.0001
-6 20 16 -1.1077 0.0003
-6 20 17 2.8737 -0.0003
-6 20 18 -0.0467 -0.0002
-6 21 1 -2.7845 0.0002
-6 21 2 -0.1506 -0.0003
-6 21 3 1.4235 -0.0001
-6 21 4 -2.4787 0.0004
-6 21 5 -0.3989 -0.0001
-6 21 6 3.8461 -0.0001
-6 21 7 1.4751 0.0009
-6 21 8 -2.4626 0.0004
-6 21 9 -1.6723 -0.0004
-6 21 10 -0.1624 0.0005
-6 21 11 1.5262 0.0002
-6 21 12 -0.5046 -0.0005
-6 21 13 -0.0878 0.0006
-6 21 14 0.2659 0.0001
-6 21 15 0.6419 0.0003
-6 21 16 1.5677 -0.0002
-6 21 17 0.6557 -0.0005
-6 21 18 3.4564 -0.0006
-6 22 1 1.4365 -0.0005
-6 22 2 -0.7272 0.0001
-6 22 3 -2.9942 0.0000
-6 22 4 1.8991 0.0000
-6 22 5 1.8953 0.0004
-6 22 6 0.1251 -0.0000
-6 22 7 0.5175 -0.0002
-6 22 8 -1.4550 0.0006
-6 22 9 -2.8382 0.0001
-6 22 10 0.7446 -0.0005
-6 22 11 -1.2128 0.0002
-6 22 12 1.8893 0.0005
-6 22 13 1.5036 -0.0001
-6 22 14 -0.1816 0.0002
-6 22 15 0.5467 0.0003
-6 22 16 0.2798 -0.0002
-6 22 17 3.6591 0.0001
-6 23 1 -2.7694 -0.0004
-6 23 2 1.2877 -0.0003
-6 23 3 1.9434 -0.0001
-6 23 4 -2.1537 0.0002
-6 23 5 1.2391 0.0001
-6 23 6 1.9193 -0.0000
-6 23 7 -0.1753 0.0000
-6 23 8 -3.0068 -0.0002
-6 23 9 -1.2990 -0.0004
-6 23 10 -0.7225 0.0000
-6 23 11 2.3382 -0.0001
-6 23 12 -0.0102 0.0005
-6 23 13 0.7424 0.0003
-6 23 14 0.6523 -0.0002
-6 23 15 -0.4559 0.0001
-6 23 16 3.4424 0.0004
-6 23 17 3.0803 -0.0006
-6 24 1 2.1039 -0.0002
-6 24 2 -1.0370 -0.0005
-6 24 3 -1.2856 0.0001
-6 24 4 2.9067 0.0001
-6 24 5 0.9946 -0.0002
-6 24 6 -0.5916 -0.0003
-6 24 7 -0.9650 0.0000
-6 24 8 -2.0092 -0.0006
-6 24 9 -2.4090 -0.0007
-6 24 10 1.8362 0.0005
-6 24 11 -0.4810 0.0003
-6 24 12 2.6084 -0.0007
-6 24 13 1.9044 0.0001
-6 24 14 -0.6914 -0.0001
-6 24 15 1.9543 0.0001
-6 24 16 1.1442 -0.0002
-6 25 1 -1.9749 -0.0003
-6 25 2 2.9265 -0.0002
-6 25 3 0.5369 -0.0003
-6 25 4 -0.9822 0.0001
-6 25 5 0.9591 0.0001
-6 25 6 0.4553 -0.0005
-6 25 7 -0.9130 -0.0007
-6 25 8 -2.1367 0.0004
-6 25 9 -0.2999 -0.0001
-6 25 10 -0.1371 -0.0009
-6 25 11 2.1210 0.0003
-6 25 12 1.3890 0.0002
-6 25 13 0.8603 -0.0011
-6 25 14 0.8660 -0.0005
-6 25 15 0.1653 0.0002
-6 26 1 1.6841 -0.0005
-6 26 2 -2.1002 -0.0004
-6 26 3 0.3727 0.0004
-6 26 4 1.4910 -0.0000
-6 26 5 0.8594 -0.0006
-6 26 6 -1.0644 0.0000
-6 26 7 -0.5429 0.0004
-6 26 8 -2.4494 -0.0010
-6 26 9 -1.0480 0.0000
-6 26 10 2.3281 0.0010
-6 26 11 0.5268 -0.0010
-6 26 12 1.9768 -0.0009
-6 26 13 2.1078 0.0001
-6 26 14 0.0635 -0.0004
-6 27 1 -1.9076 0.0004
-6 27 2 2.8103 -0.0001
-6 27 3 -1.3332 -0.0002
-6 27 4 0.6045 0.0004
-6 27 5 0.7761 0.0001
-6 27 6 -0.4328 -0.0007
-6 27 7 -1.3251 -0.0002
-6 27 8 -0.5178 0.0015
-6 27 9 -0.4593 -0.0005
-6 27 10 0.3320 -0.0006
-6 27 11 1.4864 0.0006
-6 27 12 1.7712 -0.0004
-6 27 13 0.9193 -0.0011
-6 28 1 1.2262 -0.0003
-6 28 2 -2.2341 -0.0001
-6 28 3 1.2178 0.0007
-6 28 4 0.6029 -0.0002
-6 28 5 0.1463 -0.0005
-6 28 6 -0.2572 0.0005
-6 28 7 -1.4724 0.0006
-6 28 8 -3.0186 -0.0005
-6 28 9 0.7648 0.0012
-6 28 10 1.8454 0.0000
-6 28 11 0.3624 -0.0007
-6 28 12 1.4529 0.0001
-6 29 1 -1.4326 0.0003
-6 29 2 1.8536 0.0000
-6 29 3 -1.5847 -0.0000
-6 29 4 1.1919 0.0001
-6 29 5 0.5163 0.0000
-6 29 6 -3.0129 -0.0003
-6 29 7 -0.2676 0.0008
-6 29 8 -0.1210 0.0014
-6 29 9 -0.7025 -0.0006
-6 29 10 1.0099 0.0007
-6 30 1 0.3732 0.0007
-6 30 2 -1.5090 -0.0006
-6 30 3 0.6397 0.0003
-6 30 4 -0.6995 0.0003
-6 30 5 -1.0428 -0.0006
-6 30 6 0.2755 0.0007
-6 30 7 -2.8830 0.0005
-6 30 8 -1.2309 0.0006
-6 31 1 -0.9366 -0.0007
-6 31 2 -0.0982 0.0006
-6 31 3 -1.5813 -0.0001
-6 31 4 0.7264 -0.0007
-6 31 5 -0.9132 0.0006
-6 31 6 -2.8243 -0.0000
-5 0 2 -27.4040 0.0017
-5 0 4 -3.2465 0.0079
-5 0 6 5.5828 0.0015
-5 0 8 3.5131 0.0029
-5 0 10 0.7148 0.0002
-5 0 12 1.6000 0.0016
-5 0 14 -0.0575 0.0039
-5 0 16 2.5331 -0.0035
-5 0 18 2.4658 -0.0044
-5 0 20 4.4279 0.0011
-5 0 22 1.1546 -0.0009
-5 1 1 -23.9628 0.0002
-5 1 2 -5.7082 0.0080
-5 1 3 -9.3497 0.0001
-5 1 4 0.1061 -0.0088
-5 1 5 0.3617 0.0036
-5 1 6 1.5411 -0.0097
-5 1 7 7.6610 0.0045
-5 1 8 -0.3740 0.0069
-5 1 9 -1.8221 -0.0005
-5 1 10 -0.8959 -0.0046
-5 1 11 4.5909 0.0016
-5 1 12 -1.0487 0.0012
-5 1 13 -1.8261 0.0025
-5 1 14 -0.2089 0.0035
-5 1 15 2.3871 -0.0009
-5 1 16 0.6034 -0.0072
-5 1 17 1.2730 -0.0011
-5 1 18 0.2255 0.0004
-5 1 19 3.8314 0.0010
-5 1 20 0.3402 0.0042
-5 1 21 3.6001 -0.0005
-5 1 22 -0.5982 0.0015
-5 1 23 -2.4848 -0.0005
-5 2 1 -13.7816 0.0015
-5 2 2 -22.1582 0.0006
-5 2 3 -3.1081 0.0025
-5 2 4 3.8844 -0.0021
-5 2 5 2.2496 -0.0093
-5 2 6 7.5450 0.0034
-5 2 7 -0.0479 0.0008
-5 2 8 1.8810 0.0019
-5 2 9 -1.6122 0.0019
-5 2 10 -0.0540 -0.0009
-5 2 11 -1.8150 -0.0044
-5 2 12 0.9372 0.0032
-5 2 13 -1.0045 0.0045
-5 2 14 -1.4039 -0.0006
-5 2 15 0.3942 -0.0020
-5 2 16 2.3215 -0.0005
-5 2 17 1.2625 -0.0038
-5 2 18 2.4631 0.0014
-5 2 19 0.5689 0.0022
-5 2 20 3.0314 0.0014
-5 2 21 -0.4516 0.0011
-5 2 22 -0.1193 -0.0002
-5 2 23 -0.1645 0.0004
-5 3 1 -18.0398 0.0037
-5 3 2 -10.9021 0.0041
-5 3 3 2.2084 -0.0055
-5 3 4 2.1038 -0.0032
-5 3 5 8.1757 -0.0008
-5 3 6 -0.1351 -0.0031
-5 3 7 6.5667 0.0052
-5 3 8 -2.7025 0.0043
-5 3 9 -3.9603 -0.0035
-5 3 10 -1.5867 -0.0023
-5 3 11 3.4140 0.0028
-5 3 12 -2.7805 0.0005
-5 3 13 -3.5985 -0.0003
-5 3 14 0.3742 0.0023
-5 3 15 1.0068 -0.0028
-5 3 16 2.0495 -0.0036
-5 3 17 0.9897 0.0037
-5 3 18 0.6338 0.0001
-5 3 19 2.6280 0.0015
-5 3 20 0.0205 0.0009
-5 3 21 0.5224 -0.0011
-5 3 22 -1.1703 -0.0003
-5 3 23 -2.7198 0.0007
-5 4 1 -20.7986 -0.0005
-5 4 2 -8.5247 0.0016
-5 4 3 1.4043 0.0003
-5 4 4 14.3156 -0.0044
-5 4 5 1.2186 0.0007
-5 4 6 9.3837 0.0019
-5 4 7 -5.5286 0.0007
-5 4 8 -0.4115 -0.0001
-5 4 9 -2.4305 0.0014
-5 4 10 -1.7617 -0.0013
-5 4 11 -2.3735 -0.0023
-5 4 12 -0.5648 0.0023
-5 4 13 -1.5533 0.0016
-5 4 14 -3.5093 -0.0029
-5 4 15 1.8561 0.0006
-5 4 16 1.4237 0.0008
-5 4 17 1.9275 -0.0007
-5 4 18 1.4528 0.0013
-5 4 19 0.1567 -0.0000
-5 4 20 -0.0262 -0.0005
-5 4 21 -1.0077 -0.0005
-5 4 22 -1.9655 0.0003
-5 4 23 -0.0709 -0.0008
-5 4 24 -1.6517 0.0006
-5 5 1 -7.5282 0.0028
-5 5 2 -7.9117 -0.0006
-5 5 3 14.8615 -0.0024
-5 5 4 6.0783 0.0010
-5 5 5 11.0420 -0.0011
-5 5 6 -6.5799 0.0008
-5 5 7 5.3539 0.0023
-5 5 8 -6.0780 0.0005
-5 5 9 -5.1618 -0.0033
-5 5 10 -0.5523 -0.0001
-5 5 11 1.0705 0.0019
-5 5 12 -3.9574 -0.0008
-5 5 13 -4.2573 -0.0011
-5 5 14 1.2324 0.0009
-5 5 15 -0.2612 -0.0022
-5 5 16 2.4438 0.0005
-5 5 17 -0.2889 0.0027
-5 5 18 0.1743 -0.0002
-5 5 19 0.2393 -0.0013
-5 5 20 -0.8757 -0.0003
-5 5 21 -1.0783 -0.0012
-5 5 22 -0.2974 0.0001
-5 5 23 -2.7187 0.0012
-5 6 1 -18.7181 -0.0010
-5 6 2 7.0473 0.0015
-5 6 3 7.3649 -0.0011
-5 6 4 17.6112 -0.0002
-5 6 5 -0.6841 0.0029
-5 6 6 6.3741 -0.0010
-5 6 7 -11.4843 -0.0014
-5 6 8 0.0181 -0.0007
-5 6 9 -1.5706 0.0004
-5 6 10 -3.2981 -0.0009
-5 6 11 -1.8881 -0.0008
-5 6 12 -1.7067 0.0006
-5 6 13 -2.2999 -0.0006
-5 6 14 -3.0561 -0.0011
-5 6 15 1.8982 0.0009
-5 6 16 0.3262 0.0009
-5 6 17 0.8811 0.0003
-5 6 18 -0.1859 -0.0015
-5 6 19 -0.0081 -0.0002
-5 6 20 -1.0793 -0.0008
-5 6 21 -0.1523 0.0003
-5 6 22 -1.3416 0.0003
-5 6 23 0.2467 -0.0007
-5 7 1 -0.0032 -0.0003
-5 7 2 -1.9146 -0.0004
-5 7 3 22.8978 0.0005
-5 7 4 7.2274 0.0007
-5 7 5 5.0860 -0.0009
-5 7 6 -11.1403 -0.0006
-5 7 7 4.7710 -0.0002
-5 7 8 -6.4005 -0.0009
-5 7 9 -3.9675 -0.0013
-5 7 10 1.3046 0.0005
-5 7 11 -1.6123 0.0001
-5 7 12 -3.8400 -0.0002
-5 7 13 -2.5219 -0.0006
-5 7 14 0.5050 -0.0007
-5 7 15 0.2475 -0.0001
-5 7 16 0.7471 0.0006
-5 7 17 -1.3867 0.0009
-5 7 18 -0.1150 -0.0004
-5 7 19 -0.5949 -0.0017
-5 7 20 0.3386 0.0003
-5 7 21 0.7774 -0.0002
-5 7 22 1.0548 0.0004
-5 7 23 -2.2670 -0.0000
-5 8 1 -10.3083 -0.0005
-5 8 2 15.6138 0.0003
-5 8 3 8.7772 -0.0002
-5 8 4 13.2232 0.0010
-5 8 5 -3.3461 0.0001
-5 8 6 -0.3395 -0.0018
-5 8 7 -11.0718 -0.0007
-5 8 8 3.3473 -0.0003
-5 8 9 0.8301 0.0001
-5 8 10 -4.1644 -0.0002
-5 8 11 -0.4308 0.0002
-5 8 12 -2.1598 -0.0008
-5 8 13 -2.0991 -0.0001
-5 8 14 -0.8537 0.0004
-5 8 15 0.0473 -0.0005
-5 8 16 0.2519 0.0011
-5 8 17 -0.3019 -0.0004
-5 8 18 -0.3447 -0.0016
-5 8 19 1.4867 0.0005
-5 8 20 0.0325 0.0004
-5 8 21 1.1692 0.0000
-5 8 22 -0.2658 -0.0005
-5 8 23 0.2768 -0.0006
-5 9 1 1.1045 0.0001
-5 9 2 3.7011 0.0012
-5 9 3 21.6744 0.0003
-5 9 4 2.4865 -0.0002
-5 9 5 -5.3410 -0.0002
-5 9 6 -9.1696 -0.0011
-5 9 7 5.6123 0.0000
-5 9 8 -2.2831 0.0007
-5 9 9 -1.7708 -0.0002
-5 9 10 2.7631 -0.0004
-5 9 11 -3.0166 0.0001
-5 9 12 -1.5470 0.0009
-5 9 13 -1.1107 -0.0008
-5 9 14 -0.1706 -0.0007
-5 9 15 0.9589 0.0007
-5 9 16 -0.8631 -0.0003
-5 9 17 -1.4564 0.0004
-5 9 18 0.3700 -0.0002
-5 9 19 -0.0300 -0.0003
-5 9 20 1.2657 0.0003
-5 9 21 1.6759 0.0001
-5 9 22 0.8581 -0.0003
-5 9 23 -2.2865 -0.0014
-5 10 1 -1.9654 -0.0001
-5 10 2 13.7293 0.0002
-5 10 3 4.6732 0.0003
-5 10 4 4.4226 0.0005
-5 10 5 -4.7879 -0.0015
-5 10 6 -4.6312 0.0006
-5 10 7 -2.9153 0.0010
-5 10 8 6.3055 -0.0004
-5 10 9 2.7258 -0.0001
-5 10 10 -3.4624 0.0007
-5 10 11 1.3687 -0.0006
-5 10 12 -1.9587 -0.0005
-5 10 13 -0.5020 0.0006
-5 10 14 -0.9877 0.0001
-5 10 15 -0.7750 -0.0006
-5 10 16 -0.0363 0.0008
-5 10 17 -0.3793 -0.0003
-5 10 18 -0.1328 -0.0007
-5 10 19 1.6533 0.0010
-5 10 20 0.1422 0.0004
-5 10 21 -0.1676 -0.0007
-5 10 22 -0.5898 -0.0010
-5 11 1 -1.8643 0.0009
-5 11 2 5.5605 0.0005
-5 11 3 13.8990 -0.0007
-5 11 4 -4.2035 -0.0005
-5 11 5 -10.0412 0.0008
-5 11 6 -1.1707 -0.0013
-5 11 7 6.9365 0.0008
-5 11 8 2.5039 0.0010
-5 11 9 -0.1905 -0.0007
-5 11 10 3.1580 -0.0012
-5 11 11 -1.8627 0.0012
-5 11 12 0.3768 -0.0002
-5 11 13 -1.7955 -0.0008
-5 11 14 0.0882 0.0001
-5 11 15 -0.4527 0.0003
-5 11 16 -0.3371 -0.0002
-5 11 17 -2.0893 -0.0000
-5 11 18 0.5384 0.0004
-5 11 19 0.0273 -0.0000
-5 11 20 -0.2117 0.0001
-5 11 21 1.3494 -0.0005
-5 11 22 -0.6270 -0.0003
-5 12 1 3.1714 -0.0003
-5 12 2 6.5764 -0.0006
-5 12 3 -0.6504 -0.0001
-5 12 4 0.0791 -0.0008
-5 12 5 -3.4764 -0.0017
-5 12 6 -2.6288 0.0014
-5 12 7 4.8414 0.0006
-5 12 8 6.1057 -0.0010
-5 12 9 3.0516 -0.0002
-5 12 10 -1.2738 0.0002
-5 12 11 1.3834 -0.0015
-5 12 12 -1.5822 0.0002
-5 12 13 -0.1702 0.0004
-5 12 14 -2.9696 -0.0004
-5 12 15 0.2693 0.0002
-5 12 16 -1.0117 0.0001
-5 12 17 0.8083 -0.0001
-5 12 18 -0.3267 -0.0003
-5 12 19 1.3706 0.0008
-5 12 20 0.0554 -0.0005
-5 12 21 -1.8873 -0.0005
-5 12 22 0.0433 -0.0010
-5 13 1 -5.7125 -0.0002
-5 13 2 5.8392 -0.0005
-5 13 3 6.7023 -0.0014
-5 13 4 -6.7966 0.0000
-5 13 5 -6.4994 -0.0002
-5 13 6 4.1826 -0.0010
-5 13 7 7.0033 0.0002
-5 13 8 3.8213 0.0003
-5 13 9 0.3812 -0.0012
-5 13 10 2.0012 -0.0006
-5 13 11 -0.7191 0.0005
-5 13 12 -0.5516 -0.0009
-5 13 13 -2.6518 -0.0003
-5 13 14 0.1389 0.0009
-5 13 15 -1.1514 -0.0004
-5 13 16 1.7507 -0.0001
-5 13 17 -2.0800 -0.0004
-5 13 18 1.5418 0.0005
-5 13 19 0.7050 -0.0002
-5 13 20 -0.0034 -0.0004
-5 13 21 1.3340 -0.0005
-5 14 1 5.5122 -0.0004
-5 14 2 -0.3014 -0.0007
-5 14 3 -1.6878 0.0003
-5 14 4 -0.5804 -0.0013
-5 14 5 -1.3858 -0.0008
-5 14 6 0.7317 0.0002
-5 14 7 5.8978 0.0004
-5 14 8 4.2627 -0.0006
-5 14 9 1.8018 -0.0003
-5 14 10 -0.9288 -0.0007
-5 14 11 -1.0277 -0.0006
-5 14 12 -1.3647 0.0001
-5 14 13 -0.8536 0.0002
-5 14 14 -2.5297 -0.0003
-5 14 15 1.5342 0.0006
-5 14 16 -0.0561 -0.0003
-5 14 17 2.1568 -0.0001
-5 14 18 0.9644 0.0000
-5 14 19 2.2672 -0.0001
-5 14 20 0.0301 -0.0003
-5 14 21 -1.4533 -0.0001
-5 15 1 -7.2425 -0.0006
-5 15 2 6.1347 -0.0001
-5 15 3 1.1853 -0.0003
-5 15 4 -4.4691 0.0003
-5 15 5 -3.3568 -0.0007
-5 15 6 4.7689 0.0000
-5 15 7 5.9818 -0.0007
-5 15 8 2.1412 -0.0004
-5 15 9 -0.8673 -0.0003
-5 15 10 -0.5630 -0.0000
-5 15 11 -1.1028 -0.0003
-5 15 12 -1.7640 -0.0004
-5 15 13 -1.4420 0.0002
-5 15 14 0.0381 0.0005
-5 15 15 0.9311 -0.0004
-5 15 16 2.7586 -0.0001
-5 15 17 -0.7119 -0.0003
-5 15 18 1.5876 0.0003
-5 15 19 1.7261 0.0001
-5 15 20 0.5871 -0.0007
-5 15 21 0.0659 0.0012
-5 16 1 4.8574 0.0002
-5 16 2 -4.0181 0.0003
-5 16 3 -0.1180 0.0009
-5 16 4 -1.4052 -0.0005
-5 16 5 0.9586 -0.0008
-5 16 6 1.7244 -0.0007
-5 16 7 3.8265 0.0006
-5 16 8 2.4844 -0.0001
-5 16 9 -0.5284 -0.0006
-5 16 10 -2.7456 -0.0002
-5 16 11 -2.3833 0.0001
-5 16 12 0.0416 -0.0006
-5 16 13 -0.6419 -0.0001
-5 16 14 -0.1324 0.0001
-5 16 15 1.3669 -0.0001
-5 16 16 0.8709 -0.0001
-5 16 17 1.4316 0.0001
-5 16 18 1.6381 0.0001
-5 16 19 1.0867 -0.0003
-5 16 20 -0.6526 0.0008
-5 16 21 -0.9228 -0.0001
-5 17 1 -6.0913 -0.0004
-5 17 2 4.9004 0.0008
-5 17 3 -0.9749 0.0003
-5 17 4 -1.4376 -0.0003
-5 17 5 -2.0083 -0.0004
-5 17 6 4.2781 0.0001
-5 17 7 4.9713 -0.0013
-5 17 8 -0.3803 -0.0001
-5 17 9 -2.6347 0.0006
-5 17 10 -1.4171 -0.0002
-5 17 11 -0.7303 -0.0006
-5 17 12 -1.2612 0.0001
-5 17 13 0.3415 -0.0004
-5 17 14 -0.3697 -0.0004
-5 17 15 1.8041 0.0003
-5 17 16 1.6275 -0.0002
-5 17 17 -1.5942 -0.0004
-5 17 18 0.4687 0.0005
-5 17 19 1.1907 -0.0000
-5 17 20 -0.0817 -0.0004
-5 18 1 2.3462 0.0004
-5 18 2 -3.7137 0.0003
-5 18 3 0.5714 0.0011
-5 18 4 -0.8485 -0.0004
-5 18 5 2.0540 -0.0011
-5 18 6 1.9110 -0.0007
-5 18 7 1.8355 0.0007
-5 18 8 1.5148 -0.0000
-5 18 9 -1.8025 0.0001
-5 18 10 -3.2092 0.0002
-5 18 11 -1.0827 -0.0002
-5 18 12 1.4336 -0.0014
-5 18 13 -0.2150 0.0002
-5 18 14 0.5566 0.0001
-5 18 15 -0.0483 -0.0004
-5 18 16 -1.3332 0.0003
-5 18 17 0.9711 0.0003
-5 18 18 0.3638 -0.0007
-5 18 19 0.9331 0.0001
-5 19 1 -3.8299 -0.0000
-5 19 2 2.6172 0.0010
-5 19 3 -0.2828 -0.0002
-5 19 4 -0.5735 -0.0002
-5 19 5 -0.7497 0.0002
-5 19 6 3.6298 0.0002
-5 19 7 3.8771 -0.0007
-5 19 8 -1.7244 0.0008
-5 19 9 -2.7307 0.0004
-5 19 10 -0.0830 -0.0004
-5 19 11 -0.0205 -0.0003
-5 19 12 -0.6031 0.0001
-5 19 13 0.7788 -0.0008
-5 19 14 -0.9163 0.0001
-5 19 15 -0.3066 0.0007
-5 19 16 0.8953 -0.0002
-5 19 17 -2.4794 -0.0010
-5 19 18 2.6398 0.0007
-5 19 19 0.4200 -0.0007
-5 20 1 0.1793 -0.0001
-5 20 2 -1.6967 0.0003
-5 20 3 -0.2677 0.0011
-5 20 4 0.0795 -0.0002
-5 20 5 2.2249 -0.0003
-5 20 6 1.3554 0.0004
-5 20 7 1.0211 0.0005
-5 20 8 0.5993 0.0004
-5 20 9 -1.4472 0.0006
-5 20 10 -2.4432 0.0001
-5 20 11 0.0813 -0.0009
-5 20 12 1.8256 -0.0003
-5 20 13 0.1833 0.0007
-5 20 14 -0.5123 0.0001
-5 20 15 -1.1559 0.0001
-5 20 16 -2.6971 0.0002
-5 20 17 3.5047 0.0002
-5 20 18 1.5313 -0.0014
-5 20 19 3.0938 0.0002
-5 21 1 -2.2140 0.0005
-5 21 2 0.5955 0.0003
-5 21 3 1.2731 0.0001
-5 21 4 -0.6904 0.0003
-5 21 5 0.0425 0.0009
-5 21 6 3.1796 0.0001
-5 21 7 1.7559 0.0005
-5 21 8 -1.5745 0.0004
-5 21 9 -2.5975 -0.0000
-5 21 10 0.8262 -0.0002
-5 21 11 0.3438 0.0008
-5 21 12 -0.0925 -0.0003
-5 21 13 0.9188 0.0004
-5 21 14 -1.6077 0.0005
-5 21 15 -2.2158 0.0004
-5 21 16 2.5119 -0.0001
-5 21 17 1.1998 -0.0012
-5 21 18 5.0146 0.0009
-5 22 1 -0.1531 -0.0005
-5 22 2 0.2506 0.0005
-5 22 3 -1.3607 0.0004
-5 22 4 1.6509 0.0002
-5 22 5 2.0263 0.0002
-5 22 6 -0.1402 0.0007
-5 22 7 0.1218 -0.0005
-5 22 8 -0.5928 0.0007
-5 22 9 -0.9745 0.0004
-5 22 10 -1.5059 0.0001
-5 22 11 0.7631 -0.0003
-5 22 12 2.1844 0.0010
-5 22 13 0.2318 0.0001
-5 22 14 -1.7155 0.0001
-5 22 15 -0.8710 0.0003
-5 22 16 -0.5502 -0.0001
-5 22 17 5.9036 0.0003
-5 22 18 3.9440 -0.0011
-5 23 1 -1.2633 0.0001
-5 23 2 0.3288 -0.0004
-5 23 3 3.1959 0.0004
-5 23 4 -1.4235 0.0002
-5 23 5 0.3367 0.0004
-5 23 6 1.4075 -0.0001
-5 23 7 0.1976 0.0003
-5 23 8 -1.7613 -0.0003
-5 23 9 -1.6843 0.0001
-5 23 10 1.0013 0.0006
-5 23 11 0.7389 0.0005
-5 23 12 0.6930 -0.0002
-5 23 13 0.3455 0.0006
-5 23 14 -2.1535 -0.0001
-5 23 15 -1.9084 -0.0001
-5 23 16 5.0849 0.0003
-5 23 17 4.1515 -0.0007
-5 24 1 0.1187 -0.0003
-5 24 2 1.0785 0.0001
-5 24 3 -1.9766 -0.0003
-5 24 4 2.4275 0.0003
-5 24 5 0.4199 0.0001
-5 24 6 -1.5398 -0.0004
-5 24 7 -0.9214 -0.0004
-5 24 8 0.2411 0.0007
-5 24 9 -1.3205 0.0002
-5 24 10 0.3418 0.0001
-5 24 11 1.2449 0.0004
-5 24 12 1.1426 -0.0001
-5 24 13 0.1761 -0.0004
-5 24 14 -2.0136 -0.0002
-5 24 15 0.7555 0.0005
-5 24 16 0.9637 -0.0001
-5 25 1 -0.3744 -0.0005
-5 25 2 0.4730 -0.0002
-5 25 3 2.5504 0.0004
-5 25 4 -2.4849 -0.0004
-5 25 5 -0.1984 0.0001
-5 25 6 0.3973 -0.0000
-5 25 7 0.3053 -0.0003
-5 25 8 -1.4942 -0.0000
-5 25 9 0.5376 0.0007
-5 25 10 0.0431 0.0000
-5 25 11 0.6411 -0.0006
-5 25 12 1.1541 0.0000
-5 25 13 -0.8053 -0.0001
-5 25 14 -1.2899 -0.0001
-5 25 15 -0.5879 0.0000
-5 25 16 4.9203 0.0006
-5 26 1 -0.7208 0.0001
-5 26 2 -0.0115 -0.0004
-5 26 3 -2.1537 -0.0003
-5 26 4 1.3159 0.0006
-5 26 5 -0.1738 -0.0006
-5 26 6 -1.6462 -0.0005
-5 26 7 0.4074 0.0003
-5 26 8 0.8644 0.0003
-5 26 9 -1.6421 -0.0006
-5 26 10 2.2319 0.0003
-5 26 11 0.3859 0.0000
-5 26 12 -0.2840 -0.0007
-5 26 13 0.6735 0.0002
-5 26 14 -1.1451 0.0004
-5 26 15 0.9338 0.0006
-5 27 1 -0.7941 -0.0000
-5 27 2 0.0983 0.0002
-5 27 3 0.3422 -0.0001
-5 27 4 -1.7674 -0.0005
-5 27 5 0.2623 0.0004
-5 27 6 0.7661 -0.0002
-5 27 7 0.2044 -0.0005
-5 27 8 0.0446 0.0002
-5 27 9 1.1702 0.0004
-5 27 10 -0.9292 -0.0009
-5 27 11 0.7758 -0.0003
-5 27 12 0.6066 0.0009
-5 27 13 -0.8093 0.0005
-5 27 14 -0.7252 0.0003
-5 28 1 -0.7643 0.0000
-5 28 2 -1.1905 -0.0004
-5 28 3 -1.2441 0.0001
-5 28 4 0.4751 0.0003
-5 28 5 -0.1128 -0.0009
-5 28 6 -0.4622 -0.0002
-5 28 7 0.9789 0.0004
-5 28 8 -0.0844 -0.0006
-5 28 9 -0.1720 -0.0008
-5 28 10 2.8290 0.0004
-5 28 11 -0.9332 0.0007
-5 28 12 -0.3597 0.0002
-5 28 13 0.2309 0.0015
-5 29 1 -1.8128 0.0010
-5 29 2 0.0524 -0.0002
-5 29 3 -0.8500 -0.0004
-5 29 4 -0.2883 -0.0003
-5 29 5 0.6125 0.0003
-5 29 6 -0.6877 -0.0003
-5 29 7 0.7382 -0.0008
-5 29 8 1.1422 0.0000
-5 29 9 0.8214 -0.0002
-5 29 10 -0.2913 -0.0002
-5 29 11 0.5308 0.0004
-5 30 1 -0.2866 0.0001
-5 30 2 -1.4170 0.0000
-5 30 3 -0.7748 -0.0004
-5 30 4 -0.6628 0.0004
-5 30 5 -0.2784 -0.0008
-5 30 6 0.3928 -0.0001
-5 30 7 0.1039 0.0001
-5 30 8 0.5066 -0.0011
-5 30 9 1.5053 -0.0005
-5 31 1 -1.9300 0.0004
-5 31 2 -0.5418 -0.0009
-5 31 3 -0.9473 0.0004
-5 31 4 0.5284 -0.0009
-5 31 5 -0.2877 0.0007
-5 31 6 -0.6066 -0.0003
-5 31 7 1.6669 -0.0010
-5 32 1 -0.5026 0.0005
-5 32 2 -0.9439 -0.0003
-5 32 3 -0.7330 -0.0010
-5 32 4 -0.5386 0.0016
-5 32 5 0.8371 -0.0012
-4 0 2 -53.4195 0.0056
-4 0 4 -4.4122 -0.0002
-4 0 6 4.8100 -0.0021
-4 0 8 2.4785 0.0042
-4 0 10 -1.1952 -0.0038
-4 0 12 2.1364 0.0001
-4 0 14 -3.7465 0.0020
-4 0 16 1.4030 -0.0083
-4 0 18 0.8736 -0.0043
-4 0 20 1.7292 0.0024
-4 0 22 -1.1472 -0.0001
-4 0 24 -0.9447 -0.0000
-4 1 1 -48.9246 0.0009
-4 1 2 0.5714 0.0064
-4 1 3 -23.9350 0.0001
-4 1 4 6.4505 -0.0140
-4 1 5 0.5409 0.0010
-4 1 6 1.7435 0.0061
-4 1 7 7.2206 0.0018
-4 1 8 -2.1369 0.0024
-4 1 9 -3.2168 0.0001
-4 1 10 -1.2880 0.0001
-4 1 11 4.2637 -0.0013
-4 1 12 -1.5342 0.0054
-4 1 13 -3.4450 -0.0005
-4 1 14 -0.3708 -0.0050
-4 1 15 -0.4601 0.0002
-4 1 16 0.5496 0.0052
-4 1 17 0.3083 -0.0050
-4 1 18 0.0109 0.0063
-4 1 19 2.1269 -0.0014
-4 1 20 -0.6347 0.0029
-4 1 21 0.0727 0.0004
-4 1 22 -0.8397 0.0020
-4 1 23 -2.0093 -0.0006
-4 1 24 0.7390 0.0009
-4 2 1 -5.0059 0.0040
-4 2 2 -43.5597 -0.0013
-4 2 3 9.8012 -0.0016
-4 2 4 2.4913 -0.0010
-4 2 5 6.9626 -0.0050
-4 2 6 3.9108 0.0031
-4 2 7 -2.8432 0.0076
-4 2 8 0.1495 -0.0007
-4 2 9 -3.2079 -0.0036
-4 2 10 -1.3687 0.0010
-4 2 11 -2.2588 0.0048
-4 2 12 2.1093 -0.0019
-4 2 13 -2.0891 -0.0001
-4 2 14 -3.9316 0.0007
-4 2 15 0.4827 -0.0006
-4 2 16 1.1583 -0.0011
-4 2 17 0.8138 0.0051
-4 2 18 0.5919 -0.0023
-4 2 19 -0.4065 0.0028
-4 2 20 0.4935 0.0000
-4 2 21 -2.0802 0.0017
-4 2 22 -1.2690 -0.0008
-4 2 23 0.1819 0.0011
-4 2 24 -0.5969 -0.0006
-4 3 1 -33.0472 0.0012
-4 3 2 3.0511 0.0037
-4 3 3 -8.1142 -0.0059
-4 3 4 14.4144 -0.0068
-4 3 5 4.2171 0.0048
-4 3 6 -1.0192 0.0063
-4 3 7 2.9844 -0.0016
-4 3 8 -6.3073 0.0008
-4 3 9 -4.5523 -0.0011
-4 3 10 -2.0016 -0.0004
-4 3 11 3.9690 0.0024
-4 3 12 -3.9099 0.0037
-4 3 13 -3.6159 -0.0048
-4 3 14 -0.2637 -0.0022
-4 3 15 -1.1058 0.0028
-4 3 16 1.1685 0.0022
-4 3 17 -0.4583 0.0001
-4 3 18 -0.0463 0.0023
-4 3 19 0.5685 -0.0020
-4 3 20 -1.7035 0.0012
-4 3 21 -1.5403 -0.0008
-4 3 22 -1.3373 0.0005
-4 3 23 -1.2562 -0.0001
-4 3 24 1.1423 0.0005
-4 4 1 -11.6749 -0.0016
-4 4 2 -20.9090 -0.0026
-4 4 3 16.8773 0.0016
-4 4 4 10.5954 -0.0014
-4 4 5 4.0695 0.0014
-4 4 6 1.5838 0.0020
-4 4 7 -9.5186 0.0028
-4 4 8 -1.9991 -0.0049
-4 4 9 -3.3844 -0.0012
-4 4 10 -1.7193 0.0037
-4 4 11 -2.6031 0.0013
-4 4 12 1.4695 -0.0019
-4 4 13 -2.9761 0.0012
-4 4 14 -4.5846 -0.0013
-4 4 15 1.1933 0.0007
-4 4 16 -0.2590 0.0013
-4 4 17 0.7540 0.0008
-4 4 18 -0.8412 -0.0006
-4 4 19 -0.7927 -0.0001
-4 4 20 -1.9840 -0.0005
-4 4 21 -2.0327 0.0007
-4 4 22 -1.2033 -0.0001
-4 4 23 0.5331 -0.0000
-4 4 24 -0.3141 0.0001
-4 5 1 -10.0601 0.0007
-4 5 2 2.8470 0.0005
-4 5 3 6.4018 -0.0037
-4 5 4 14.2347 0.0002
-4 5 5 3.1473 0.0031
-4 5 6 -9.2188 0.0024
-4 5 7 1.0498 -0.0040
-4 5 8 -8.4851 -0.0002
-4 5 9 -3.4129 -0.0010
-4 5 10 0.2298 0.0006
-4 5 11 2.3855 0.0037
-4 5 12 -4.7327 -0.0000
-4 5 13 -3.3981 -0.0043
-4 5 14 0.5136 0.0009
-4 5 15 -2.7144 0.0014
-4 5 16 0.6236 0.0007
-4 5 17 -1.9959 0.0007
-4 5 18 -0.4273 -0.0009
-4 5 19 -1.3841 -0.0011
-4 5 20 -0.9961 0.0009
-4 5 21 -1.5290 -0.0002
-4 5 22 0.5191 0.0003
-4 5 23 -0.7269 0.0012
-4 6 1 -17.2263 -0.0032
-4 6 2 0.8225 0.0005
-4 6 3 15.2053 0.0022
-4 6 4 10.5282 -0.0007
-4 6 5 -1.8722 0.0017
-4 6 6 -1.2979 -0.0007
-4 6 7 -14.5079 -0.0020
-4 6 8 1.5981 -0.0026
-4 6 9 -0.4847 0.0013
-4 6 10 -1.5786 0.0026
-4 6 11 -1.2389 -0.0011
-4 6 12 0.4372 0.0000
-4 6 13 -3.1610 0.0006
-4 6 14 -4.2268 -0.0007
-4 6 15 1.0891 0.0010
-4 6 16 -1.9432 -0.0005
-4 6 17 -0.1986 -0.0005
-4 6 18 -1.5509 0.0000
-4 6 19 0.0080 -0.0001
-4 6 20 -1.6020 0.0006
-4 6 21 0.7269 0.0011
-4 6 22 0.2785 0.0004
-4 6 23 0.9714 -0.0007
-4 7 1 3.5729 0.0001
-4 7 2 -2.4252 0.0011
-4 7 3 14.5684 0.0001
-4 7 4 8.3717 0.0003
-4 7 5 -2.5698 -0.0000
-4 7 6 -14.0485 -0.0007
-4 7 7 3.8612 -0.0009
-4 7 8 -6.3844 -0.0001
-4 7 9 1.1190 0.0004
-4 7 10 3.1386 0.0011
-4 7 11 0.1244 0.0014
-4 7 12 -4.0450 -0.0011
-4 7 13 -1.8054 -0.0007
-4 7 14 0.1386 0.0005
-4 7 15 -2.9949 0.0002
-4 7 16 -0.7346 -0.0001
-4 7 17 -2.2533 -0.0001
-4 7 18 -0.4109 -0.0005
-4 7 19 -0.2265 0.0005
-4 7 20 1.7411 0.0009
-4 7 21 1.1479 0.0002
-4 7 22 2.2257 0.0000
-4 7 23 -0.4195 0.0010
-4 8 1 -17.7511 -0.0002
-4 8 2 12.0951 0.0023
-4 8 3 6.6452 0.0011
-4 8 4 6.6075 -0.0010
-4 8 5 -6.3436 0.0010
-4 8 6 -4.0954 -0.0003
-4 8 7 -12.3706 -0.0009
-4 8 8 9.6069 0.0017
-4 8 9 3.0467 0.0009
-4 8 10 -1.3247 -0.0003
-4 8 11 0.4755 -0.0002
-4 8 12 -0.4577 0.0003
-4 8 13 -2.9684 0.0004
-4 8 14 -2.0742 0.0010
-4 8 15 -0.5294 -0.0010
-4 8 16 -1.9903 -0.0012
-4 8 17 -0.8649 0.0001
-4 8 18 -0.0126 0.0007
-4 8 19 1.3205 0.0002
-4 8 20 0.8726 0.0012
-4 8 21 2.4800 -0.0003
-4 8 22 0.9192 -0.0001
-4 8 23 0.4620 -0.0009
-4 9 1 3.9541 0.0015
-4 9 2 -6.2630 0.0024
-4 9 3 16.1397 0.0003
-4 9 4 -0.6750 -0.0008
-4 9 5 -9.4044 -0.0001
-4 9 6 -10.8308 0.0012
-4 9 7 9.2829 0.0019
-4 9 8 -0.7015 0.0004
-4 9 9 5.1132 0.0005
-4 9 10 4.0882 0.0001
-4 9 11 -1.7992 -0.0009
-4 9 12 -2.0610 0.0011
-4 9 13 -0.4853 0.0006
-4 9 14 -1.1257 -0.0010
-4 9 15 -1.9495 0.0004
-4 9 16 -2.2301 -0.0007
-4 9 17 -1.6032 0.0002
-4 9 18 -0.3287 0.0003
-4 9 19 1.8988 0.0010
-4 9 20 2.2334 -0.0006
-4 9 21 1.5582 0.0003
-4 9 22 1.6251 -0.0007
-4 9 23 -1.1117 0.0002
-4 10 1 -12.7819 0.0016
-4 10 2 11.6564 0.0012
-4 10 3 -2.4171 -0.0009
-4 10 4 1.7558 -0.0003
-4 10 5 -6.8731 0.0014
-4 10 6 -4.8124 0.0014
-4 10 7 -2.2061 0.0014
-4 10 8 14.9257 0.0014
-4 10 9 3.8098 -0.0014
-4 10 10 -1.6188 -0.0007
-4 10 11 1.6766 0.0008
-4 10 12 -1.3138 -0.0001
-4 10 13 -1.9473 0.0010
-4 10 14 -1.3345 0.0011
-4 10 15 -2.4044 -0.0021
-4 10 16 -1.6757 -0.0003
-4 10 17 -0.8899 0.0006
-4 10 18 0.7806 0.0008
-4 10 19 0.5215 -0.0002
-4 10 20 1.2480 0.0007
-4 10 21 0.8872 -0.0014
-4 10 22 -0.5363 0.0001
-4 11 1 -2.2946 0.0009
-4 11 2 -6.0144 0.0007
-4 11 3 12.2084 -0.0006
-4 11 4 -8.1637 -0.0011
-4 11 5 -10.7755 0.0018
-4 11 6 -0.1625 0.0013
-4 11 7 12.0884 0.0010
-4 11 8 3.8427 0.0001
-4 11 9 4.8621 0.0001
-4 11 10 2.6945 -0.0012
-4 11 11 -2.1253 0.0003
-4 11 12 -0.1639 0.0017
-4 11 13 -1.4132 0.0002
-4 11 14 -1.6394 -0.0011
-4 11 15 -2.1339 0.0008
-4 11 16 -2.3687 -0.0006
-4 11 17 -1.6686 0.0003
-4 11 18 -0.0539 0.0004
-4 11 19 2.2293 0.0004
-4 11 20 0.1807 -0.0008
-4 11 21 0.5465 0.0004
-4 11 22 0.6210 -0.0002
-4 12 1 -5.6012 0.0003
-4 12 2 4.5498 -0.0010
-4 12 3 -7.5865 -0.0014
-4 12 4 1.3117 0.0008
-4 12 5 -3.8574 0.0004
-4 12 6 -2.0051 0.0016
-4 12 7 6.9271 0.0010
-4 12 8 12.3751 -0.0005
-4 12 9 1.2806 -0.0012
-4 12 10 -1.4445 0.0010
-4 12 11 1.4625 0.0003
-4 12 12 -2.0231 0.0005
-4 12 13 -0.9696 0.0008
-4 12 14 -2.8577 0.0006
-4 12 15 -2.0591 -0.0013
-4 12 16 -1.2423 0.0003
-4 12 17 0.8872 0.0005
-4 12 18 0.4075 0.0002
-4 12 19 0.3728 0.0000
-4 12 20 1.0606 -0.0001
-4 12 21 -0.7093 -0.0002
-4 12 22 -0.4575 0.0004
-4 13 1 -9.6075 -0.0010
-4 13 2 -2.8244 -0.0000
-4 13 3 7.3930 -0.0007
-4 13 4 -10.5589 0.0001
-4 13 5 -4.8087 0.0015
-4 13 6 6.4542 -0.0005
-4 13 7 9.7109 -0.0001
-4 13 8 3.2449 0.0010
-4 13 9 2.1146 0.0001
-4 13 10 0.1755 -0.0003
-4 13 11 -1.6375 0.0014
-4 13 12 -0.1749 0.0006
-4 13 13 -2.9176 -0.0001
-4 13 14 -0.6925 -0.0000
-4 13 15 -1.9662 0.0004
-4 13 16 0.1453 -0.0002
-4 13 17 -0.8906 -0.0000
-4 13 18 1.9012 0.0003
-4 13 19 1.8943 0.0000
-4 13 20 0.2492 0.0002
-4 13 21 0.5266 -0.0000
-4 13 22 0.0131 0.0009
-4 14 1 -0.4133 0.0000
-4 14 2 -2.8881 -0.0010
-4 14 3 -6.5551 0.0004
-4 14 4 3.5098 0.0002
-4 14 5 -2.0589 -0.0002
-4 14 6 0.8612 0.0004
-4 14 7 7.1122 0.0008
-4 14 8 6.3832 -0.0007
-4 14 9 -1.9212 0.0006
-4 14 10 -1.4949 0.0007
-4 14 11 -0.6036 0.0000
-4 14 12 -2.3342 0.0004
-4 14 13 -0.2773 0.0004
-4 14 14 -3.0144 -0.0000
-4 14 15 0.2029 0.0002
-4 14 16 0.7909 -0.0001
-4 14 17 2.7703 0.0000
-4 14 18 0.4251 0.0002
-4 14 19 1.7968 0.0003
-4 14 20 0.0397 -0.0003
-4 14 21 -0.7785 0.0012
-4 15 1 -12.9164 -0.0008
-4 15 2 1.7167 0.0006
-4 15 3 2.9476 -0.0001
-4 15 4 -7.7228 0.0007
-4 15 5 -0.0951 -0.0006
-4 15 6 5.3053 -0.0007
-4 15 7 5.7469 -0.0002
-4 15 8 0.1607 0.0010
-4 15 9 -0.5299 0.0001
-4 15 10 -2.3796 0.0004
-4 15 11 -1.9239 0.0002
-4 15 12 -0.9302 -0.0003
-4 15 13 -2.4845 0.0001
-4 15 14 0.4965 0.0004
-4 15 15 -0.0120 -0.0003
-4 15 16 1.6699 0.0000
-4 15 17 0.3889 -0.0002
-4 15 18 1.5261 0.0002
-4 15 19 0.7148 0.0005
-4 15 20 0.7588 0.0004
-4 15 21 -0.9513 -0.0003
-4 16 1 2.1936 0.0005
-4 16 2 -6.5441 0.0001
-4 16 3 -1.5752 0.0003
-4 16 4 3.2694 -0.0007
-4 16 5 -1.0905 -0.0008
-4 16 6 1.2613 -0.0005
-4 16 7 3.4601 0.0006
-4 16 8 2.4759 0.0000
-4 16 9 -3.7468 -0.0002
-4 16 10 -2.6920 -0.0004
-4 16 11 -2.2145 -0.0002
-4 16 12 -1.4057 -0.0001
-4 16 13 0.3114 -0.0003
-4 16 14 -1.4308 0.0004
-4 16 15 0.6108 0.0004
-4 16 16 1.8301 -0.0003
-4 16 17 0.6446 -0.0002
-4 16 18 0.1807 0.0004
-4 16 19 0.4387 0.0002
-4 16 20 -1.8546 0.0000
-4 16 21 -0.6787 0.0009
-4 17 1 -11.2227 -0.0002
-4 17 2 5.5726 0.0000
-4 17 3 0.2738 0.0001
-4 17 4 -3.2883 -0.0007
-4 17 5 0.6969 -0.0011
-4 17 6 2.5660 -0.0001
-4 17 7 3.6440 -0.0004
-4 17 8 -1.9061 -0.0004
-4 17 9 -1.9838 0.0004
-4 17 10 -3.1135 -0.0004
-4 17 11 -1.8301 -0.0008
-4 17 12 -0.9473 -0.0002
-4 17 13 -0.8955 0.0005
-4 17 14 0.1891 -0.0004
-4 17 15 0.5834 0.0000
-4 17 16 0.1603 -0.0001
-4 17 17 -0.2239 -0.0002
-4 17 18 -1.4513 0.0003
-4 17 19 0.0735 0.0006
-4 17 20 0.1762 -0.0004
-4 17 21 -1.3695 -0.0004
-4 18 1 3.2087 0.0005
-4 18 2 -5.9707 -0.0000
-4 18 3 2.4494 -0.0008
-4 18 4 1.8576 -0.0003
-4 18 5 -1.0005 -0.0009
-4 18 6 1.2273 -0.0005
-4 18 7 0.7903 0.0007
-4 18 8 1.6947 -0.0000
-4 18 9 -3.7959 -0.0012
-4 18 10 -3.0382 -0.0005
-4 18 11 -1.8743 0.0000
-4 18 12 0.2662 -0.0008
-4 18 13 0.3774 -0.0001
-4 18 14 -0.8312 0.0009
-4 18 15 -0.7135 -0.0003
-4 18 16 -0.3012 -0.0002
-4 18 17 -0.8298 -0.0001
-4 18 18 0.3671 0.0002
-4 18 19 -0.2563 -0.0000
-4 18 20 -1.3078 -0.0002
-4 19 1 -6.6589 -0.0003
-4 19 2 6.5888 -0.0002
-4 19 3 -0.6176 0.0002
-4 19 4 -1.3351 -0.0009
-4 19 5 0.4178 0.0000
-4 19 6 0.5920 0.0008
-4 19 7 3.3660 -0.0010
-4 19 8 -2.3687 -0.0006
-4 19 9 -1.6745 0.0004
-4 19 10 -2.0842 -0.0006
-4 19 11 -0.9491 -0.0008
-4 19 12 -0.6315 0.0008
-4 19 13 0.2260 0.0000
-4 19 14 -0.6676 -0.0005
-4 19 15 -1.3242 0.0003
-4 19 16 0.5731 -0.0001
-4 19 17 -0.9064 -0.0006
-4 19 18 0.2751 0.0005
-4 19 19 0.8952 0.0001
-4 19 20 1.1961 -0.0009
-4 20 1 2.0457 0.0003
-4 20 2 -3.4214 -0.0003
-4 20 3 2.8888 -0.0002
-4 20 4 0.1433 0.0005
-4 20 5 -1.2425 -0.0004
-4 20 6 1.2813 0.0000
-4 20 7 0.0037 0.0006
-4 20 8 1.6339 -0.0004
-4 20 9 -2.5879 -0.0007
-4 20 10 -2.5937 0.0000
-4 20 11 -0.8494 0.0002
-4 20 12 1.5398 -0.0007
-4 20 13 0.2564 0.0007
-4 20 14 -1.5822 0.0003
-4 20 15 -1.0058 -0.0005
-4 20 16 -2.1018 -0.0002
-4 20 17 3.1857 0.0002
-4 20 18 1.7957 -0.0003
-4 20 19 1.9948 0.0003
-4 21 1 -2.2269 -0.0001
-4 21 2 4.2629 0.0002
-4 21 3 -0.4933 0.0003
-4 21 4 -0.8780 -0.0003
-4 21 5 -0.2825 0.0008
-4 21 6 0.3730 0.0004
-4 21 7 2.3577 -0.0008
-4 21 8 -1.3013 -0.0004
-4 21 9 -2.0360 0.0003
-4 21 10 -0.6402 -0.0004
-4 21 11 -0.3849 0.0003
-4 21 12 -0.1816 0.0006
-4 21 13 0.3683 -0.0002
-4 21 14 -1.7116 -0.0003
-4 21 15 -2.6969 -0.0000
-4 21 16 3.8043 -0.0000
-4 21 17 0.9663 -0.0008
-4 21 18 3.6558 0.0012
-4 21 19 0.4937 0.0004
-4 22 1 0.2115 0.0000
-4 22 2 -0.8559 -0.0000
-4 22 3 1.0603 0.0003
-4 22 4 -0.6490 0.0003
-4 22 5 -0.3880 -0.0004
-4 22 6 0.2680 0.0004
-4 22 7 0.2665 -0.0003
-4 22 8 0.4099 -0.0000
-4 22 9 -0.9097 0.0001
-4 22 10 -2.6901 0.0004
-4 22 11 0.3568 -0.0003
-4 22 12 1.3300 0.0001
-4 22 13 -0.5371 0.0001
-4 22 14 -2.5094 -0.0003
-4 22 15 -0.5062 -0.0004
-4 22 16 -0.6485 -0.0001
-4 22 17 6.0950 0.0007
-4 22 18 2.6664 -0.0001
-4 23 1 0.0598 0.0002
-4 23 2 1.4170 0.0001
-4 23 3 0.8130 0.0002
-4 23 4 -1.1962 -0.0001
-4 23 5 -1.0571 0.0002
-4 23 6 0.7010 -0.0001
-4 23 7 1.2724 -0.0000
-4 23 8 -0.3561 -0.0001
-4 23 9 -2.5016 0.0003
-4 23 10 0.5390 0.0003
-4 23 11 -0.8185 0.0004
-4 23 12 -0.0714 -0.0005
-4 23 13 -1.0203 0.0000
-4 23 14 -2.4208 -0.0003
-4 23 15 -1.5676 -0.0004
-4 23 16 5.5338 0.0003
-4 23 17 2.7251 -0.0002
-4 24 1 -1.5076 0.0001
-4 24 2 0.4346 0.0002
-4 24 3 -1.3659 -0.0001
-4 24 4 -0.4308 -0.0003
-4 24 5 0.1557 0.0002
-4 24 6 -0.4764 0.0000
-4 24 7 0.6069 -0.0002
-4 24 8 0.9186 0.0006
-4 24 9 -0.5287 0.0008
-4 24 10 -2.0828 -0.0003
-4 24 11 0.7285 -0.0001
-4 24 12 -0.8772 0.0001
-4 24 13 -0.9472 -0.0003
-4 24 14 -2.1913 -0.0004
-4 24 15 0.7753 0.0003
-4 24 16 0.7892 0.0002
-4 25 1 1.2215 -0.0002
-4 25 2 -0.9839 -0.0000
-4 25 3 1.2932 0.0002
-4 25 4 -2.1190 -0.0000
-4 25 5 -0.8102 -0.0003
-4 25 6 1.8242 0.0006
-4 25 7 1.8052 0.0001
-4 25 8 -0.2575 0.0001
-4 25 9 -0.9850 0.0000
-4 25 10 -0.1378 0.0007
-4 25 11 -1.5063 -0.0007
-4 25 12 -0.1580 -0.0003
-4 25 13 -2.0108 0.0007
-4 25 14 -0.8206 0.0003
-4 25 15 0.1005 -0.0005
-4 25 16 4.4716 0.0008
-4 26 1 -3.7977 0.0005
-4 26 2 0.3861 -0.0000
-4 26 3 -2.8726 -0.0004
-4 26 4 0.3279 0.0001
-4 26 5 1.1827 0.0005
-4 26 6 0.0168 -0.0003
-4 26 7 1.8672 0.0002
-4 26 8 1.7539 0.0005
-4 26 9 -1.5087 0.0002
-4 26 10 -0.2062 -0.0008
-4 26 11 -0.2507 0.0008
-4 26 12 -2.3117 0.0003
-4 26 13 0.3120 0.0001
-4 26 14 -0.6095 0.0002
-4 26 15 1.4453 0.0009
-4 27 1 1.2310 -0.0005
-4 27 2 -2.2875 0.0003
-4 27 3 1.1615 0.0001
-4 27 4 -1.4149 -0.0002
-4 27 5 0.9097 0.0001
-4 27 6 2.6194 0.0005
-4 27 7 1.1787 -0.0001
-4 27 8 0.0362 -0.0005
-4 27 9 0.3446 0.0002
-4 27 10 -1.2419 0.0006
-4 27 11 -0.8985 -0.0008
-4 27 12 -0.1514 0.0009
-4 27 13 -1.2151 0.0016
-4 27 14 0.6416 0.0002
-4 28 1 -3.7861 0.0006
-4 28 2 0.4497 -0.0003
-4 28 3 -2.1018 0.0000
-4 28 4 1.1975 0.0001
-4 28 5 1.2472 0.0000
-4 28 6 0.2409 -0.0003
-4 28 7 1.6245 -0.0001
-4 28 8 0.8593 0.0005
-4 28 9 -0.8800 -0.0007
-4 28 10 1.7036 -0.0001
-4 28 11 -1.2667 0.0018
-4 28 12 -1.8242 -0.0000
-4 28 13 0.8670 0.0002
-4 29 1 0.2618 0.0001
-4 29 2 -1.5846 0.0003
-4 29 3 1.0581 -0.0005
-4 29 4 -0.2487 0.0003
-4 29 5 1.1869 -0.0001
-4 29 6 0.0685 0.0002
-4 29 7 0.3878 -0.0002
-4 29 8 0.7539 -0.0008
-4 29 9 1.1662 0.0008
-4 29 10 -0.7454 0.0004
-4 29 11 -0.0765 -0.0012
-4 29 12 -0.7396 0.0016
-4 30 1 -1.4692 0.0001
-4 30 2 0.7668 0.0003
-4 30 3 -1.3482 0.0001
-4 30 4 0.2165 -0.0004
-4 30 5 -0.0331 0.0004
-4 30 6 -0.1033 -0.0003
-4 30 7 0.2852 0.0002
-4 30 8 1.3233 0.0004
-4 30 9 0.8314 -0.0009
-4 30 10 1.9728 0.0003
-4 30 11 -1.6838 0.0015
-4 31 1 -0.2306 0.0003
-4 31 2 -1.0124 -0.0007
-4 31 3 0.7185 -0.0000
-4 31 4 0.1410 0.0006
-4 31 5 -0.3810 -0.0002
-4 31 6 -1.1116 0.0008
-4 31 7 1.0173 -0.0001
-4 31 8 1.1918 -0.0005
-4 31 9 1.3050 0.0009
-4 32 1 -0.1268 0.0002
-4 32 2 0.7099 0.0013
-4 32 3 -1.3643 -0.0007
-4 32 4 -0.3626 0.0002
-4 32 5 0.4203 0.0008
-4 32 6 -0.5843 -0.0001
-4 33 1 -0.3250 -0.0003
-4 33 2 -0.3407 -0.0006
-4 33 3 1.0436 0.0012
-4 33 4 0.4642 -0.0000
-3 0 2 -60.9565 0.0027
-3 0 4 0.2327 -0.0025
-3 0 6 2.0845 -0.0003
-3 0 8 -0.0242 0.0012
-3 0 10 -2.9022 -0.0027
-3 0 12 2.5488 0.0012
-3 0 14 -4.1962 -0.0001
-3 0 16 0.7098 -0.0001
-3 0 18 -0.5629 0.0026
-3 0 20 -0.2703 0.0017
-3 0 22 -0.2678 0.0008
-3 1 1 -55.3306 -0.0051
-3 1 2 8.9648 -0.0021
-3 1 3 -28.5973 0.0007
-3 1 4 12.0864 -0.0026
-3 1 5 4.3635 -0.0002
-3 1 6 0.0053 0.0074
-3 1 7 3.5667 -0.0004
-3 1 8 -3.7782 -0.0056
-3 1 9 -4.9927 0.0011
-3 1 10 -1.0108 0.0066
-3 1 11 3.1314 -0.0023
-3 1 12 -0.8790 -0.0026
-3 1 13 -3.1386 0.0007
-3 1 14 -0.3791 -0.0044
-3 1 15 -1.4206 0.0030
-3 1 16 -0.3104 0.0100
-3 1 17 -0.1336 -0.0015
-3 1 18 -0.3781 0.0000
-3 1 19 0.4943 -0.0002
-3 1 20 -0.7156 -0.0048
-3 1 21 -1.3294 0.0010
-3 1 22 -0.2533 -0.0007
-3 1 23 1.3909 0.0000
-3 1 24 0.0964 -0.0016
-3 2 1 14.3539 0.0021
-3 2 2 -53.7818 -0.0025
-3 2 3 22.0869 -0.0016
-3 2 4 2.8843 0.0032
-3 2 5 8.9450 0.0011
-3 2 6 -2.1736 -0.0016
-3 2 7 -6.4385 0.0007
-3 2 8 -1.6883 -0.0001
-3 2 9 -3.8012 -0.0028
-3 2 10 -1.8599 0.0005
-3 2 11 -1.2966 0.0057
-3 2 12 3.0576 -0.0021
-3 2 13 -1.3746 -0.0059
-3 2 14 -4.4658 0.0032
-3 2 15 -0.6499 0.0034
-3 2 16 0.2406 -0.0001
-3 2 17 -0.4979 0.0040
-3 2 18 -0.3587 -0.0016
-3 2 19 -0.9727 -0.0035
-3 2 20 -0.4700 -0.0003
-3 2 21 -1.5787 -0.0021
-3 2 22 0.3581 -0.0001
-3 2 23 0.2187 -0.0005
-3 2 24 1.1309 -0.0002
-3 3 1 -44.5730 -0.0039
-3 3 2 21.8819 -0.0005
-3 3 3 -17.3652 0.0001
-3 3 4 24.5456 -0.0025
-3 3 5 -0.3141 0.0026
-3 3 6 -4.6281 0.0051
-3 3 7 -1.7288 -0.0057
-3 3 8 -8.5452 -0.0044
-3 3 9 -3.8181 0.0030
-3 3 10 -0.9573 0.0032
-3 3 11 4.3165 -0.0023
-3 3 12 -2.6484 -0.0006
-3 3 13 -2.8461 -0.0004
-3 3 14 -0.8642 -0.0027
-3 3 15 -2.5582 0.0044
-3 3 16 -0.9918 0.0039
-3 3 17 -0.4898 -0.0030
-3 3 18 -0.8033 -0.0011
-3 3 19 0.1998 -0.0016
-3 3 20 -1.8829 -0.0024
-3 3 21 -0.9573 0.0006
-3 3 22 -0.4324 -0.0004
-3 3 23 1.9967 -0.0005
-3 3 24 -1.0190 -0.0009
-3 4 1 11.4224 -0.0012
-3 4 2 -36.3321 -0.0028
-3 4 3 30.4256 0.0018
-3 4 4 2.2313 0.0032
-3 4 5 4.7270 -0.0008
-3 4 6 -8.3139 -0.0038
-3 4 7 -11.5954 0.0002
-3 4 8 -1.5208 -0.0025
-3 4 9 -2.4625 -0.0015
-3 4 10 0.1883 0.0025
-3 4 11 -1.2886 0.0024
-3 4 12 3.6423 -0.0026
-3 4 13 -2.4529 -0.0011
-3 4 14 -5.2910 0.0020
-3 4 15 -0.7964 0.0000
-3 4 16 -1.0600 -0.0007
-3 4 17 -0.4574 -0.0002
-3 4 18 -0.7398 -0.0007
-3 4 19 -1.3445 -0.0015
-3 4 20 -0.8327 0.0000
-3 4 21 -1.3411 -0.0003
-3 4 22 1.2154 0.0003
-3 4 23 -0.3622 -0.0001
-3 4 24 0.9716 -0.0003
-3 5 1 -22.2445 -0.0004
-3 5 2 19.2361 -0.0005
-3 5 3 -10.0997 -0.0003
-3 5 4 20.6911 -0.0018
-3 5 5 -7.1068 0.0010
-3 5 6 -10.4720 0.0012
-3 5 7 -2.1848 -0.0064
-3 5 8 -7.5372 -0.0011
-3 5 9 0.3885 0.0026
-3 5 10 2.2404 0.0006
-3 5 11 4.4176 -0.0006
-3 5 12 -3.5631 -0.0001
-3 5 13 -2.2665 -0.0010
-3 5 14 -0.5019 -0.0003
-3 5 15 -4.2805 0.0016
-3 5 16 -0.8686 -0.0005
-3 5 17 -1.0898 -0.0014
-3 5 18 -0.1086 -0.0007
-3 5 19 -0.4650 0.0004
-3 5 20 -0.6631 0.0003
-3 5 21 0.5185 0.0006
-3 5 22 0.6804 0.0001
-3 5 23 1.2535 0.0001
-3 6 1 -4.8789 -0.0028
-3 6 2 -18.0494 -0.0004
-3 6 3 22.4623 0.0017
-3 6 4 -3.2638 0.0007
-3 6 5 -0.9843 -0.0028
-3 6 6 -9.1612 -0.0024
-3 6 7 -11.8588 -0.0009
-3 6 8 4.7508 -0.0009
-3 6 9 2.4890 0.0001
-3 6 10 1.8822 0.0017
-3 6 11 0.1663 -0.0010
-3 6 12 3.4278 -0.0003
-3 6 13 -3.0259 0.0009
-3 6 14 -5.2840 -0.0004
-3 6 15 0.3351 -0.0010
-3 6 16 -2.0154 -0.0013
-3 6 17 0.4029 -0.0003
-3 6 18 -0.9390 0.0018
-3 6 19 0.2547 0.0001
-3 6 20 0.5191 -0.0001
-3 6 21 1.0665 0.0006
-3 6 22 1.7146 0.0002
-3 6 23 -0.7938 -0.0005
-3 7 1 -4.7323 0.0009
-3 7 2 3.0880 -0.0005
-3 7 3 -5.4295 0.0002
-3 7 4 12.5963 -0.0027
-3 7 5 -10.7211 0.0001
-3 7 6 -10.9396 -0.0006
-3 7 7 3.6106 -0.0010
-3 7 8 -2.7396 -0.0006
-3 7 9 6.3752 0.0014
-3 7 10 5.3511 -0.0009
-3 7 11 2.8132 -0.0002
-3 7 12 -3.5054 -0.0009
-3 7 13 -1.0197 0.0003
-3 7 14 -0.1857 0.0000
-3 7 15 -4.4758 -0.0008
-3 7 16 0.0343 -0.0007
-3 7 17 -1.1196 0.0002
-3 7 18 0.9778 0.0005
-3 7 19 0.4514 0.0006
-3 7 20 2.0315 0.0003
-3 7 21 2.5399 -0.0007
-3 7 22 0.6696 -0.0002
-3 7 23 -0.3240 0.0002
-3 8 1 -19.4769 -0.0003
-3 8 2 -4.5812 0.0010
-3 8 3 8.8198 0.0001
-3 8 4 -4.5441 -0.0007
-3 8 5 -2.5821 -0.0010
-3 8 6 -6.9245 0.0009
-3 8 7 -7.7305 -0.0015
-3 8 8 13.9701 0.0014
-3 8 9 6.1164 -0.0010
-3 8 10 1.8873 -0.0012
-3 8 11 1.2447 -0.0011
-3 8 12 2.1325 0.0010
-3 8 13 -3.7044 0.0003
-3 8 14 -3.2327 -0.0009
-3 8 15 0.8735 -0.0009
-3 8 16 -2.2946 -0.0011
-3 8 17 0.6657 0.0009
-3 8 18 -0.3709 0.0017
-3 8 19 1.2304 -0.0006
-3 8 20 2.0051 -0.0013
-3 8 21 1.3302 -0.0001
-3 8 22 0.8936 -0.0002
-3 8 23 -2.0928 -0.0009
-3 9 1 0.7399 0.0011
-3 9 2 -10.5544 0.0003
-3 9 3 1.9189 -0.0001
-3 9 4 4.9142 -0.0017
-3 9 5 -11.9170 0.0003
-3 9 6 -6.2328 0.0012
-3 9 7 10.9200 0.0013
-3 9 8 2.2653 -0.0019
-3 9 9 9.5540 -0.0003
-3 9 10 5.1207 -0.0007
-3 9 11 -0.0124 -0.0016
-3 9 12 -2.8798 0.0003
-3 9 13 0.0420 0.0009
-3 9 14 -1.0449 -0.0007
-3 9 15 -3.1896 -0.0012
-3 9 16 -0.5311 0.0004
-3 9 17 -1.6158 0.0004
-3 9 18 0.5236 0.0001
-3 9 19 1.2848 -0.0004
-3 9 20 1.7592 -0.0010
-3 9 21 1.6067 -0.0006
-3 9 22 -1.4055 -0.0002
-3 9 23 -1.4284 0.0002
-3 10 1 -22.6178 0.0011
-3 10 2 3.3311 -0.0002
-3 10 3 -1.3841 -0.0009
-3 10 4 -2.1822 -0.0003
-3 10 5 -1.4225 0.0022
-3 10 6 -4.9493 0.0006
-3 10 7 0.5169 -0.0013
-3 10 8 18.6338 0.0006
-3 10 9 4.8979 -0.0018
-3 10 10 -0.4096 -0.0019
-3 10 11 1.5570 0.0014
-3 10 12 0.2597 0.0005
-3 10 13 -3.5162 0.0000
-3 10 14 -1.1205 -0.0004
-3 10 15 -0.6033 -0.0005
-3 10 16 -2.5208 -0.0007
-3 10 17 0.0724 0.0011
-3 10 18 -0.4063 0.0005
-3 10 19 -0.2043 -0.0014
-3 10 20 1.3204 -0.0007
-3 10 21 -0.3156 -0.0001
-3 10 22 -0.7675 0.0006
-3 11 1 -1.0343 -0.0004
-3 11 2 -13.6302 -0.0001
-3 11 3 7.9257 0.0001
-3 11 4 -1.8209 -0.0003
-3 11 5 -10.5648 0.0007
-3 11 6 3.3679 0.0013
-3 11 7 12.7880 -0.0004
-3 11 8 4.1841 -0.0014
-3 11 9 6.7885 0.0003
-3 11 10 2.3755 0.0003
-3 11 11 -1.8428 -0.0009
-3 11 12 -1.1420 0.0015
-3 11 13 -0.0877 0.0007
-3 11 14 -1.5643 -0.0014
-3 11 15 -1.9325 -0.0003
-3 11 16 -1.5459 0.0010
-3 11 17 -1.7035 -0.0001
-3 11 18 0.3438 -0.0002
-3 11 19 1.4680 -0.0003
-3 11 20 0.3326 -0.0005
-3 11 21 -0.0265 0.0009
-3 11 22 -1.2770 0.0001
-3 12 1 -15.8800 0.0003
-3 12 2 4.1774 -0.0008
-3 12 3 -6.3530 -0.0007
-3 12 4 2.1623 0.0014
-3 12 5 0.7688 0.0019
-3 12 6 -3.8501 -0.0004
-3 12 7 7.3036 -0.0006
-3 12 8 13.7054 0.0003
-3 12 9 0.1850 -0.0005
-3 12 10 -2.1076 0.0006
-3 12 11 1.8311 0.0018
-3 12 12 -0.8211 0.0001
-3 12 13 -1.6132 -0.0006
-3 12 14 -0.6732 0.0003
-3 12 15 -1.1886 -0.0003
-3 12 16 -1.0817 -0.0001
-3 12 17 1.2914 0.0008
-3 12 18 -0.0887 -0.0001
-3 12 19 -0.3399 -0.0005
-3 12 20 1.1357 0.0003
-3 12 21 -0.0529 0.0004
-3 12 22 -0.7461 0.0009
-3 13 1 -6.8626 -0.0009
-3 13 2 -9.3469 0.0005
-3 13 3 9.4933 0.0011
-3 13 4 -6.4107 0.0004
-3 13 5 -5.2850 0.0008
-3 13 6 8.4194 -0.0001
-3 13 7 7.2391 -0.0005
-3 13 8 1.8102 0.0012
-3 13 9 2.1155 0.0013
-3 13 10 -0.3197 0.0006
-3 13 11 -1.5786 0.0002
-3 13 12 0.5264 0.0006
-3 13 13 -0.9407 0.0000
-3 13 14 -0.1011 -0.0012
-3 13 15 -0.6183 0.0004
-3 13 16 -0.2017 0.0007
-3 13 17 0.0872 -0.0003
-3 13 18 1.8937 -0.0000
-3 13 19 1.3374 0.0001
-3 13 20 0.9314 0.0004
-3 13 21 -0.4132 0.0007
-3 13 22 -0.1229 -0.0002
-3 14 1 -7.6618 0.0006
-3 14 2 0.6139 0.0000
-3 14 3 -6.1212 0.0004
-3 14 4 5.9682 0.0011
-3 14 5 -0.3887 0.0007
-3 14 6 -3.6818 -0.0002
-3 14 7 6.5684 0.0006
-3 14 8 5.7000 0.0001
-3 14 9 -3.5674 0.0011
-3 14 10 -1.8465 0.0007
-3 14 11 1.1372 0.0005
-3 14 12 -1.0571 -0.0004
-3 14 13 0.7486 -0.0004
-3 14 14 -1.1965 0.0003
-3 14 15 0.4118 0.0003
-3 14 16 1.4696 0.0000
-3 14 17 2.5093 -0.0000
-3 14 18 -0.3885 -0.0001
-3 14 19 0.5892 0.0003
-3 14 20 0.0132 -0.0000
-3 14 21 0.5338 0.0003
-3 14 22 -0.9734 0.0001
-3 15 1 -10.4276 -0.0000
-3 15 2 -2.5930 0.0009
-3 15 3 7.5313 0.0003
-3 15 4 -7.3853 0.0004
-3 15 5 -1.2040 -0.0002
-3 15 6 5.3425 -0.0005
-3 15 7 1.2383 0.0002
-3 15 8 -0.7036 0.0018
-3 15 9 -0.3624 -0.0001
-3 15 10 -1.9797 0.0003
-3 15 11 -1.1689 -0.0001
-3 15 12 1.1905 -0.0000
-3 15 13 -1.4152 -0.0003
-3 15 14 1.7094 0.0002
-3 15 15 0.2333 0.0001
-3 15 16 0.7817 0.0003
-3 15 17 0.9554 -0.0002
-3 15 18 0.6229 -0.0001
-3 15 19 -0.7384 0.0002
-3 15 20 1.3103 0.0003
-3 15 21 -2.0812 -0.0005
-3 15 22 -0.4487 -0.0001
-3 16 1 -1.0028 0.0006
-3 16 2 -1.9632 -0.0001
-3 16 3 -2.2601 -0.0005
-3 16 4 5.7838 -0.0003
-3 16 5 -2.8466 0.0001
-3 16 6 -3.9396 0.0002
-3 16 7 3.4701 0.0003
-3 16 8 1.4876 -0.0003
-3 16 9 -3.9677 0.0004
-3 16 10 -1.8718 -0.0005
-3 16 11 0.5009 0.0000
-3 16 12 -0.4393 0.0002
-3 16 13 2.0538 0.0002
-3 16 14 -1.5417 0.0001
-3 16 15 1.0685 0.0009
-3 16 16 2.0714 -0.0003
-3 16 17 -0.2322 -0.0007
-3 16 18 -1.5356 0.0003
-3 16 19 -0.7054 0.0004
-3 16 20 -1.7928 -0.0006
-3 16 21 0.4907 0.0000
-3 17 1 -9.8425 0.0002
-3 17 2 4.2469 -0.0007
-3 17 3 4.3769 -0.0005
-3 17 4 -5.8159 -0.0002
-3 17 5 -0.6838 -0.0003
-3 17 6 1.1490 -0.0003
-3 17 7 -0.5125 0.0007
-3 17 8 -0.6299 -0.0003
-3 17 9 -1.1522 -0.0006
-3 17 10 -1.5071 0.0001
-3 17 11 -0.8071 0.0003
-3 17 12 1.7149 -0.0000
-3 17 13 -0.5669 0.0005
-3 17 14 1.7893 0.0004
-3 17 15 0.2788 -0.0006
-3 17 16 -0.3017 -0.0000
-3 17 17 0.2680 0.0003
-3 17 18 -3.0864 -0.0002
-3 17 19 -0.8526 0.0002
-3 17 20 1.1597 -0.0001
-3 17 21 -1.8453 -0.0010
-3 18 1 4.4247 -0.0003
-3 18 2 -3.2610 -0.0003
-3 18 3 1.6146 -0.0015
-3 18 4 2.8863 0.0001
-3 18 5 -4.7763 0.0004
-3 18 6 -2.7519 0.0004
-3 18 7 1.8007 -0.0004
-3 18 8 1.3464 0.0000
-3 18 9 -2.4785 -0.0008
-3 18 10 -1.7211 -0.0002
-3 18 11 1.3857 0.0005
-3 18 12 1.3521 0.0008
-3 18 13 2.0491 -0.0003
-3 18 14 -0.8106 0.0002
-3 18 15 0.4486 0.0002
-3 18 16 0.6614 -0.0004
-3 18 17 -2.1068 -0.0007
-3 18 18 -0.3828 0.0010
-3 18 19 -1.3227 0.0004
-3 18 20 0.1062 -0.0010
-3 19 1 -7.1706 0.0000
-3 19 2 8.3744 -0.0014
-3 19 3 0.5432 0.0003
-3 19 4 -4.7612 -0.0001
-3 19 5 -0.9288 0.0000
-3 19 6 -1.4882 0.0004
-3 19 7 1.3445 0.0001
-3 19 8 -0.2613 -0.0015
-3 19 9 -0.3623 0.0001
-3 19 10 -0.0024 0.0004
-3 19 11 0.4267 0.0001
-3 19 12 2.0822 0.0002
-3 19 13 1.2667 0.0004
-3 19 14 0.7767 -0.0007
-3 19 15 -0.1460 -0.0007
-3 19 16 0.4269 0.0001
-3 19 17 -0.6052 0.0008
-3 19 18 -2.3242 -0.0001
-3 19 19 1.7779 0.0003
-3 19 20 1.5966 -0.0001
-3 20 1 5.5396 -0.0001
-3 20 2 -4.1119 -0.0001
-3 20 3 2.9082 -0.0009
-3 20 4 -0.5845 0.0007
-3 20 5 -5.2365 0.0003
-3 20 6 -0.0864 -0.0003
-3 20 7 0.8947 -0.0002
-3 20 8 2.4669 -0.0002
-3 20 9 -1.4855 -0.0008
-3 20 10 -0.7290 -0.0001
-3 20 11 2.2070 0.0008
-3 20 12 2.9472 -0.0003
-3 20 13 1.2400 -0.0006
-3 20 14 -0.1284 0.0000
-3 20 15 -0.1638 -0.0003
-3 20 16 -1.4160 -0.0001
-3 20 17 1.3290 0.0000
-3 20 18 0.6518 0.0011
-3 20 19 0.4331 0.0003
-3 21 1 -3.5349 -0.0002
-3 21 2 7.4572 -0.0003
-3 21 3 -2.4636 0.0006
-3 21 4 -3.1574 -0.0003
-3 21 5 -0.9746 -0.0003
-3 21 6 -1.4975 0.0005
-3 21 7 2.8327 -0.0007
-3 21 8 -0.1686 -0.0010
-3 21 9 -0.1218 0.0003
-3 21 10 0.8650 0.0003
-3 21 11 1.3197 -0.0005
-3 21 12 1.7140 0.0002
-3 21 13 1.5399 -0.0004
-3 21 14 -0.9858 -0.0008
-3 21 15 -0.8588 -0.0002
-3 21 16 2.4768 0.0004
-3 21 17 -1.7670 0.0006
-3 21 18 1.2473 0.0002
-3 22 1 3.0738 0.0005
-3 22 2 -3.8723 -0.0002
-3 22 3 2.3877 -0.0002
-3 22 4 -2.4948 0.0001
-3 22 5 -2.4983 -0.0005
-3 22 6 1.2336 -0.0002
-3 22 7 0.9396 0.0001
-3 22 8 1.8507 -0.0001
-3 22 9 -0.4546 -0.0003
-3 22 10 -0.5979 -0.0000
-3 22 11 2.1767 0.0001
-3 22 12 2.1811 -0.0008
-3 22 13 -0.1879 -0.0002
-3 22 14 -0.7437 0.0001
-3 22 15 -1.2092 -0.0005
-3 22 16 -1.8991 0.0003
-3 22 17 3.8782 0.0004
-3 22 18 -0.6111 0.0007
-3 23 1 -1.1892 0.0001
-3 23 2 4.2522 0.0006
-3 23 3 -2.6681 -0.0002
-3 23 4 -0.8569 -0.0005
-3 23 5 -1.2966 -0.0002
-3 23 6 0.5043 0.0003
-3 23 7 2.7462 -0.0001
-3 23 8 0.2933 -0.0003
-3 23 9 -0.9462 0.0003
-3 23 10 1.4821 -0.0003
-3 23 11 0.6810 -0.0003
-3 23 12 0.5884 -0.0001
-3 23 13 -0.2114 -0.0001
-3 23 14 -1.9547 -0.0002
-3 23 15 -0.2284 -0.0000
-3 23 16 2.1684 -0.0000
-3 23 17 -1.6218 0.0004
-3 23 18 0.9609 0.0002
-3 24 1 0.1072 0.0005
-3 24 2 -3.1344 -0.0002
-3 24 3 1.1264 0.0002
-3 24 4 -2.2717 -0.0006
-3 24 5 0.9511 0.0001
-3 24 6 1.2315 0.0005
-3 24 7 1.4613 0.0002
-3 24 8 1.7366 0.0000
-3 24 9 0.1548 0.0001
-3 24 10 -0.8454 -0.0003
-3 24 11 1.3132 -0.0005
-3 24 12 0.0349 -0.0001
-3 24 13 -0.6120 0.0002
-3 24 14 -0.4546 -0.0001
-3 24 15 -1.2570 -0.0003
-3 24 16 -0.5197 0.0004
-3 24 17 1.6360 0.0000
-3 25 1 0.2637 0.0003
-3 25 2 1.2713 0.0004
-3 25 3 -1.4254 -0.0004
-3 25 4 0.1543 0.0002
-3 25 5 -0.9581 -0.0002
-3 25 6 2.8445 0.0008
-3 25 7 2.6635 0.0001
-3 25 8 -0.0222 -0.0000
-3 25 9 -0.5148 -0.0005
-3 25 10 0.8478 -0.0001
-3 25 11 -0.1544 0.0000
-3 25 12 -0.2137 -0.0001
-3 25 13 -0.4258 0.0005
-3 25 14 -0.4771 0.0005
-3 25 15 1.1813 -0.0009
-3 25 16 0.3436 -0.0001
-3 26 1 -2.7738 0.0003
-3 26 2 -2.1022 0.0001
-3 26 3 0.0127 -0.0000
-3 26 4 -0.5650 -0.0005
-3 26 5 2.9085 0.0008
-3 26 6 0.6538 0.0002
-3 26 7 1.7479 0.0000
-3 26 8 1.8982 -0.0003
-3 26 9 -0.9086 0.0003
-3 26 10 -0.0042 -0.0007
-3 26 11 0.1794 -0.0001
-3 26 12 -0.6569 0.0008
-3 26 13 0.4248 -0.0000
-3 26 14 1.1929 -0.0007
-3 26 15 -0.8432 0.0004
-3 27 1 1.3301 -0.0000
-3 27 2 -0.2380 0.0001
-3 27 3 0.0451 0.0001
-3 27 4 0.3251 0.0002
-3 27 5 0.0708 -0.0001
-3 27 6 2.8358 0.0004
-3 27 7 0.5145 -0.0000
-3 27 8 -0.6774 -0.0004
-3 27 9 0.5895 -0.0006
-3 27 10 -0.2160 0.0004
-3 27 11 0.1402 0.0001
-3 27 12 -0.1122 -0.0005
-3 27 13 0.6565 0.0011
-3 27 14 0.3322 0.0001
-3 28 1 -2.9529 0.0003
-3 28 2 -0.4888 0.0005
-3 28 3 0.1778 -0.0001
-3 28 4 0.5973 -0.0001
-3 28 5 1.3959 0.0002
-3 28 6 -1.1246 0.0001
-3 28 7 0.6337 -0.0002
-3 28 8 0.9786 0.0004
-3 28 9 -0.9700 -0.0001
-3 28 10 1.7518 -0.0005
-3 28 11 -0.5077 0.0002
-3 28 12 -0.7175 0.0005
-3 28 13 0.6865 -0.0013
-3 29 1 1.2864 0.0001
-3 29 2 0.2100 0.0003
-3 29 3 0.5116 -0.0000
-3 29 4 -0.4806 0.0001
-3 29 5 -0.4343 0.0001
-3 29 6 -0.8905 0.0001
-3 29 7 -1.2535 0.0005
-3 29 8 0.1666 -0.0005
-3 29 9 2.0485 0.0002
-3 29 10 -0.4581 0.0000
-3 29 11 0.6115 -0.0010
-3 29 12 -0.4619 -0.0008
-3 30 1 -0.6657 0.0003
-3 30 2 0.7534 0.0010
-3 30 3 -0.2348 0.0001
-3 30 4 -0.7979 -0.0006
-3 30 5 -1.6222 0.0002
-3 30 6 -1.8505 0.0007
-3 30 7 -0.2290 0.0004
-3 30 8 1.7243 0.0010
-3 30 9 0.1664 -0.0008
-3 30 10 2.5810 -0.0007
-3 30 11 -1.5463 -0.0001
-3 31 1 0.7319 0.0006
-3 31 2 0.0619 -0.0001
-3 31 3 -0.1587 -0.0002
-3 31 4 -1.4467 0.0005
-3 31 5 -1.6683 0.0004
-3 31 6 -2.4903 0.0006
-3 31 7 0.0314 0.0012
-3 31 8 1.4000 -0.0005
-3 31 9 2.2690 0.0002
-3 31 10 -0.8356 -0.0009
-3 32 1 0.3150 0.0004
-3 32 2 0.7940 0.0020
-3 32 3 -1.4635 -0.0004
-3 32 4 -1.7911 -0.0008
-3 32 5 -1.3466 0.0009
-3 32 6 -1.1230 0.0015
-3 32 7 0.6623 0.0006
-3 33 1 0.0096 0.0009
-3 33 2 -0.2208 -0.0006
-3 33 3 -0.4264 0.0004
-3 33 4 -1.0133 0.0007
-2 0 2 -30.2251 -0.0032
-2 0 4 6.4408 0.0026
-2 0 6 -1.6591 -0.0002
-2 0 8 -2.8961 0.0009
-2 0 10 -5.1511 0.0009
-2 0 12 4.1657 -0.0017
-2 0 14 -2.0107 -0.0020
-2 0 16 0.0948 0.0078
-2 0 18 -2.4205 0.0026
-2 0 20 0.7218 -0.0017
-2 0 22 1.1547 0.0013
-2 0 24 0.3491 0.0001
-2 1 1 -3.2224 -0.0157
-2 1 2 6.4400 -0.0047
-2 1 3 -17.0700 0.0029
-2 1 4 11.5628 0.0144
-2 1 5 8.5112 0.0009
-2 1 6 -2.0664 -0.0038
-2 1 7 -2.5119 0.0009
-2 1 8 -4.1893 0.0013
-2 1 9 -7.0876 0.0024
-2 1 10 0.0628 0.0043
-2 1 11 1.9103 -0.0023
-2 1 12 0.0856 -0.0065
-2 1 13 -0.1672 0.0005
-2 1 14 -0.7648 0.0016
-2 1 15 -0.5472 0.0024
-2 1 16 -0.8971 0.0025
-2 1 17 -0.9631 0.0027
-2 1 18 -0.0667 -0.0056
-2 1 19 -0.9206 -0.0004
-2 1 20 0.5178 -0.0040
-2 1 21 0.7307 0.0007
-2 1 22 -0.0080 0.0005
-2 1 23 1.9207 0.0003
-2 1 24 0.2167 -0.0014
-2 2 1 22.3683 0.0018
-2 2 2 -35.5461 0.0008
-2 2 3 17.0877 0.0059
-2 2 4 4.8547 0.0058
-2 2 5 7.4025 0.0015
-2 2 6 -7.3258 -0.0025
-2 2 7 -7.9367 -0.0034
-2 2 8 -2.7647 0.0049
-2 2 9 -3.0287 0.0035
-2 2 10 -2.4560 -0.0016
-2 2 11 1.0255 -0.0012
-2 2 12 4.6048 0.0007
-2 2 13 -0.8272 -0.0037
-2 2 14 -2.4876 0.0008
-2 2 15 -1.8496 0.0022
-2 2 16 0.0145 0.0021
-2 2 17 -0.9144 -0.0022
-2 2 18 -1.4832 0.0002
-2 2 19 0.5161 -0.0048
-2 2 20 0.3187 0.0004
-2 2 21 -0.2053 -0.0001
-2 2 22 1.3716 0.0005
-2 2 23 0.1368 0.0002
-2 2 24 0.5133 0.0001
-2 3 1 -27.5268 -0.0077
-2 3 2 18.5372 0.0006
-2 3 3 -16.0766 0.0056
-2 3 4 22.4521 0.0061
-2 3 5 -1.6003 -0.0011
-2 3 6 -7.4190 -0.0031
-2 3 7 -5.8858 0.0020
-2 3 8 -7.7651 0.0002
-2 3 9 -2.2423 0.0027
-2 3 10 1.6785 0.0015
-2 3 11 4.2888 -0.0029
-2 3 12 -0.3408 -0.0036
-2 3 13 -0.1892 0.0042
-2 3 14 -1.7187 -0.0004
-2 3 15 -1.3943 0.0003
-2 3 16 -1.8830 0.0004
-2 3 17 -0.0110 -0.0010
-2 3 18 -0.3447 -0.0034
-2 3 19 -0.4405 0.0015
-2 3 20 0.3921 -0.0013
-2 3 21 0.2996 0.0016
-2 3 22 -0.6901 0.0012
-2 3 23 2.2907 -0.0007
-2 3 24 -1.2674 -0.0004
-2 4 1 24.4981 0.0044
-2 4 2 -41.4863 0.0010
-2 4 3 23.7368 0.0030
-2 4 4 -2.2893 0.0032
-2 4 5 3.8756 -0.0027
-2 4 6 -13.6160 -0.0030
-2 4 7 -9.7330 0.0007
-2 4 8 1.1516 0.0044
-2 4 9 -0.2286 0.0007
-2 4 10 2.6798 -0.0020
-2 4 11 1.7005 0.0008
-2 4 12 5.4713 0.0017
-2 4 13 -1.4522 -0.0017
-2 4 14 -3.1895 0.0010
-2 4 15 -1.9785 -0.0008
-2 4 16 0.2044 -0.0002
-2 4 17 -0.5111 -0.0010
-2 4 18 -0.4208 0.0013
-2 4 19 -0.1850 -0.0013
-2 4 20 -0.0997 0.0020
-2 4 21 -0.2684 0.0007
-2 4 22 1.3662 0.0004
-2 4 23 -1.5751 0.0010
-2 4 24 0.9341 -0.0004
-2 5 1 -35.1146 -0.0020
-2 5 2 20.2217 -0.0006
-2 5 3 -19.8659 0.0012
-2 5 4 18.5853 -0.0000
-2 5 5 -9.7872 -0.0024
-2 5 6 -8.5850 0.0005
-2 5 7 -3.0242 0.0012
-2 5 8 -3.8119 0.0010
-2 5 9 5.2273 0.0012
-2 5 10 4.8270 0.0003
-2 5 11 5.8201 -0.0017
-2 5 12 -1.0360 0.0002
-2 5 13 0.2717 0.0029
-2 5 14 -1.0577 -0.0014
-2 5 15 -1.8507 -0.0003
-2 5 16 -0.6804 -0.0002
-2 5 17 0.6573 -0.0001
-2 5 18 0.2015 -0.0001
-2 5 19 -0.3892 0.0023
-2 5 20 0.6145 -0.0001
-2 5 21 0.5830 0.0012
-2 5 22 -0.8673 0.0006
-2 5 23 1.3009 -0.0009
-2 6 1 7.0901 0.0008
-2 6 2 -38.1356 -0.0016
-2 6 3 18.9434 -0.0006
-2 6 4 -9.2500 0.0003
-2 6 5 2.0645 -0.0029
-2 6 6 -11.2296 -0.0010
-2 6 7 -5.3357 0.0025
-2 6 8 8.8705 0.0014
-2 6 9 4.9463 -0.0008
-2 6 10 5.7563 -0.0009
-2 6 11 2.0677 0.0009
-2 6 12 5.5313 0.0010
-2 6 13 -1.9257 -0.0002
-2 6 14 -3.0489 -0.0006
-2 6 15 0.3806 -0.0011
-2 6 16 0.5611 0.0009
-2 6 17 0.8827 0.0005
-2 6 18 -0.8245 0.0012
-2 6 19 0.2577 -0.0001
-2 6 20 0.6300 0.0001
-2 6 21 0.8082 -0.0000
-2 6 22 0.3289 0.0002
-2 6 23 -2.5326 0.0001
-2 7 1 -24.7007 -0.0010
-2 7 2 7.7772 -0.0030
-2 7 3 -20.3932 -0.0004
-2 7 4 15.3227 -0.0020
-2 7 5 -9.6774 -0.0005
-2 7 6 -4.5606 0.0016
-2 7 7 3.8432 0.0006
-2 7 8 1.5186 -0.0008
-2 7 9 10.9100 -0.0002
-2 7 10 6.0637 -0.0011
-2 7 11 4.6909 -0.0000
-2 7 12 -2.0844 -0.0002
-2 7 13 0.7488 0.0006
-2 7 14 0.1203 -0.0005
-2 7 15 -1.5384 0.0001
-2 7 16 1.0522 0.0002
-2 7 17 -0.1856 0.0005
-2 7 18 1.0399 0.0004
-2 7 19 -0.6196 -0.0005
-2 7 20 1.5797 -0.0004
-2 7 21 1.0100 -0.0005
-2 7 22 -1.6388 -0.0002
-2 7 23 -1.0815 -0.0005
-2 8 1 -13.1662 -0.0009
-2 8 2 -26.0908 -0.0018
-2 8 3 12.2501 -0.0014
-2 8 4 -7.5135 0.0008
-2 8 5 4.2924 -0.0013
-2 8 6 -6.3620 0.0004
-2 8 7 -1.3851 -0.0008
-2 8 8 15.7255 -0.0007
-2 8 9 6.6599 -0.0014
-2 8 10 4.9203 -0.0001
-2 8 11 0.9989 -0.0008
-2 8 12 3.8551 0.0006
-2 8 13 -3.1567 -0.0003
-2 8 14 -1.6389 -0.0012
-2 8 15 2.4263 0.0003
-2 8 16 -0.4488 0.0016
-2 8 17 0.7041 -0.0001
-2 8 18 -2.1336 -0.0007
-2 8 19 0.6057 -0.0006
-2 8 20 0.8394 -0.0020
-2 8 21 -0.0612 0.0005
-2 8 22 -1.3025 0.0003
-2 8 23 -3.3029 -0.0008
-2 9 1 -12.1350 -0.0011
-2 9 2 -5.0227 -0.0021
-2 9 3 -10.2138 0.0003
-2 9 4 14.1199 -0.0009
-2 9 5 -7.8126 -0.0003
-2 9 6 -1.0729 0.0003
-2 9 7 9.4437 -0.0009
-2 9 8 3.4444 -0.0022
-2 9 9 11.5494 -0.0008
-2 9 10 3.5966 -0.0001
-2 9 11 1.5553 -0.0002
-2 9 12 -3.1626 -0.0013
-2 9 13 1.2218 -0.0001
-2 9 14 0.4366 0.0008
-2 9 15 -1.0012 0.0000
-2 9 16 0.6648 0.0003
-2 9 17 -2.1205 -0.0000
-2 9 18 0.8088 -0.0006
-2 9 19 -1.1266 -0.0017
-2 9 20 0.8639 0.0004
-2 9 21 -0.0484 -0.0003
-2 9 22 -3.5356 0.0004
-2 9 23 -1.8733 0.0001
-2 10 1 -22.0703 -0.0005
-2 10 2 -9.2926 -0.0016
-2 10 3 7.8102 -0.0000
-2 10 4 -1.8441 0.0005
-2 10 5 5.1752 0.0004
-2 10 6 -4.9219 -0.0018
-2 10 7 1.6230 -0.0027
-2 10 8 17.3105 -0.0008
-2 10 9 3.3782 0.0007
-2 10 10 0.9967 -0.0007
-2 10 11 -0.0174 -0.0001
-2 10 12 1.9278 -0.0002
-2 10 13 -3.1109 -0.0004
-2 10 14 0.7032 -0.0010
-2 10 15 2.3773 0.0017
-2 10 16 -1.7781 0.0005
-2 10 17 0.0141 -0.0008
-2 10 18 -2.2690 -0.0009
-2 10 19 0.0360 -0.0001
-2 10 20 -0.0926 -0.0007
-2 10 21 -0.9775 0.0015
-2 10 22 -1.6618 0.0005
-2 11 1 -3.1079 -0.0014
-2 11 2 -9.4033 -0.0002
-2 11 3 2.6913 0.0006
-2 11 4 9.4629 0.0002
-2 11 5 -8.1489 -0.0020
-2 11 6 3.6246 -0.0001
-2 11 7 8.7889 -0.0013
-2 11 8 1.8611 -0.0005
-2 11 9 6.6896 0.0001
-2 11 10 0.4207 0.0015
-2 11 11 -0.6593 -0.0015
-2 11 12 -1.6154 -0.0010
-2 11 13 2.1534 0.0001
-2 11 14 1.0581 0.0007
-2 11 15 0.0648 -0.0007
-2 11 16 -0.0907 0.0008
-2 11 17 -1.6690 -0.0005
-2 11 18 1.2974 -0.0004
-2 11 19 -0.6212 -0.0003
-2 11 20 0.6383 0.0010
-2 11 21 -0.9200 0.0004
-2 11 22 -2.1163 0.0001
-2 12 1 -18.3745 0.0001
-2 12 2 1.9507 -0.0005
-2 12 3 3.4831 0.0007
-2 12 4 2.3598 0.0001
-2 12 5 4.1428 0.0010
-2 12 6 -7.4667 -0.0024
-2 12 7 3.9392 -0.0015
-2 12 8 11.0558 0.0010
-2 12 9 -1.4853 0.0015
-2 12 10 -1.8457 -0.0009
-2 12 11 1.0620 0.0003
-2 12 12 1.5256 -0.0007
-2 12 13 -0.4790 -0.0010
-2 12 14 2.2335 -0.0002
-2 12 15 1.8863 0.0013
-2 12 16 -0.4636 -0.0006
-2 12 17 1.1015 -0.0003
-2 12 18 -0.4223 -0.0002
-2 12 19 -0.1253 0.0005
-2 12 20 -0.1463 0.0002
-2 12 21 0.9494 0.0004
-2 12 22 -1.1147 -0.0003
-2 13 1 -1.6699 0.0000
-2 13 2 -7.2161 0.0008
-2 13 3 8.8436 0.0011
-2 13 4 1.8911 0.0001
-2 13 5 -7.7471 -0.0016
-2 13 6 5.7810 0.0004
-2 13 7 1.3818 0.0002
-2 13 8 -0.9488 0.0005
-2 13 9 1.9114 0.0006
-2 13 10 -1.1730 0.0003
-2 13 11 -0.2132 -0.0015
-2 13 12 1.2273 -0.0008
-2 13 13 2.3577 0.0004
-2 13 14 2.1483 -0.0006
-2 13 15 0.9438 -0.0002
-2 13 16 0.2586 0.0008
-2 13 17 0.7762 -0.0005
-2 13 18 1.5599 0.0000
-2 13 19 -0.1851 0.0002
-2 13 20 1.1859 -0.0000
-2 13 21 -1.4744 -0.0002
-2 13 22 0.3038 -0.0008
-2 14 1 -10.3841 0.0006
-2 14 2 4.3213 0.0005
-2 14 3 0.3625 0.0001
-2 14 4 4.0439 0.0002
-2 14 5 -0.1126 0.0013
-2 14 6 -10.4629 -0.0010
-2 14 7 3.3584 -0.0002
-2 14 8 4.0709 0.0008
-2 14 9 -4.0813 0.0002
-2 14 10 -1.0725 -0.0006
-2 14 11 1.7312 -0.0000
-2 14 12 1.9571 -0.0005
-2 14 13 1.9567 -0.0008
-2 14 14 0.9125 0.0005
-2 14 15 1.6734 0.0005
-2 14 16 1.2978 -0.0003
-2 14 17 1.1114 -0.0002
-2 14 18 -0.4933 -0.0002
-2 14 19 -0.9688 0.0001
-2 14 20 -0.6976 -0.0002
-2 14 21 2.1320 -0.0010
-2 14 22 -2.1009 -0.0005
-2 15 1 -2.1875 0.0004
-2 15 2 -2.7339 0.0002
-2 15 3 8.6574 0.0001
-2 15 4 -4.0508 0.0000
-2 15 5 -6.5225 -0.0003
-2 15 6 3.0429 0.0007
-2 15 7 -4.2367 0.0002
-2 15 8 -1.0670 0.0005
-2 15 9 1.0220 -0.0005
-2 15 10 -1.9825 -0.0003
-2 15 11 1.3171 -0.0002
-2 15 12 2.5748 0.0002
-2 15 13 1.1293 0.0000
-2 15 14 2.4927 -0.0001
-2 15 15 -0.0476 0.0002
-2 15 16 0.0575 0.0004
-2 15 17 0.8356 -0.0003
-2 15 18 -0.6963 -0.0002
-2 15 19 -1.6545 -0.0001
-2 15 20 1.4256 -0.0009
-2 15 21 -2.5260 0.0000
-2 16 1 -3.0335 0.0001
-2 16 2 3.8948 -0.0005
-2 16 3 -0.5002 -0.0006
-2 16 4 2.8970 0.0003
-2 16 5 -4.3275 0.0013
-2 16 6 -10.5635 0.0001
-2 16 7 3.3744 -0.0001
-2 16 8 1.5113 -0.0006
-2 16 9 -3.1951 0.0001
-2 16 10 0.3458 0.0002
-2 16 11 1.9680 0.0004
-2 16 12 2.6686 0.0003
-2 16 13 2.6220 0.0005
-2 16 14 -1.8266 -0.0002
-2 16 15 1.5007 0.0005
-2 16 16 1.1053 -0.0001
-2 16 17 -1.2106 -0.0006
-2 16 18 -1.9466 -0.0001
-2 16 19 -1.3459 0.0000
-2 16 20 -0.7528 -0.0001
-2 16 21 2.6185 -0.0011
-2 17 1 -1.9476 -0.0001
-2 17 2 1.9806 -0.0006
-2 17 3 5.8852 -0.0006
-2 17 4 -6.5217 0.0006
-2 17 5 -5.7147 0.0009
-2 17 6 0.7006 -0.0001
-2 17 7 -4.4615 0.0004
-2 17 8 1.9356 0.0002
-2 17 9 0.8500 -0.0005
-2 17 10 -0.6266 0.0004
-2 17 11 2.4822 0.0013
-2 17 12 3.1543 0.0002
-2 17 13 0.3580 -0.0004
-2 17 14 2.0635 0.0006
-2 17 15 -1.0338 -0.0005
-2 17 16 -0.3775 -0.0001
-2 17 17 0.0625 0.0005
-2 17 18 -2.7329 -0.0000
-2 17 19 -0.5403 -0.0002
-2 17 20 2.9574 -0.0005
-2 18 1 3.3675 -0.0008
-2 18 2 1.5156 -0.0004
-2 18 3 -0.1876 -0.0002
-2 18 4 0.4152 0.0007
-2 18 5 -6.1932 0.0008
-2 18 6 -7.4469 0.0008
-2 18 7 4.5441 -0.0009
-2 18 8 1.3294 -0.0001
-2 18 9 -0.6215 0.0004
-2 18 10 0.7628 0.0008
-2 18 11 3.5279 -0.0001
-2 18 12 3.5332 0.0010
-2 18 13 1.7669 -0.0001
-2 18 14 -2.3235 -0.0010
-2 18 15 1.4313 0.0006
-2 18 16 0.4676 0.0001
-2 18 17 -2.2070 -0.0004
-2 18 18 -0.1308 0.0006
-2 18 19 -0.0246 0.0005
-2 18 20 2.2452 -0.0004
-2 19 1 -2.6617 0.0003
-2 19 2 5.6628 -0.0007
-2 19 3 1.5246 -0.0000
-2 19 4 -6.9647 0.0009
-2 19 5 -4.0358 0.0005
-2 19 6 -0.3647 -0.0007
-2 19 7 -1.3844 0.0010
-2 19 8 3.3951 -0.0005
-2 19 9 0.7401 0.0001
-2 19 10 1.6324 0.0005
-2 19 11 2.9437 0.0011
-2 19 12 2.6862 -0.0011
-2 19 13 0.8994 -0.0003
-2 19 14 0.6700 0.0003
-2 19 15 -0.7847 -0.0006
-2 19 16 0.1024 0.0003
-2 19 17 -0.3493 0.0012
-2 19 18 -1.9689 0.0000
-2 19 19 3.1656 -0.0005
-2 19 20 3.3773 -0.0000
-2 20 1 5.7064 -0.0006
-2 20 2 -2.1878 0.0005
-2 20 3 0.3980 -0.0001
-2 20 4 -1.3631 0.0000
-2 20 5 -5.8160 0.0003
-2 20 6 -2.3599 0.0001
-2 20 7 4.0512 -0.0008
-2 20 8 1.9585 0.0003
-2 20 9 0.1145 0.0001
-2 20 10 1.1666 0.0001
-2 20 11 3.7269 -0.0004
-2 20 12 3.2725 0.0004
-2 20 13 -0.2787 -0.0008
-2 20 14 -1.3660 -0.0003
-2 20 15 0.1938 0.0008
-2 20 16 -1.2311 0.0004
-2 20 17 -0.1473 0.0000
-2 20 18 1.2440 0.0003
-2 20 19 0.7745 0.0001
-2 21 1 -2.3387 0.0003
-2 21 2 5.9415 -0.0004
-2 21 3 -1.9870 0.0000
-2 21 4 -4.8843 0.0002
-2 21 5 -1.4062 -0.0008
-2 21 6 -0.2989 -0.0001
-2 21 7 1.6216 0.0005
-2 21 8 2.3436 -0.0006
-2 21 9 0.6632 0.0000
-2 21 10 1.7630 0.0004
-2 21 11 2.3881 -0.0003
-2 21 12 0.8662 -0.0006
-2 21 13 0.4398 0.0002
-2 21 14 -1.4447 0.0004
-2 21 15 -1.0260 0.0000
-2 21 16 0.5121 0.0004
-2 21 17 -2.4531 0.0005
-2 21 18 0.5753 -0.0004
-2 21 19 2.8512 -0.0012
-2 22 1 3.8577 0.0003
-2 22 2 -4.2833 0.0002
-2 22 3 1.2339 -0.0004
-2 22 4 -1.4144 -0.0005
-2 22 5 -2.7017 0.0000
-2 22 6 1.3455 -0.0001
-2 22 7 3.0024 0.0001
-2 22 8 1.6046 0.0002
-2 22 9 0.0421 -0.0000
-2 22 10 0.8736 -0.0003
-2 22 11 1.9715 0.0001
-2 22 12 1.3582 -0.0002
-2 22 13 -1.3772 0.0000
-2 22 14 -1.4956 0.0007
-2 22 15 -1.4516 0.0001
-2 22 16 -2.6190 0.0001
-2 22 17 2.3120 -0.0002
-2 22 18 -0.5509 -0.0009
-2 23 1 -1.9277 -0.0000
-2 23 2 4.0859 0.0001
-2 23 3 -2.7465 -0.0003
-2 23 4 -1.4209 -0.0002
-2 23 5 -0.0108 -0.0003
-2 23 6 1.0015 0.0004
-2 23 7 2.8946 0.0003
-2 23 8 1.6286 -0.0003
-2 23 9 -0.4366 0.0002
-2 23 10 1.2964 -0.0000
-2 23 11 1.2258 -0.0003
-2 23 12 -0.4406 0.0005
-2 23 13 -0.9402 0.0004
-2 23 14 -1.1066 0.0000
-2 23 15 -0.8276 0.0000
-2 23 16 0.3333 -0.0008
-2 23 17 -3.0956 -0.0002
-2 23 18 2.1026 -0.0007
-2 24 1 1.2542 0.0003
-2 24 2 -4.8653 -0.0004
-2 24 3 1.6330 -0.0001
-2 24 4 -0.7928 -0.0002
-2 24 5 0.6061 0.0001
-2 24 6 2.5493 0.0005
-2 24 7 2.2486 0.0000
-2 24 8 1.3041 -0.0001
-2 24 9 0.3845 -0.0001
-2 24 10 -0.2734 0.0001
-2 24 11 0.3396 0.0000
-2 24 12 0.2774 -0.0000
-2 24 13 -0.0361 0.0005
-2 24 14 -1.0733 0.0002
-2 24 15 -0.8167 -0.0011
-2 24 16 -1.4996 0.0003
-2 24 17 2.2949 -0.0006
-2 25 1 -1.3249 0.0000
-2 25 2 2.0921 0.0002
-2 25 3 -2.1194 -0.0003
-2 25 4 0.0865 0.0001
-2 25 5 0.1468 0.0001
-2 25 6 2.2280 0.0000
-2 25 7 3.2814 -0.0001
-2 25 8 0.3450 -0.0002
-2 25 9 -1.1980 -0.0002
-2 25 10 0.8221 -0.0002
-2 25 11 0.7551 0.0005
-2 25 12 -0.6441 0.0005
-2 25 13 0.1233 -0.0003
-2 25 14 1.1629 -0.0002
-2 25 15 0.1164 -0.0006
-2 25 16 -0.0543 -0.0012
-2 26 1 -1.1848 -0.0004
-2 26 2 -4.1137 -0.0004
-2 26 3 1.0842 0.0000
-2 26 4 0.1110 -0.0001
-2 26 5 1.7558 0.0000
-2 26 6 1.8015 0.0002
-2 26 7 0.8822 -0.0005
-2 26 8 1.2752 -0.0006
-2 26 9 -0.6523 0.0004
-2 26 10 -0.7885 0.0002
-2 26 11 -0.1368 -0.0003
-2 26 12 1.1463 0.0002
-2 26 13 0.9234 0.0001
-2 26 14 0.7339 -0.0011
-2 26 15 -0.1267 -0.0005
-2 27 1 0.2026 -0.0000
-2 27 2 0.8241 -0.0002
-2 27 3 -1.1100 -0.0001
-2 27 4 -0.4593 -0.0002
-2 27 5 0.1904 -0.0002
-2 27 6 1.5000 -0.0005
-2 27 7 1.2203 -0.0004
-2 27 8 -1.4488 -0.0000
-2 27 9 -0.6618 -0.0004
-2 27 10 0.4755 0.0001
-2 27 11 0.7673 0.0011
-2 27 12 -0.3236 -0.0005
-2 27 13 1.8010 -0.0005
-2 27 14 0.6639 0.0001
-2 28 1 -1.7539 -0.0005
-2 28 2 -2.2864 -0.0000
-2 28 3 0.8285 -0.0004
-2 28 4 0.4910 -0.0003
-2 28 5 -0.0710 -0.0004
-2 28 6 -0.4075 -0.0001
-2 28 7 -0.6477 -0.0003
-2 28 8 0.8399 -0.0001
-2 28 9 -1.2118 0.0004
-2 28 10 0.1581 0.0001
-2 28 11 0.2440 -0.0007
-2 28 12 0.5684 0.0007
-2 28 13 0.1065 -0.0009
-2 29 1 0.7708 -0.0002
-2 29 2 0.6953 -0.0003
-2 29 3 -0.8546 -0.0001
-2 29 4 -1.6478 -0.0007
-2 29 5 -0.2768 -0.0001
-2 29 6 -1.3057 -0.0001
-2 29 7 -0.7268 -0.0001
-2 29 8 -0.8990 -0.0000
-2 29 9 1.1805 -0.0002
-2 29 10 0.0642 -0.0002
-2 29 11 0.2642 0.0009
-2 29 12 -0.2941 -0.0014
-2 30 1 -0.6430 -0.0004
-2 30 2 -0.5064 0.0004
-2 30 3 0.1221 -0.0005
-2 30 4 -0.7430 -0.0006
-2 30 5 -2.2803 -0.0002
-2 30 6 -0.9421 0.0001
-2 30 7 -0.7676 0.0006
-2 30 8 1.6363 -0.0000
-2 30 9 -0.9629 -0.0004
-2 30 10 1.2807 -0.0002
-2 30 11 -0.7592 -0.0006
-2 31 1 0.4237 0.0001
-2 31 2 -0.2594 -0.0004
-2 31 3 -0.9105 -0.0002
-2 31 4 -2.1837 -0.0005
-2 31 5 -0.5094 0.0004
-2 31 6 -2.2147 0.0006
-2 31 7 0.1121 -0.0005
-2 31 8 0.3663 -0.0000
-2 31 9 1.8656 -0.0005
-2 32 1 -0.3901 -0.0004
-2 32 2 0.7844 0.0012
-2 32 3 -1.4026 -0.0008
-2 32 4 -1.1611 -0.0004
-2 32 5 -1.3631 0.0001
-2 32 6 -0.0493 0.0006
-2 32 7 0.0699 0.0009
-2 32 8 1.4763 -0.0011
-2 33 1 0.1820 0.0005
-2 33 2 -0.9516 -0.0007
-2 33 3 -0.2556 0.0001
-2 33 4 -1.3742 -0.0002
-2 33 5 -0.0515 0.0011
-2 34 1 -0.0892 -0.0003
-2 34 2 0.7897 0.0016
-1 0 2 14.9169 0.0004
-1 0 4 0.1155 -0.0004
-1 0 6 -6.3321 -0.0068
-1 0 8 -5.5672 -0.0006
-1 0 10 -8.7583 -0.0031
-1 0 12 6.3235 -0.0071
-1 0 14 0.6391 -0.0035
-1 0 16 -0.2137 0.0044
-1 0 18 -3.2128 -0.0036
-1 0 20 3.4291 -0.0012
-1 0 22 -0.8811 0.0001
-1 0 24 -0.1891 -0.0014
-1 1 2 -16.0524 0.0033
-1 1 3 -7.7430 0.0039
-1 1 4 5.0715 0.0198
-1 1 5 4.4527 -0.0042
-1 1 6 -1.1409 -0.0074
-1 1 7 -8.4877 -0.0015
-1 1 8 -2.7298 0.0091
-1 1 9 -9.8816 -0.0026
-1 1 10 2.0325 -0.0044
-1 1 11 0.5191 -0.0037
-1 1 12 1.1704 0.0018
-1 1 13 3.9223 -0.0034
-1 1 14 -0.8302 0.0052
-1 1 15 0.9296 -0.0017
-1 1 16 -0.8938 -0.0030
-1 1 17 -2.1629 0.0005
-1 1 18 0.5038 -0.0000
-1 1 19 -0.5890 -0.0017
-1 1 20 0.8236 0.0030
-1 1 21 2.1930 -0.0002
-1 1 22 -0.2343 -0.0011
-1 1 23 -1.0308 -0.0004
-1 1 24 1.7340 -0.0005
-1 2 1 -9.9241 0.0067
-1 2 2 -0.9320 0.0096
-1 2 3 -9.6776 0.0095
-1 2 4 1.4976 -0.0009
-1 2 5 6.9322 0.0014
-1 2 6 -10.0388 -0.0033
-1 2 7 -4.5657 0.0009
-1 2 8 -3.9159 0.0025
-1 2 9 -0.5392 0.0032
-1 2 10 -4.6056 -0.0043
-1 2 11 4.4995 -0.0028
-1 2 12 6.3329 0.0005
-1 2 13 -0.2545 0.0038
-1 2 14 0.2076 -0.0040
-1 2 15 -1.8647 0.0003
-1 2 16 -0.0484 0.0009
-1 2 17 -0.5143 -0.0019
-1 2 18 -2.4597 -0.0013
-1 2 19 1.7597 0.0031
-1 2 20 1.6025 0.0001
-1 2 21 -0.7358 0.0017
-1 2 22 -0.6552 -0.0006
-1 2 23 1.7992 -0.0005
-1 2 24 -0.2482 0.0004
-1 3 2 -26.7664 0.0037
-1 3 3 -6.5832 0.0053
-1 3 4 9.8181 0.0082
-1 3 5 -0.5956 -0.0034
-1 3 6 -3.0702 -0.0053
-1 3 7 -9.0801 0.0059
-1 3 8 -3.4847 0.0055
-1 3 9 -2.0685 -0.0029
-1 3 10 5.9723 -0.0024
-1 3 11 3.2584 0.0007
-1 3 12 2.4176 0.0009
-1 3 13 3.4952 0.0016
-1 3 14 -1.5550 0.0026
-1 3 15 0.3322 -0.0040
-1 3 16 -1.4977 -0.0012
-1 3 17 -0.6596 0.0005
-1 3 18 0.5660 0.0010
-1 3 19 -1.3985 0.0013
-1 3 20 1.1714 0.0032
-1 3 21 0.3895 -0.0008
-1 3 22 -1.2201 0.0004
-1 3 23 0.2960 -0.0002
-1 3 24 2.5040 -0.0001
-1 4 1 -7.9705 0.0080
-1 4 2 -26.6100 0.0065
-1 4 3 -7.3290 -0.0001
-1 4 4 2.3892 -0.0010
-1 4 5 7.0960 -0.0013
-1 4 6 -12.2718 0.0019
-1 4 7 -2.9395 0.0027
-1 4 8 2.2680 0.0042
-1 4 9 3.2203 0.0010
-1 4 10 2.8072 -0.0031
-1 4 11 5.9165 0.0012
-1 4 12 6.3357 0.0035
-1 4 13 -0.1068 0.0004
-1 4 14 -0.3180 -0.0019
-1 4 15 -1.6320 0.0008
-1 4 16 0.8073 -0.0000
-1 4 17 -0.1278 -0.0000
-1 4 18 -1.3075 0.0007
-1 4 19 0.9505 0.0025
-1 4 20 -0.7055 0.0007
-1 4 21 -0.6447 0.0011
-1 4 22 0.2936 -0.0013
-1 4 23 0.6737 0.0008
-1 5 1 -28.1819 -0.0006
-1 5 2 -13.1061 -0.0013
-1 5 3 -9.4310 0.0004
-1 5 4 9.8650 0.0019
-1 5 5 -1.5709 -0.0008
-1 5 6 -0.8900 0.0004
-1 5 7 -4.5132 0.0063
-1 5 8 1.4237 0.0022
-1 5 9 7.0316 -0.0025
-1 5 10 7.9415 0.0008
-1 5 11 4.7322 0.0011
-1 5 12 2.0067 0.0016
-1 5 13 3.1458 0.0019
-1 5 14 -0.7344 0.0004
-1 5 15 0.3566 -0.0021
-1 5 16 -0.1615 0.0010
-1 5 17 0.4541 0.0003
-1 5 18 0.1697 0.0009
-1 5 19 -1.7383 0.0016
-1 5 20 1.2643 0.0004
-1 5 21 -0.1282 -0.0010
-1 5 22 -1.1807 0.0004
-1 5 23 1.6192 -0.0010
-1 6 1 -5.9168 0.0027
-1 6 2 -37.0477 -0.0002
-1 6 3 0.8086 -0.0025
-1 6 4 3.1426 0.0001
-1 6 5 8.2635 0.0007
-1 6 6 -8.2579 0.0023
-1 6 7 2.0205 0.0033
-1 6 8 8.9498 0.0010
-1 6 9 6.5098 -0.0002
-1 6 10 5.9816 -0.0009
-1 6 11 4.2669 0.0030
-1 6 12 5.3447 0.0004
-1 6 13 -0.3792 -0.0002
-1 6 14 -0.4982 -0.0001
-1 6 15 0.3973 0.0011
-1 6 16 1.5131 0.0004
-1 6 17 0.3366 0.0003
-1 6 18 -1.7067 -0.0004
-1 6 19 0.3026 0.0002
-1 6 20 -0.6558 0.0002
-1 6 21 1.1569 -0.0005
-1 6 22 0.3732 -0.0007
-1 6 23 -0.4564 0.0005
-1 7 1 -36.3430 -0.0019
-1 7 2 -2.3218 -0.0022
-1 7 3 -11.3772 -0.0001
-1 7 4 13.3711 0.0019
-1 7 5 2.1308 0.0010
-1 7 6 1.8494 0.0021
-1 7 7 0.0346 0.0015
-1 7 8 4.4564 -0.0002
-1 7 9 10.8007 -0.0009
-1 7 10 5.8070 0.0009
-1 7 11 3.1621 0.0010
-1 7 12 0.0817 0.0008
-1 7 13 2.2870 -0.0002
-1 7 14 0.3036 0.0007
-1 7 15 0.6710 0.0004
-1 7 16 0.5982 0.0005
-1 7 17 -0.6079 -0.0010
-1 7 18 0.1315 -0.0001
-1 7 19 -1.8568 0.0000
-1 7 20 1.7645 -0.0007
-1 7 21 0.1424 -0.0002
-1 7 22 -0.7319 0.0001
-1 7 23 0.3464 -0.0006
-1 8 1 -10.1662 0.0001
-1 8 2 -30.8952 -0.0007
-1 8 3 9.7039 -0.0002
-1 8 4 6.1801 0.0024
-1 8 5 8.5542 0.0002
-1 8 6 -5.4040 -0.0001
-1 8 7 2.2791 0.0005
-1 8 8 11.7172 -0.0009
-1 8 9 4.9067 0.0002
-1 8 10 4.1394 0.0023
-1 8 11 0.7590 0.0001
-1 8 12 3.4095 -0.0012
-1 8 13 -1.5839 0.0005
-1 8 14 0.1144 0.0008
-1 8 15 2.1757 0.0006
-1 8 16 0.5526 0.0008
-1 8 17 -0.6859 -0.0011
-1 8 18 -2.9103 -0.0016
-1 8 19 0.4893 0.0004
-1 8 20 -0.0865 0.0004
-1 8 21 1.3772 0.0002
-1 8 22 -0.6785 0.0006
-1 8 23 -1.1421 -0.0002
-1 9 1 -23.4352 -0.0009
-1 9 2 0.9638 -0.0005
-1 9 3 -5.5647 0.0014
-1 9 4 16.9039 0.0010
-1 9 5 2.1974 -0.0002
-1 9 6 -1.0471 -0.0007
-1 9 7 2.2051 -0.0011
-1 9 8 2.1227 0.0004
-1 9 9 9.0991 0.0010
-1 9 10 0.9852 0.0001
-1 9 11 0.9577 0.0014
-1 9 12 -1.7815 -0.0013
-1 9 13 2.3704 -0.0005
-1 9 14 1.4460 0.0017
-1 9 15 0.7997 0.0012
-1 9 16 0.0549 -0.0012
-1 9 17 -1.9356 -0.0007
-1 9 18 0.6635 0.0001
-1 9 19 -1.8389 0.0003
-1 9 20 1.2217 0.0007
-1 9 21 0.2565 0.0007
-1 9 22 -1.4476 0.0003
-1 9 23 -0.4788 0.0003
-1 10 1 -13.1809 -0.0004
-1 10 2 -14.0668 0.0000
-1 10 3 14.8872 0.0010
-1 10 4 7.0538 0.0009
-1 10 5 4.1609 -0.0017
-1 10 6 -6.5397 -0.0019
-1 10 7 -1.2387 -0.0005
-1 10 8 10.8125 -0.0001
-1 10 9 -0.0026 0.0026
-1 10 10 0.5857 0.0016
-1 10 11 -1.1206 -0.0023
-1 10 12 2.8886 -0.0008
-1 10 13 -1.2162 0.0010
-1 10 14 2.1001 0.0005
-1 10 15 3.4090 0.0001
-1 10 16 -0.6551 0.0007
-1 10 17 -0.7225 -0.0017
-1 10 18 -2.0631 -0.0001
-1 10 19 0.8451 0.0016
-1 10 20 -0.2639 0.0008
-1 10 21 0.9115 0.0006
-1 10 22 -0.1623 0.0004
-1 10 23 -0.8675 -0.0010
-1 11 1 -7.0141 0.0002
-1 11 2 1.2383 0.0005
-1 11 3 3.0238 0.0005
-1 11 4 13.4655 -0.0002
-1 11 5 -3.3891 -0.0023
-1 11 6 -3.6061 -0.0008
-1 11 7 0.8154 0.0001
-1 11 8 -2.4969 0.0019
-1 11 9 4.4924 -0.0001
-1 11 10 -1.6047 0.0001
-1 11 11 0.3121 -0.0003
-1 11 12 -0.5675 -0.0016
-1 11 13 4.0011 -0.0001
-1 11 14 2.9034 0.0016
-1 11 15 0.8787 -0.0001
-1 11 16 0.5487 -0.0014
-1 11 17 -0.7577 0.0004
-1 11 18 1.8288 0.0006
-1 11 19 -1.5007 0.0008
-1 11 20 0.8530 0.0005
-1 11 21 0.2052 -0.0002
-1 11 22 -0.6748 -0.0005
-1 11 23 0.7575 -0.0001
-1 12 1 -10.7748 -0.0001
-1 12 2 -0.1088 0.0005
-1 12 3 12.2165 0.0008
-1 12 4 4.2844 -0.0010
-1 12 5 -0.8704 -0.0007
-1 12 6 -11.0324 -0.0008
-1 12 7 -3.1944 -0.0002
-1 12 8 6.1675 0.0007
-1 12 9 -3.1655 0.0019
-1 12 10 -1.5810 -0.0014
-1 12 11 0.6221 -0.0016
-1 12 12 3.4745 -0.0002
-1 12 13 0.6846 0.0007
-1 12 14 3.1578 -0.0003
-1 12 15 3.5231 -0.0001
-1 12 16 -0.4086 0.0000
-1 12 17 0.5069 -0.0008
-1 12 18 -0.2992 0.0007
-1 12 19 -0.1784 0.0009
-1 12 20 -1.1249 -0.0003
-1 12 21 1.9198 -0.0005
-1 12 22 0.0805 -0.0007
-1 13 1 1.1998 0.0012
-1 13 2 1.0005 -0.0002
-1 13 3 6.3436 0.0001
-1 13 4 5.0977 -0.0003
-1 13 5 -8.8499 -0.0013
-1 13 6 -3.4529 0.0005
-1 13 7 -4.4357 0.0015
-1 13 8 -4.2297 -0.0003
-1 13 9 1.8654 -0.0012
-1 13 10 -1.2160 -0.0004
-1 13 11 0.7036 -0.0007
-1 13 12 1.7082 -0.0007
-1 13 13 4.2586 0.0006
-1 13 14 2.3601 0.0001
-1 13 15 0.1772 -0.0005
-1 13 16 0.8122 -0.0003
-1 13 17 0.6538 0.0005
-1 13 18 0.4185 0.0002
-1 13 19 -1.9736 -0.0001
-1 13 20 0.0840 -0.0008
-1 13 21 -1.0483 -0.0010
-1 13 22 0.5559 -0.0000
-1 14 1 -5.7614 -0.0005
-1 14 2 4.2885 0.0008
-1 14 3 6.7397 -0.0004
-1 14 4 0.8727 -0.0003
-1 14 5 -5.0624 0.0009
-1 14 6 -14.4749 0.0003
-1 14 7 -2.1031 -0.0016
-1 14 8 3.3537 0.0006
-1 14 9 -3.2258 -0.0007
-1 14 10 -0.7794 -0.0009
-1 14 11 1.8069 -0.0001
-1 14 12 3.5069 0.0006
-1 14 13 0.9349 -0.0002
-1 14 14 1.1360 0.0002
-1 14 15 1.5957 -0.0004
-1 14 16 -0.0697 0.0000
-1 14 17 -0.4313 -0.0001
-1 14 18 -0.9288 0.0001
-1 14 19 -2.7854 -0.0005
-1 14 20 -1.6617 -0.0007
-1 14 21 2.3477 -0.0001
-1 14 22 -1.6737 -0.0002
-1 15 1 4.5117 0.0001
-1 15 2 1.2798 -0.0012
-1 15 3 5.1344 0.0004
-1 15 4 -1.9284 -0.0000
-1 15 5 -10.3385 0.0002
-1 15 6 -2.6322 0.0005
-1 15 7 -6.3254 0.0005
-1 15 8 -1.2488 -0.0017
-1 15 9 3.1663 -0.0002
-1 15 10 -1.8162 -0.0000
-1 15 11 1.7497 0.0005
-1 15 12 2.1265 0.0002
-1 15 13 2.4272 0.0004
-1 15 14 0.0808 -0.0007
-1 15 15 -1.2940 0.0003
-1 15 16 -0.1256 0.0001
-1 15 17 -0.0282 -0.0000
-1 15 18 -2.0817 -0.0004
-1 15 19 -2.3169 -0.0004
-1 15 20 0.1078 -0.0007
-1 15 21 -1.5915 0.0005
-1 16 1 -1.8439 -0.0008
-1 16 2 4.8924 0.0001
-1 16 3 2.5404 -0.0003
-1 16 4 -1.6010 0.0008
-1 16 5 -6.8255 0.0010
-1 16 6 -12.7179 -0.0003
-1 16 7 2.0828 -0.0014
-1 16 8 3.9387 0.0002
-1 16 9 -2.2784 0.0000
-1 16 10 0.7769 0.0008
-1 16 11 1.5594 0.0005
-1 16 12 3.5147 0.0002
-1 16 13 -0.0540 -0.0001
-1 16 14 -2.0449 0.0001
-1 16 15 0.3471 -0.0005
-1 16 16 0.1894 0.0002
-1 16 17 -1.5792 -0.0000
-1 16 18 -1.8807 -0.0004
-1 16 19 -1.7642 -0.0005
-1 16 20 -0.0240 0.0007
-1 16 21 2.9213 0.0007
-1 17 1 5.6660 -0.0009
-1 17 2 1.3064 0.0000
-1 17 3 2.9830 0.0004
-1 17 4 -5.1642 0.0004
-1 17 5 -8.7344 0.0007
-1 17 6 -0.3221 -0.0004
-1 17 7 -4.0783 -0.0003
-1 17 8 3.2144 0.0003
-1 17 9 3.1229 0.0005
-1 17 10 -1.9344 0.0004
-1 17 11 2.6360 0.0005
-1 17 12 1.8791 -0.0001
-1 17 13 0.3788 -0.0008
-1 17 14 -0.8840 -0.0001
-1 17 15 -1.6945 0.0005
-1 17 16 -0.0001 -0.0002
-1 17 17 -0.2382 -0.0001
-1 17 18 -1.1745 -0.0001
-1 17 19 -0.4641 -0.0001
-1 17 20 2.8991 0.0000
-1 18 1 0.9607 -0.0002
-1 18 2 2.9926 0.0002
-1 18 3 0.0709 0.0009
-1 18 4 -2.6738 0.0005
-1 18 5 -5.5808 -0.0003
-1 18 6 -7.9734 -0.0001
-1 18 7 5.8259 -0.0003
-1 18 8 3.2156 0.0002
-1 18 9 -1.2385 0.0009
-1 18 10 0.4961 0.0006
-1 18 11 2.3192 -0.0007
-1 18 12 2.7716 -0.0003
-1 18 13 -1.2149 0.0001
-1 18 14 -3.3627 -0.0004
-1 18 15 0.9107 0.0000
-1 18 16 0.9051 0.0005
-1 18 17 -1.1403 -0.0001
-1 18 18 -0.3830 -0.0004
-1 18 19 1.7829 -0.0000
-1 18 20 1.9908 0.0006
-1 19 1 3.1287 0.0001
-1 19 2 1.9534 0.0008
-1 19 3 0.4551 -0.0002
-1 19 4 -5.3792 0.0001
-1 19 5 -5.3871 0.0002
-1 19 6 1.7317 -0.0011
-1 19 7 -1.4844 0.0004
-1 19 8 4.3536 0.0010
-1 19 9 0.9940 -0.0001
-1 19 10 -0.8168 -0.0005
-1 19 11 1.7445 0.0002
-1 19 12 0.6905 -0.0008
-1 19 13 -0.7618 -0.0006
-1 19 14 -1.2728 0.0009
-1 19 15 -1.0050 0.0005
-1 19 16 0.2061 -0.0003
-1 19 17 0.0931 0.0003
-1 19 18 0.3524 -0.0000
-1 19 19 1.6058 -0.0007
-1 19 20 3.6589 -0.0001
-1 20 1 1.9507 -0.0001
-1 20 2 -0.5023 0.0006
-1 20 3 -0.3110 0.0006
-1 20 4 -1.7590 -0.0008
-1 20 5 -3.1297 -0.0007
-1 20 6 -2.9934 0.0003
-1 20 7 5.8984 0.0001
-1 20 8 1.7063 -0.0000
-1 20 9 -1.8452 0.0005
-1 20 10 -0.3003 -0.0003
-1 20 11 1.8957 -0.0012
-1 20 12 0.8256 0.0004
-1 20 13 -2.6312 0.0004
-1 20 14 -2.4991 0.0000
-1 20 15 0.2125 0.0006
-1 20 16 0.4117 0.0004
-1 20 17 -0.5640 -0.0003
-1 20 18 0.7822 -0.0009
-1 20 19 1.9368 -0.0005
-1 21 1 0.7177 0.0004
-1 21 2 1.9543 0.0001
-1 21 3 -1.1116 -0.0007
-1 21 4 -3.3967 0.0003
-1 21 5 -1.3622 -0.0004
-1 21 6 2.4749 -0.0005
-1 21 7 0.3304 0.0005
-1 21 8 2.5202 0.0007
-1 21 9 -0.3321 -0.0006
-1 21 10 -1.2402 -0.0001
-1 21 11 0.3534 0.0001
-1 21 12 -0.8262 -0.0002
-1 21 13 -1.0296 0.0003
-1 21 14 -1.7319 0.0010
-1 21 15 -0.3810 0.0001
-1 21 16 -0.5460 -0.0005
-1 21 17 -0.7331 -0.0004
-1 21 18 0.9371 -0.0003
-1 21 19 1.3114 -0.0015
-1 22 1 0.5664 -0.0002
-1 22 2 -2.9247 0.0003
-1 22 3 0.4412 0.0002
-1 22 4 0.3043 -0.0007
-1 22 5 -0.6776 0.0004
-1 22 6 0.4049 0.0002
-1 22 7 4.5793 0.0003
-1 22 8 0.2936 -0.0003
-1 22 9 -2.6024 0.0006
-1 22 10 -0.4215 -0.0003
-1 22 11 0.3683 -0.0001
-1 22 12 -0.4464 0.0004
-1 22 13 -1.2662 0.0004
-1 22 14 -1.3824 0.0002
-1 22 15 -0.6860 0.0000
-1 22 16 -0.0743 -0.0004
-1 22 17 0.6538 -0.0002
-1 22 18 0.2738 -0.0017
-1 23 1 -1.3536 -0.0002
-1 23 2 0.9384 -0.0001
-1 23 3 -1.5979 -0.0000
-1 23 4 -1.0408 0.0008
-1 23 5 0.8342 -0.0002
-1 23 6 2.5996 0.0001
-1 23 7 1.1785 0.0001
-1 23 8 1.5939 0.0004
-1 23 9 -1.6968 -0.0001
-1 23 10 -1.3884 0.0003
-1 23 11 0.4775 -0.0001
-1 23 12 0.1045 0.0004
-1 23 13 -0.9413 -0.0001
-1 23 14 0.9808 -0.0002
-1 23 15 -0.0222 -0.0002
-1 23 16 -0.3897 -0.0007
-1 23 17 -0.6439 -0.0005
-1 24 1 -0.9105 -0.0001
-1 24 2 -4.4187 0.0000
-1 24 3 0.9603 0.0004
-1 24 4 1.0537 0.0004
-1 24 5 0.6196 0.0005
-1 24 6 1.7927 -0.0000
-1 24 7 3.2482 -0.0000
-1 24 8 -0.9189 -0.0002
-1 24 9 -1.5936 0.0005
-1 24 10 -0.7899 0.0001
-1 24 11 0.1579 0.0000
-1 24 12 0.5800 -0.0004
-1 24 13 3.0141 -0.0001
-1 24 14 -1.2754 0.0001
-1 24 15 1.1365 -0.0008
-1 24 16 0.2962 0.0004
-1 24 17 1.4293 0.0006
-1 25 1 -2.1525 -0.0001
-1 25 2 -0.0318 0.0001
-1 25 3 -1.8775 0.0005
-1 25 4 -0.3912 0.0006
-1 25 5 0.9820 -0.0001
-1 25 6 2.1396 -0.0004
-1 25 7 1.6166 -0.0003
-1 25 8 0.5116 0.0004
-1 25 9 -3.1436 0.0002
-1 25 10 -0.1349 -0.0000
-1 25 11 1.8611 0.0000
-1 25 12 1.6611 0.0004
-1 25 13 0.2462 -0.0008
-1 25 14 4.4597 -0.0008
-1 25 15 -0.8836 0.0008
-1 25 16 0.5544 -0.0002
-1 26 1 -1.9294 -0.0004
-1 26 2 -4.1338 -0.0002
-1 26 3 0.4333 0.0003
-1 26 4 1.2256 0.0006
-1 26 5 0.4987 -0.0002
-1 26 6 1.6698 -0.0002
-1 26 7 0.9104 -0.0002
-1 26 8 -1.3666 -0.0003
-1 26 9 -0.9386 0.0007
-1 26 10 -1.1462 0.0002
-1 26 11 1.0458 -0.0002
-1 26 12 2.7328 -0.0005
-1 26 13 4.0924 0.0001
-1 26 14 -1.0969 0.0002
-1 26 15 2.4806 -0.0002
-1 27 1 -0.5312 -0.0002
-1 27 2 -0.8822 -0.0000
-1 27 3 -1.3275 0.0004
-1 27 4 -1.1369 -0.0002
-1 27 5 1.0993 0.0001
-1 27 6 0.7384 -0.0007
-1 27 7 0.4211 -0.0002
-1 27 8 -1.1943 0.0007
-1 27 9 -2.8398 -0.0001
-1 27 10 1.4905 0.0002
-1 27 11 2.2949 0.0007
-1 27 12 1.4991 0.0004
-1 27 13 1.5099 -0.0009
-1 27 14 3.1744 0.0003
-1 27 15 -1.3123 0.0013
-1 28 1 -2.2961 -0.0003
-1 28 2 -2.6344 -0.0006
-1 28 3 0.0792 0.0000
-1 28 4 1.5635 0.0005
-1 28 5 -0.9138 -0.0005
-1 28 6 0.3539 0.0002
-1 28 7 -0.9783 -0.0002
-1 28 8 -1.2445 -0.0002
-1 28 9 -0.3346 0.0007
-1 28 10 -0.7712 0.0001
-1 28 11 1.9738 -0.0001
-1 28 12 1.9139 0.0005
-1 28 13 1.6269 0.0006
-1 29 1 0.0468 -0.0007
-1 29 2 -1.2197 0.0001
-1 29 3 -1.0032 0.0001
-1 29 4 -1.5303 -0.0003
-1 29 5 1.1704 0.0002
-1 29 6 -1.3253 -0.0003
-1 29 7 -1.2166 -0.0001
-1 29 8 -0.7162 -0.0000
-1 29 9 -0.9601 -0.0002
-1 29 10 1.7932 0.0002
-1 29 11 0.6385 0.0013
-1 29 12 0.7706 0.0001
-1 30 1 -2.1002 -0.0002
-1 30 2 -1.1981 -0.0007
-1 30 3 0.1336 0.0002
-1 30 4 0.6894 0.0000
-1 30 5 -1.9980 0.0001
-1 30 6 -0.1566 -0.0002
-1 30 7 -1.2665 -0.0002
-1 30 8 -0.5329 -0.0004
-1 30 9 -0.0352 -0.0004
-1 30 10 -0.2828 0.0001
-1 30 11 0.9420 0.0001
-1 31 1 -0.4892 -0.0007
-1 31 2 -1.9484 0.0004
-1 31 3 -0.4256 -0.0001
-1 31 4 -1.0247 -0.0001
-1 31 5 0.9174 -0.0002
-1 31 6 -2.3609 0.0005
-1 31 7 -1.1602 -0.0015
-1 31 8 0.2596 -0.0008
-1 31 9 0.0117 -0.0003
-1 32 1 -2.0034 -0.0000
-1 32 2 1.0589 0.0000
-1 32 3 -0.6311 -0.0000
-1 32 4 0.1828 -0.0001
-1 32 5 -1.1746 0.0004
-1 32 6 0.0641 -0.0014
-1 32 7 -1.2737 0.0003
-1 32 8 -0.1776 -0.0016
-1 33 3 1.2461 0.0003
-1 33 4 -0.4857 -0.0004
-1 33 5 0.5694 -0.0000
-1 33 6 -1.7907 0.0002
0 0 2 7.3807 0.0058
0 0 4 -20.1986 -0.0129
0 0 6 -4.3566 -0.0068
0 0 8 -3.0605 -0.0047
0 0 10 -9.4642 -0.0038
0 0 12 7.6670 -0.0025
0 0 14 1.0507 0.0012
0 0 16 0.2465 -0.0005
0 0 18 -2.2683 -0.0010
0 0 20 3.1608 0.0015
0 0 22 -3.1279 -0.0025
0 1 2 -40.9342 0.0044
0 1 3 -28.1526 -0.0044
0 1 4 2.9121 0.0050
0 1 5 -3.1304 -0.0089
0 1 6 3.7782 -0.0047
0 1 7 -6.5770 -0.0054
0 1 8 -0.5312 0.0009
0 1 9 -8.8380 -0.0053
0 1 10 3.6699 -0.0083
0 1 11 0.4607 0.0007
0 1 12 1.2874 0.0080
0 1 13 6.1684 -0.0027
0 1 14 -1.1669 -0.0007
0 1 15 0.8560 -0.0013
0 1 16 -0.6600 -0.0057
0 1 17 -1.6838 -0.0001
0 1 18 0.3637 0.0039
0 1 19 -0.2386 0.0007
0 1 20 -0.1853 -0.0002
0 1 21 0.9688 -0.0010
0 1 22 -0.2592 -0.0039
0 1 23 -2.0860 -0.0000
0 1 24 2.2258 0.0032
0 2 2 -0.1231 0.0071
0 2 3 -28.7721 -0.0019
0 2 4 -9.3293 -0.0127
0 2 5 14.3444 0.0024
0 2 6 -5.4321 -0.0023
0 2 7 1.8387 -0.0004
0 2 8 -2.0515 -0.0047
0 2 9 1.8972 -0.0029
0 2 10 -5.7317 -0.0006
0 2 11 6.3176 -0.0002
0 2 12 6.6836 0.0004
0 2 13 -0.9462 0.0041
0 2 14 0.8753 -0.0027
0 2 15 -1.7389 -0.0038
0 2 16 0.6669 -0.0003
0 2 17 -0.0804 0.0001
0 2 18 -1.9315 -0.0003
0 2 19 0.7581 0.0039
0 2 20 1.2090 -0.0004
0 2 21 -1.7474 -0.0033
0 2 22 -2.4849 -0.0002
0 2 23 2.9177 0.0002
0 2 24 0.8770 0.0008
0 3 2 -77.2802 -0.0029
0 3 3 -7.4741 -0.0036
0 3 4 8.5386 0.0017
0 3 5 2.3881 -0.0033
0 3 6 8.9206 -0.0028
0 3 7 -7.8730 0.0002
0 3 8 0.8591 0.0012
0 3 9 -1.7734 -0.0040
0 3 10 8.6361 -0.0037
0 3 11 1.2973 0.0047
0 3 12 2.6375 0.0029
0 3 13 5.1525 -0.0022
0 3 14 -2.1757 0.0002
0 3 15 0.6926 -0.0025
0 3 16 -0.7761 -0.0026
0 3 17 -0.0136 0.0013
0 3 18 0.4444 0.0039
0 3 19 -1.6457 -0.0009
0 3 20 -0.1061 -0.0002
0 3 21 -0.0823 -0.0017
0 3 22 -0.9213 -0.0020
0 3 23 -0.8273 0.0017
0 3 24 4.1910 0.0006
0 4 0 59.6628 0.0078
0 4 1 -71.0687 -0.0013
0 4 2 -10.1911 0.0036
0 4 3 -26.9657 -0.0075
0 4 4 9.8499 -0.0053
0 4 5 20.5393 0.0021
0 4 6 -5.7231 0.0033
0 4 7 4.5004 -0.0012
0 4 8 1.4787 -0.0013
0 4 9 4.8110 -0.0006
0 4 10 0.2626 0.0002
0 4 11 7.0422 -0.0007
0 4 12 4.6330 0.0018
0 4 13 -0.7791 -0.0003
0 4 14 0.4720 -0.0014
0 4 15 -1.3391 -0.0004
0 4 16 1.8591 0.0000
0 4 17 0.3935 0.0005
0 4 18 -0.8227 -0.0004
0 4 19 0.5076 0.0022
0 4 20 -0.8775 -0.0020
0 4 21 -0.9933 -0.0018
0 4 22 -0.0901 -0.0003
0 4 23 2.2804 -0.0001
0 5 1 -3.9136 0.0006
0 5 2 -52.5276 -0.0054
0 5 3 9.7008 -0.0008
0 5 4 12.7302 0.0012
0 5 5 9.0067 0.0018
0 5 6 10.5627 -0.0020
0 5 7 -7.7709 0.0026
0 5 8 3.8873 -0.0003
0 5 9 4.8528 -0.0028
0 5 10 8.0480 -0.0005
0 5 11 0.5250 0.0024
0 5 12 1.9764 -0.0007
0 5 13 3.6353 -0.0003
0 5 14 -1.4348 0.0003
0 5 15 0.8968 -0.0013
0 5 16 0.5063 -0.0003
0 5 17 1.5874 0.0008
0 5 18 -0.0666 0.0011
0 5 19 -1.5143 -0.0015
0 5 20 1.1534 -0.0010
0 5 21 0.2294 -0.0015
0 5 22 -0.6228 -0.0003
0 5 23 1.5753 0.0000
0 6 0 -6.3567 0.0012
0 6 1 -39.4414 -0.0026
0 6 2 -12.7998 0.0025
0 6 3 -10.1448 -0.0031
0 6 4 21.2872 0.0001
0 6 5 19.5048 0.0022
0 6 6 -6.7510 0.0025
0 6 7 5.7710 -0.0012
0 6 8 3.3445 -0.0005
0 6 9 5.0054 0.0001
0 6 10 1.2591 -0.0010
0 6 11 3.4330 0.0006
0 6 12 2.2045 -0.0003
0 6 13 -0.5043 -0.0010
0 6 14 0.0158 0.0009
0 6 15 0.2808 0.0008
0 6 16 2.8634 -0.0010
0 6 17 0.2358 -0.0004
0 6 18 -0.2438 -0.0006
0 6 19 0.2427 -0.0000
0 6 20 -0.4668 -0.0008
0 6 21 1.9301 -0.0006
0 6 22 1.2859 -0.0005
0 6 23 0.3275 0.0001
0 7 1 -22.0459 0.0005
0 7 2 -19.3712 0.0002
0 7 3 13.7267 0.0012
0 7 4 14.4378 0.0027
0 7 5 11.1529 0.0011
0 7 6 6.4756 -0.0012
0 7 7 -10.0787 0.0005
0 7 8 4.1221 -0.0002
0 7 9 5.1262 -0.0009
0 7 10 3.4272 0.0008
0 7 11 -1.8473 -0.0002
0 7 12 0.5403 0.0002
0 7 13 1.9609 -0.0001
0 7 14 -0.1303 0.0006
0 7 15 1.6312 -0.0007
0 7 16 0.5126 0.0001
0 7 17 1.5523 -0.0005
0 7 18 -0.6085 -0.0002
0 7 19 -0.5103 -0.0000
0 7 20 2.1241 -0.0007
0 7 21 0.5901 0.0001
0 7 22 0.6711 0.0007
0 7 23 1.0786 -0.0009
0 8 0 -18.5632 -0.0010
0 8 1 -15.2753 0.0006
0 8 2 -10.6110 0.0028
0 8 3 4.8053 0.0008
0 8 4 22.8911 0.0006
0 8 5 10.2247 -0.0001
0 8 6 -10.8706 -0.0006
0 8 7 2.3924 0.0002
0 8 8 1.5598 0.0004
0 8 9 1.7293 0.0004
0 8 10 -1.3779 0.0006
0 8 11 -0.1874 0.0005
0 8 12 0.8345 -0.0015
0 8 13 -0.2699 0.0005
0 8 14 0.6554 0.0014
0 8 15 1.7252 -0.0002
0 8 16 2.9706 -0.0014
0 8 17 -1.4562 0.0000
0 8 18 -0.0061 0.0001
0 8 19 0.1392 0.0003
0 8 20 0.6461 0.0010
0 8 21 3.3669 0.0001
0 8 22 0.4127 -0.0001
0 8 23 -0.4858 0.0003
0 9 1 -16.5273 0.0012
0 9 2 0.1685 0.0019
0 9 3 11.9931 0.0003
0 9 4 12.3590 0.0001
0 9 5 6.7070 -0.0007
0 9 6 -4.2038 -0.0011
0 9 7 -11.4713 0.0002
0 9 8 0.5077 0.0012
0 9 9 2.1779 0.0013
0 9 10 -0.9908 -0.0008
0 9 11 -2.1844 0.0005
0 9 12 -0.0038 0.0004
0 9 13 2.1549 -0.0003
0 9 14 1.8878 0.0002
0 9 15 2.2143 0.0001
0 9 16 -0.4357 -0.0004
0 9 17 1.7275 -0.0002
0 9 18 -0.4733 0.0007
0 9 19 0.4478 0.0011
0 9 20 1.1529 -0.0003
0 9 21 1.2391 0.0005
0 9 22 1.1815 0.0005
0 9 23 -0.2448 -0.0009
0 10 0 -10.2572 -0.0014
0 10 1 -3.8677 0.0007
0 10 2 -3.5983 0.0012
0 10 3 12.3291 0.0002
0 10 4 16.2931 -0.0007
0 10 5 -3.2978 -0.0023
0 10 6 -13.3238 -0.0004
0 10 7 -3.9906 0.0020
0 10 8 0.2502 0.0009
0 10 9 -2.0765 -0.0000
0 10 10 -2.7249 0.0014
0 10 11 -1.0219 -0.0012
0 10 12 2.0508 -0.0007
0 10 13 0.7228 0.0011
0 10 14 2.0120 0.0009
0 10 15 3.2794 -0.0016
0 10 16 2.1976 -0.0001
0 10 17 -1.8294 0.0005
0 10 18 1.2633 0.0007
0 10 19 -0.2356 0.0004
0 10 20 1.0793 0.0007
0 10 21 2.4240 -0.0005
0 10 22 0.8186 -0.0005
0 10 23 -0.2942 -0.0002
0 11 1 -4.3106 0.0009
0 11 2 6.3685 0.0008
0 11 3 8.9883 -0.0013
0 11 4 5.9460 -0.0012
0 11 5 -0.8959 -0.0003
0 11 6 -12.4027 0.0004
0 11 7 -9.8366 0.0008
0 11 8 -3.9549 0.0014
0 11 9 0.2975 -0.0003
0 11 10 -1.5698 -0.0019
0 11 11 -0.6199 0.0008
0 11 12 0.7594 0.0005
0 11 13 3.2702 -0.0004
0 11 14 3.2612 -0.0000
0 11 15 0.7739 0.0004
0 11 16 0.5265 -0.0009
0 11 17 2.3618 0.0006
0 11 18 -0.0434 0.0006
0 11 19 -0.1145 0.0003
0 11 20 -0.7911 -0.0010
0 11 21 1.7847 -0.0002
0 11 22 0.5595 -0.0003
0 12 0 -0.2697 -0.0006
0 12 1 0.2294 -0.0001
0 12 2 1.9402 0.0002
0 12 3 10.1237 0.0003
0 12 4 7.1531 -0.0010
0 12 5 -11.3879 -0.0011
0 12 6 -13.8919 0.0011
0 12 7 -7.3867 0.0015
0 12 8 0.2639 -0.0010
0 12 9 -2.1977 -0.0006
0 12 10 -2.7599 -0.0001
0 12 11 0.6322 -0.0006
0 12 12 2.6583 0.0001
0 12 13 0.7118 0.0014
0 12 14 1.2861 -0.0003
0 12 15 3.8979 -0.0015
0 12 16 0.2817 0.0006
0 12 17 -0.7499 0.0003
0 12 18 0.9909 0.0003
0 12 19 -2.0939 -0.0003
0 12 20 -0.6536 -0.0004
0 12 21 0.9609 -0.0005
0 12 22 1.0453 -0.0002
0 13 1 2.3636 0.0010
0 13 2 5.4112 -0.0005
0 13 3 4.9053 -0.0011
0 13 4 -0.4855 -0.0000
0 13 5 -6.4707 0.0008
0 13 6 -12.5327 0.0006
0 13 7 -8.1783 0.0003
0 13 8 -3.5663 -0.0007
0 13 9 1.1531 -0.0016
0 13 10 0.2306 -0.0007
0 13 11 -0.9778 0.0010
0 13 12 0.9362 0.0009
0 13 13 2.5307 -0.0005
0 13 14 1.4418 0.0001
0 13 15 -1.9288 -0.0000
0 13 16 1.8456 -0.0003
0 13 17 1.2097 0.0005
0 13 18 -1.8130 0.0000
0 13 19 -2.3476 -0.0005
0 13 20 -2.4282 -0.0004
0 13 21 0.3420 0.0000
0 13 22 -0.4911 0.0009
0 14 0 5.4780 -0.0004
0 14 1 1.8670 -0.0013
0 14 2 1.9570 0.0007
0 14 3 5.8693 0.0003
0 14 4 1.0860 -0.0004
0 14 5 -12.3062 -0.0001
0 14 6 -12.7875 0.0011
0 14 7 -4.2779 -0.0012
0 14 8 2.9683 -0.0009
0 14 9 0.0829 -0.0004
0 14 10 -2.7270 0.0005
0 14 11 0.9097 0.0005
0 14 12 1.5391 0.0004
0 14 13 -1.3526 0.0004
0 14 14 -0.4963 -0.0006
0 14 15 2.2862 -0.0006
0 14 16 -1.1011 0.0003
0 14 17 -1.0334 0.0005
0 14 18 -0.9082 -0.0002
0 14 19 -4.1383 -0.0004
0 14 20 -1.8616 -0.0000
0 14 21 0.3190 0.0016
0 15 1 5.4751 0.0002
0 15 2 3.9344 -0.0014
0 15 3 1.3644 0.0003
0 15 4 -3.3242 0.0003
0 15 5 -7.4858 0.0005
0 15 6 -7.3965 -0.0008
0 15 7 -4.3667 0.0001
0 15 8 1.2208 -0.0012
0 15 9 3.4527 0.0003
0 15 10 -1.1718 0.0005
0 15 11 -1.7522 0.0006
0 15 12 0.0530 -0.0000
0 15 13 1.6325 -0.0000
0 15 14 -1.8594 -0.0004
0 15 15 -2.3678 0.0000
0 15 16 1.7467 0.0003
0 15 17 -0.1958 -0.0003
0 15 18 -3.0973 -0.0001
0 15 19 -2.1904 -0.0001
0 15 20 -1.8328 0.0009
0 15 21 -0.3704 0.0012
0 16 0 10.3973 -0.0013
0 16 1 1.2285 -0.0009
0 16 2 1.2428 0.0011
0 16 3 3.3468 0.0002
0 16 4 -1.4902 -0.0002
0 16 5 -9.2253 -0.0005
0 16 6 -8.1196 -0.0000
0 16 7 2.1750 -0.0012
0 16 8 5.8162 0.0009
0 16 9 -0.1888 0.0006
0 16 10 -2.7959 0.0004
0 16 11 -0.3632 -0.0000
0 16 12 1.6227 -0.0002
0 16 13 -3.0787 -0.0004
0 16 14 -1.0361 0.0002
0 16 15 0.7430 -0.0004
0 16 16 -0.0465 -0.0002
0 16 17 -1.0423 0.0006
0 16 18 -1.2110 -0.0004
0 16 19 -2.1035 -0.0001
0 16 20 -0.2329 0.0013
0 16 21 0.7695 0.0024
0 17 1 7.0168 -0.0007
0 17 2 1.7246 0.0001
0 17 3 -0.3909 0.0007
0 17 4 -3.3910 -0.0003
0 17 5 -5.1600 -0.0004
0 17 6 -1.2868 -0.0006
0 17 7 -0.3067 0.0002
0 17 8 4.4038 0.0006
0 17 9 2.2962 0.0006
0 17 10 -3.6888 -0.0002
0 17 11 -1.1927 -0.0011
0 17 12 -0.3144 -0.0002
0 17 13 1.1117 0.0003
0 17 14 -2.9621 -0.0004
0 17 15 -0.9982 0.0004
0 17 16 1.6083 0.0002
0 17 17 -0.0921 -0.0007
0 17 18 -0.8081 0.0002
0 17 19 -0.4651 0.0005
0 17 20 0.6448 0.0009
0 18 0 10.2893 -0.0007
0 18 1 -0.6824 0.0008
0 18 2 0.4262 0.0007
0 18 3 1.9105 0.0003
0 18 4 -1.6940 -0.0009
0 18 5 -4.5600 -0.0010
0 18 6 -3.0665 -0.0003
0 18 7 5.6487 0.0007
0 18 8 4.1072 0.0006
0 18 9 -1.9515 0.0002
0 18 10 -3.7862 -0.0010
0 18 11 0.0197 -0.0005
0 18 12 1.3888 -0.0004
0 18 13 -3.5393 0.0004
0 18 14 -1.3896 0.0005
0 18 15 0.8874 -0.0003
0 18 16 1.1158 -0.0002
0 18 17 -0.3442 0.0005
0 18 18 -0.7579 -0.0004
0 18 19 1.4171 -0.0000
0 18 20 0.0991 0.0010
0 19 1 4.9951 -0.0004
0 19 2 0.5948 0.0009
0 19 3 -0.9428 -0.0004
0 19 4 -1.7341 -0.0009
0 19 5 -2.0556 -0.0004
0 19 6 2.3536 -0.0001
0 19 7 0.8601 -0.0000
0 19 8 3.4476 0.0011
0 19 9 -1.0630 -0.0006
0 19 10 -3.4719 -0.0011
0 19 11 -1.4974 -0.0008
0 19 12 -0.6620 0.0007
0 19 13 0.2668 0.0004
0 19 14 -2.3940 0.0002
0 19 15 -0.6393 0.0005
0 19 16 1.1567 -0.0003
0 19 17 -0.2166 -0.0004
0 19 18 1.0342 0.0002
0 19 19 -0.6529 0.0001
0 19 20 1.2616 0.0002
0 20 0 6.7185 0.0002
0 20 1 -1.6095 0.0004
0 20 2 -0.7206 0.0000
0 20 3 2.0096 -0.0000
0 20 4 -0.0624 -0.0010
0 20 5 -0.6405 -0.0007
0 20 6 -0.2779 0.0001
0 20 7 4.8708 0.0011
0 20 8 1.4651 -0.0007
0 20 9 -3.5412 -0.0003
0 20 10 -4.0270 -0.0006
0 20 11 0.8987 -0.0002
0 20 12 0.2413 0.0005
0 20 13 -3.4798 0.0009
0 20 14 -0.8395 0.0001
0 20 15 0.5556 -0.0003
0 20 16 0.5324 -0.0000
0 20 17 -0.1870 -0.0002
0 20 18 -0.8420 -0.0002
0 20 19 1.7658 -0.0004
0 21 1 2.5115 -0.0001
0 21 2 0.2684 0.0001
0 21 3 -0.6864 -0.0006
0 21 4 0.0851 -0.0002
0 21 5 0.6474 0.0003
0 21 6 3.2607 -0.0000
0 21 7 0.8801 -0.0006
0 21 8 1.0127 0.0009
0 21 9 -1.7540 -0.0007
0 21 10 -2.7168 -0.0005
0 21 11 -1.3876 0.0004
0 21 12 -0.5480 0.0007
0 21 13 0.9475 -0.0001
0 21 14 -1.9124 0.0001
0 21 15 -0.1698 -0.0000
0 21 16 0.1593 -0.0007
0 21 17 -0.5329 -0.0001
0 21 18 1.4587 0.0002
0 21 19 -1.2179 0.0003
0 22 0 2.8824 -0.0003
0 22 1 -2.5124 -0.0004
0 22 2 -1.7711 0.0002
0 22 3 2.2335 0.0003
0 22 4 1.8850 -0.0001
0 22 5 0.9517 0.0001
0 22 6 0.7925 -0.0000
0 22 7 3.5310 0.0004
0 22 8 0.4072 -0.0010
0 22 9 -4.1037 0.0003
0 22 10 -2.0677 0.0002
0 22 11 1.4773 -0.0001
0 22 12 0.5676 0.0001
0 22 13 -1.1380 0.0001
0 22 14 0.8906 -0.0007
0 22 15 -0.5958 -0.0001
0 22 16 0.6615 -0.0001
0 22 17 0.4993 0.0001
0 22 18 -0.6210 0.0002
0 23 1 -0.2908 -0.0001
0 23 2 -0.3553 0.0000
0 23 3 -0.9929 0.0003
0 23 4 1.0269 0.0008
0 23 5 1.7143 0.0001
0 23 6 2.7671 -0.0006
0 23 7 0.7181 -0.0006
0 23 8 0.3861 0.0006
0 23 9 -1.4137 0.0000
0 23 10 -1.5862 -0.0000
0 23 11 0.6761 -0.0001
0 23 12 1.7471 -0.0002
0 23 13 1.6356 -0.0009
0 23 14 0.0577 -0.0002
0 23 15 0.5784 -0.0001
0 23 16 -0.5126 0.0002
0 23 17 0.2653 0.0004
0 24 0 -0.8117 -0.0002
0 24 1 -2.5509 -0.0003
0 24 2 -2.9385 0.0005
0 24 3 2.4106 0.0008
0 24 4 1.8140 0.0003
0 24 5 0.9983 -0.0000
0 24 6 0.8366 -0.0005
0 24 7 2.5685 -0.0003
0 24 8 -0.6938 0.0000
0 24 9 -2.5661 0.0003
0 24 10 -0.2000 0.0002
0 24 11 2.4796 -0.0005
0 24 12 1.9054 -0.0007
0 24 13 3.0073 -0.0004
0 24 14 0.2665 -0.0001
0 24 15 -0.3414 0.0007
0 24 16 1.1074 0.0004
0 24 17 0.5210 0.0012
0 25 1 -1.3541 0.0005
0 25 2 -0.3788 0.0002
0 25 3 -1.6244 0.0005
0 25 4 1.4360 0.0005
0 25 5 0.9376 -0.0004
0 25 6 1.6855 -0.0006
0 25 7 0.4205 0.0001
0 25 8 0.2584 0.0003
0 25 9 -1.8680 0.0008
0 25 10 0.5028 -0.0005
0 25 11 3.0262 -0.0005
0 25 12 3.2439 -0.0001
0 25 13 0.8227 -0.0005
0 25 14 2.5221 -0.0000
0 25 15 -0.9124 0.0010
0 25 16 -0.4986 0.0010
0 26 0 -0.3873 0.0006
0 26 1 -1.6696 -0.0001
0 26 2 -2.2219 0.0004
0 26 3 1.8396 0.0004
0 26 4 1.2424 0.0003
0 26 5 0.6008 -0.0000
0 26 6 0.1189 -0.0002
0 26 7 0.7635 0.0001
0 26 8 -1.2429 0.0005
0 26 9 -0.5998 -0.0001
0 26 10 0.5604 0.0003
0 26 11 2.8160 -0.0002
0 26 12 2.9310 -0.0003
0 26 13 3.5986 0.0003
0 26 14 -1.6066 0.0009
0 26 15 0.7303 0.0005
0 27 1 0.3046 0.0005
0 27 2 -1.0256 0.0000
0 27 3 -0.8802 0.0003
0 27 4 0.6605 0.0001
0 27 5 0.3087 0.0002
0 27 6 0.2500 0.0001
0 27 7 -0.4561 0.0003
0 27 8 -0.1541 0.0005
0 27 9 -1.2634 0.0005
0 27 10 2.2084 -0.0004
0 27 11 3.2704 0.0002
0 27 12 1.6496 0.0009
0 27 13 0.3069 -0.0001
0 27 14 1.9526 -0.0001
0 28 0 0.8738 0.0005
0 28 1 -1.6089 0.0003
0 28 2 -1.2057 -0.0002
0 28 3 0.4912 0.0002
0 28 4 1.4552 0.0009
0 28 5 -0.7975 -0.0001
0 28 6 -0.9514 0.0005
0 28 7 -0.4284 0.0001
0 28 8 -0.9066 -0.0000
0 28 9 0.7514 -0.0001
0 28 10 0.4050 0.0004
0 28 11 2.1002 0.0004
0 28 12 1.5759 0.0004
0 28 13 1.1096 0.0008
0 28 14 -0.9917 0.0003
0 29 1 -0.1235 -0.0002
0 29 2 -1.9606 0.0003
0 29 3 -0.6341 0.0002
0 29 4 -0.3450 0.0000
0 29 5 0.1390 0.0009
0 29 6 -1.3115 -0.0004
0 29 7 -1.6819 0.0003
0 29 8 0.7376 -0.0002
0 29 9 -0.2375 0.0001
0 29 10 1.6859 -0.0001
0 29 11 0.7791 0.0009
0 29 12 0.0483 0.0008
0 30 2 -1.3851 -0.0005
0 30 3 0.3158 0.0004
0 30 4 0.4527 0.0005
0 30 5 -1.9570 -0.0002
0 30 6 -1.2464 0.0005
0 30 7 -0.4783 -0.0010
0 30 8 -1.0119 0.0001
0 30 9 0.7605 -0.0007
0 30 10 -0.4031 0.0003
0 30 11 0.3632 0.0002
0 31 3 -0.6211 -0.0001
0 31 4 -0.0162 0.0000
0 31 5 -0.3337 -0.0001
0 31 6 -2.3275 -0.0005
0 31 7 -2.0546 -0.0001
0 31 8 1.5023 -0.0014
0 31 9 -0.3589 0.0003
0 31 10 -0.4767 -0.0004
0 32 3 0.4566 -0.0002
0 32 4 -0.7074 -0.0003
0 32 5 -1.5672 0.0001
0 32 6 -0.7557 -0.0008
0 32 7 -0.9301 -0.0009
0 32 8 -1.1218 0.0000
0 33 4 0.0855 -0.0008
0 33 5 -0.7575 -0.0008
0 33 6 -2.3517 0.0002
1 0 2 -43.4246 0.0012
1 0 4 -25.3116 -0.0084
1 0 6 7.7784 0.0079
1 0 8 2.4902 -0.0028
1 0 10 -7.9000 0.0052
1 0 12 4.8674 0.0047
1 0 14 -1.6714 0.0046
1 0 16 1.0218 -0.0013
1 0 18 -1.6454 0.0047
1 0 20 1.5535 -0.0007
1 0 22 -2.4504 -0.0005
1 1 2 -40.3647 -0.0067
1 1 3 -51.9483 -0.0072
1 1 4 7.7399 -0.0104
1 1 5 1.0810 0.0031
1 1 6 7.1361 0.0026
1 1 7 2.6974 -0.0015
1 1 8 -0.3492 -0.0089
1 1 9 -5.0874 0.0024
1 1 10 3.5626 -0.0020
1 1 11 -0.3310 0.0053
1 1 12 0.3228 0.0043
1 1 13 3.6469 0.0005
1 1 14 -1.1444 -0.0082
1 1 15 -1.1463 0.0020
1 1 16 0.2795 -0.0032
1 1 17 0.0237 0.0023
1 1 18 -0.1089 0.0001
1 1 19 -1.1743 0.0019
1 1 20 -0.8775 -0.0039
1 1 21 0.8625 -0.0003
1 1 22 -0.7571 0.0017
1 1 23 -1.7964 0.0015
1 2 0 132.0896 0.0208
1 2 1 -88.5818 -0.0044
1 2 2 -30.7838 -0.0055
1 2 3 -16.8320 -0.0128
1 2 4 -9.9320 -0.0057
1 2 5 21.4793 0.0055
1 2 6 6.8132 0.0054
1 2 7 3.6119 -0.0040
1 2 8 1.2231 -0.0047
1 2 9 1.3168 -0.0037
1 2 10 -6.1380 0.0064
1 2 11 5.0352 0.0015
1 2 12 3.3646 -0.0009
1 2 13 -1.9145 -0.0017
1 2 14 -0.9233 0.0019
1 2 15 -0.4710 -0.0053
1 2 16 1.7548 0.0010
1 2 17 0.6802 0.0009
1 2 18 -1.2482 0.0022
1 2 19 -0.5839 -0.0025
1 2 20 0.8780 -0.0004
1 2 21 -2.1749 -0.0016
1 2 22 -2.0580 0.0022
1 2 23 0.7214 0.0032
1 2 24 0.8722 -0.0004
1 3 0 -51.5902 -0.0026
1 3 1 46.7245 -0.0010
1 3 2 -74.6673 -0.0087
1 3 3 -14.4073 -0.0047
1 3 4 21.0494 -0.0021
1 3 5 9.9239 0.0045
1 3 6 14.9682 0.0008
1 3 7 -2.8539 -0.0037
1 3 8 -0.5723 -0.0037
1 3 9 -1.4436 0.0025
1 3 10 7.1700 -0.0012
1 3 11 -2.0108 0.0024
1 3 12 0.5079 0.0008
1 3 13 3.3906 -0.0031
1 3 14 -2.1257 -0.0037
1 3 15 -0.0908 0.0030
1 3 16 1.2673 -0.0011
1 3 17 1.5876 0.0018
1 3 18 -0.0481 0.0006
1 3 19 -1.2672 -0.0011
1 3 20 -0.8587 -0.0032
1 3 21 0.7804 0.0015
1 3 22 -2.1974 0.0007
1 3 23 -1.7231 0.0013
1 4 0 41.8288 0.0064
1 4 1 -91.1702 -0.0098
1 4 2 -5.3211 -0.0032
1 4 3 -10.3992 -0.0053
1 4 4 14.5298 0.0002
1 4 5 29.9708 0.0039
1 4 6 2.5982 0.0032
1 4 7 2.9860 -0.0049
1 4 8 -0.2911 -0.0029
1 4 9 1.5385 -0.0006
1 4 10 -3.4404 0.0032
1 4 11 4.3843 -0.0031
1 4 12 0.8286 -0.0016
1 4 13 -1.8216 -0.0009
1 4 14 0.0301 0.0016
1 4 15 0.2632 -0.0016
1 4 16 3.1473 0.0018
1 4 17 1.4948 0.0007
1 4 18 0.3069 -0.0007
1 4 19 0.0679 -0.0016
1 4 20 0.3551 -0.0006
1 4 21 -1.7597 -0.0005
1 4 22 -0.3294 0.0018
1 4 23 -0.6805 -0.0005
1 5 0 -33.3020 -0.0077
1 5 1 17.5900 -0.0003
1 5 2 -50.3322 -0.0014
1 5 3 16.8637 0.0015
1 5 4 25.0778 0.0006
1 5 5 13.3575 0.0036
1 5 6 12.3699 -0.0038
1 5 7 -10.1511 -0.0014
1 5 8 -1.0219 -0.0012
1 5 9 1.6853 0.0010
1 5 10 4.3085 -0.0025
1 5 11 -4.0750 0.0007
1 5 12 -0.1875 -0.0019
1 5 13 2.6995 -0.0009
1 5 14 -1.3961 -0.0005
1 5 15 0.9311 0.0023
1 5 16 2.5266 -0.0007
1 5 17 3.1412 0.0009
1 5 18 0.1362 -0.0004
1 5 19 -0.1481 -0.0020
1 5 20 0.8654 -0.0010
1 5 21 0.6742 0.0017
1 5 22 -2.7591 0.0002
1 5 23 0.4727 -0.0001
1 6 0 -1.5888 0.0026
1 6 1 -47.8722 -0.0034
1 6 2 10.0957 0.0032
1 6 3 -0.4333 0.0016
1 6 4 24.0881 0.0002
1 6 5 24.1517 0.0001
1 6 6 -7.8112 0.0017
1 6 7 0.0506 -0.0035
1 6 8 -2.4771 -0.0006
1 6 9 -0.4838 0.0004
1 6 10 -3.6304 -0.0005
1 6 11 0.4249 -0.0028
1 6 12 -0.6267 0.0008
1 6 13 -0.8763 -0.0005
1 6 14 0.5433 0.0013
1 6 15 1.5962 -0.0003
1 6 16 4.0351 0.0005
1 6 17 1.3656 -0.0006
1 6 18 1.4413 -0.0004
1 6 19 0.5092 -0.0005
1 6 20 0.0380 0.0004
1 6 21 0.5965 0.0005
1 6 22 0.8630 0.0006
1 6 23 -2.5330 -0.0011
1 7 0 -6.0917 -0.0018
1 7 1 6.3411 0.0042
1 7 2 -21.2702 0.0043
1 7 3 23.8868 -0.0001
1 7 4 17.7007 0.0004
1 7 5 7.4246 -0.0001
1 7 6 3.6340 -0.0028
1 7 7 -18.6121 0.0007
1 7 8 -1.2671 0.0008
1 7 9 0.5740 -0.0008
1 7 10 -0.2085 -0.0006
1 7 11 -5.3458 0.0002
1 7 12 -0.3796 -0.0003
1 7 13 2.1139 0.0004
1 7 14 0.1260 -0.0002
1 7 15 2.4976 -0.0001
1 7 16 2.0017 0.0000
1 7 17 3.3431 0.0007
1 7 18 -0.3316 -0.0006
1 7 19 0.5461 -0.0001
1 7 20 1.6913 0.0003
1 7 21 -0.3621 0.0013
1 7 22 -0.5548 0.0002
1 7 23 1.6055 -0.0010
1 8 0 -9.5411 0.0015
1 8 1 -14.2729 0.0008
1 8 2 10.4071 0.0022
1 8 3 3.0036 0.0013
1 8 4 20.9605 -0.0035
1 8 5 8.3039 -0.0003
1 8 6 -19.0573 0.0009
1 8 7 -1.8994 0.0004
1 8 8 -5.8251 0.0003
1 8 9 -2.3729 0.0007
1 8 10 -5.2418 -0.0016
1 8 11 -1.3047 0.0008
1 8 12 -0.3254 0.0013
1 8 13 0.4969 -0.0007
1 8 14 2.0713 -0.0002
1 8 15 2.1266 0.0003
1 8 16 4.6436 -0.0008
1 8 17 -0.7861 0.0005
1 8 18 1.8620 0.0008
1 8 19 -0.0732 -0.0002
1 8 20 -0.1766 0.0006
1 8 21 3.3870 0.0003
1 8 22 0.4437 -0.0008
1 8 23 -1.4175 -0.0003
1 9 0 9.8648 0.0017
1 9 1 1.9912 0.0022
1 9 2 -4.2513 0.0014
1 9 3 17.5729 -0.0034
1 9 4 6.0603 -0.0007
1 9 5 -0.2061 -0.0006
1 9 6 -6.9500 0.0006
1 9 7 -21.7230 0.0014
1 9 8 -1.2342 0.0007
1 9 9 -1.6339 -0.0010
1 9 10 -1.8549 0.0004
1 9 11 -4.0728 0.0003
1 9 12 0.6056 0.0009
1 9 13 2.6453 -0.0001
1 9 14 1.7302 -0.0010
1 9 15 3.8297 -0.0008
1 9 16 -0.5141 0.0015
1 9 17 4.0339 0.0001
1 9 18 -1.1912 -0.0003
1 9 19 1.0750 0.0002
1 9 20 0.8669 -0.0005
1 9 21 -0.0078 -0.0001
1 9 22 3.1735 0.0001
1 10 0 -4.9260 -0.0009
1 10 1 1.3892 -0.0002
1 10 2 6.6278 -0.0005
1 10 3 3.1981 -0.0007
1 10 4 12.6447 -0.0020
1 10 5 -8.0180 0.0004
1 10 6 -20.6039 0.0014
1 10 7 -3.6557 0.0018
1 10 8 -6.1315 -0.0001
1 10 9 -2.7428 -0.0013
1 10 10 -4.4661 -0.0005
1 10 11 -0.6638 0.0018
1 10 12 1.1713 0.0005
1 10 13 1.2739 -0.0011
1 10 14 2.7770 -0.0001
1 10 15 1.7763 0.0000
1 10 16 4.3588 -0.0005
1 10 17 -2.6790 0.0012
1 10 18 2.8743 0.0000
1 10 19 -1.3164 -0.0009
1 10 20 0.6005 -0.0002
1 10 21 3.9827 -0.0003
1 10 22 0.8531 -0.0015
1 11 0 12.8493 0.0014
1 11 1 2.1945 -0.0002
1 11 2 1.0732 -0.0003
1 11 3 8.8304 -0.0020
1 11 4 -3.1724 -0.0001
1 11 5 -3.1270 0.0016
1 11 6 -13.4165 0.0019
1 11 7 -16.5741 -0.0001
1 11 8 -1.7818 -0.0010
1 11 9 -1.0330 -0.0006
1 11 10 -0.7470 -0.0002
1 11 11 -2.1412 0.0006
1 11 12 0.7290 0.0012
1 11 13 2.1248 -0.0005
1 11 14 1.8462 -0.0010
1 11 15 1.7012 0.0005
1 11 16 -1.1356 0.0010
1 11 17 4.5516 -0.0005
1 11 18 -1.8569 -0.0003
1 11 19 0.5381 -0.0003
1 11 20 -1.2234 -0.0007
1 11 21 1.6209 -0.0002
1 11 22 3.5841 0.0001
1 12 0 0.2943 -0.0010
1 12 1 4.1108 -0.0000
1 12 2 2.9955 -0.0005
1 12 3 0.0894 0.0006
1 12 4 6.6214 0.0005
1 12 5 -14.9263 0.0004
1 12 6 -14.4263 0.0007
1 12 7 -4.3837 0.0011
1 12 8 -2.7084 -0.0016
1 12 9 -0.4550 -0.0018
1 12 10 -3.2786 0.0008
1 12 11 -0.1548 0.0017
1 12 12 0.3834 -0.0004
1 12 13 0.0057 -0.0001
1 12 14 0.2477 0.0001
1 12 15 2.1397 -0.0005
1 12 16 1.8293 0.0002
1 12 17 -2.0973 0.0006
1 12 18 1.9077 -0.0005
1 12 19 -2.6706 -0.0005
1 12 20 -0.0448 0.0001
1 12 21 1.7353 0.0002
1 12 22 1.4189 -0.0005
1 13 0 8.7555 0.0003
1 13 1 1.4499 -0.0001
1 13 2 0.3335 0.0006
1 13 3 3.6208 -0.0007
1 13 4 -6.0942 0.0007
1 13 5 -1.7406 0.0015
1 13 6 -12.4987 0.0007
1 13 7 -8.9825 -0.0019
1 13 8 0.3738 -0.0007
1 13 9 1.3513 0.0002
1 13 10 0.5131 0.0002
1 13 11 -3.7687 0.0006
1 13 12 -0.3181 0.0012
1 13 13 -0.0503 -0.0009
1 13 14 0.6679 -0.0001
1 13 15 -1.9699 0.0004
1 13 16 1.4417 0.0000
1 13 17 2.6616 -0.0003
1 13 18 -2.4433 0.0001
1 13 19 -1.6926 -0.0001
1 13 20 -2.2382 0.0004
1 13 21 1.4277 0.0004
1 14 0 2.6865 0.0001
1 14 1 3.4394 -0.0004
1 14 2 -0.3529 -0.0000
1 14 3 -0.4462 0.0014
1 14 4 5.2133 -0.0001
1 14 5 -13.1518 -0.0008
1 14 6 -7.6448 -0.0001
1 14 7 -0.9556 0.0006
1 14 8 2.2766 -0.0010
1 14 9 2.2223 -0.0001
1 14 10 -4.5093 0.0013
1 14 11 -1.1221 0.0006
1 14 12 -1.5635 -0.0008
1 14 13 -1.6352 0.0003
1 14 14 -1.3078 -0.0005
1 14 15 3.0268 -0.0002
1 14 16 -0.3343 0.0001
1 14 17 -0.6602 0.0004
1 14 18 -0.1964 -0.0000
1 14 19 -2.4004 0.0002
1 14 20 -1.2961 0.0001
1 14 21 0.2217 0.0012
1 15 0 4.1532 -0.0008
1 15 1 1.5497 0.0007
1 15 2 1.1681 0.0001
1 15 3 1.6324 -0.0005
1 15 4 -4.4186 0.0004
1 15 5 0.5545 0.0003
1 15 6 -6.9337 -0.0005
1 15 7 -2.0956 -0.0006
1 15 8 4.2634 0.0008
1 15 9 2.3172 0.0009
1 15 10 -1.9793 -0.0002
1 15 11 -5.6121 -0.0003
1 15 12 -0.7393 -0.0001
1 15 13 0.2907 -0.0002
1 15 14 -0.7304 0.0002
1 15 15 -1.9216 -0.0004
1 15 16 3.3523 0.0002
1 15 17 1.0102 -0.0001
1 15 18 -2.0598 0.0002
1 15 19 -1.7569 0.0001
1 15 20 -0.7571 0.0007
1 15 21 0.3123 0.0000
1 16 0 5.9606 0.0005
1 16 1 1.6009 -0.0004
1 16 2 -1.5956 0.0006
1 16 3 1.4061 0.0007
1 16 4 4.6355 -0.0011
1 16 5 -8.8297 -0.0009
1 16 6 -1.6582 0.0007
1 16 7 3.7441 0.0009
1 16 8 4.3919 0.0005
1 16 9 0.7657 0.0003
1 16 10 -6.0846 -0.0003
1 16 11 -2.4069 -0.0006
1 16 12 -0.3261 -0.0001
1 16 13 -2.3397 -0.0001
1 16 14 0.4630 -0.0001
1 16 15 2.4173 0.0001
1 16 16 0.4741 -0.0004
1 16 17 -0.1556 0.0005
1 16 18 -0.2385 0.0002
1 16 19 -0.1984 -0.0003
1 16 20 -1.2254 0.0002
1 16 21 0.2576 0.0010
1 17 0 -0.2481 0.0001
1 17 1 2.9424 0.0006
1 17 2 1.1758 0.0001
1 17 3 0.5416 -0.0003
1 17 4 -2.1642 0.0002
1 17 5 2.5875 -0.0002
1 17 6 -1.7826 0.0002
1 17 7 1.5432 0.0009
1 17 8 4.8875 0.0007
1 17 9 -0.2969 -0.0003
1 17 10 -5.0890 -0.0007
1 17 11 -4.2358 -0.0011
1 17 12 -0.2561 0.0003
1 17 13 2.0322 0.0013
1 17 14 -1.7322 -0.0003
1 17 15 0.1501 -0.0005
1 17 16 2.5414 0.0005
1 17 17 1.1180 -0.0002
1 17 18 -0.7542 -0.0001
1 17 19 -0.6884 0.0004
1 17 20 0.6750 -0.0002
1 18 0 6.2390 0.0005
1 18 1 -1.4892 0.0007
1 18 2 -1.3932 0.0002
1 18 3 2.9316 0.0000
1 18 4 3.8160 -0.0012
1 18 5 -4.5222 0.0002
1 18 6 2.0582 0.0010
1 18 7 4.4913 0.0008
1 18 8 1.8042 0.0002
1 18 9 -1.6005 -0.0008
1 18 10 -6.6521 -0.0012
1 18 11 -1.3121 0.0006
1 18 12 1.2180 0.0007
1 18 13 -2.4299 0.0001
1 18 14 1.2365 0.0003
1 18 15 1.3694 -0.0000
1 18 16 1.3897 -0.0004
1 18 17 -0.5925 0.0003
1 18 18 0.0856 0.0003
1 18 19 1.2714 -0.0007
1 18 20 -1.8679 0.0006
1 19 0 -2.8439 0.0004
1 19 1 3.1048 -0.0002
1 19 2 1.1926 0.0002
1 19 3 0.2412 -0.0003
1 19 4 0.4280 -0.0001
1 19 5 3.4808 0.0000
1 19 6 0.4393 0.0008
1 19 7 1.6000 0.0002
1 19 8 2.7613 -0.0004
1 19 9 -3.1150 -0.0005
1 19 10 -3.9151 -0.0002
1 19 11 -2.8958 -0.0002
1 19 12 0.2116 0.0014
1 19 13 2.0031 0.0010
1 19 14 -1.3190 -0.0007
1 19 15 -0.0716 -0.0003
1 19 16 1.4240 0.0003
1 19 17 0.9913 -0.0001
1 19 18 -0.0348 -0.0001
1 19 19 -0.9442 0.0007
1 20 0 4.4612 0.0003
1 20 1 -2.4638 0.0002
1 20 2 -0.3682 -0.0005
1 20 3 4.3250 -0.0004
1 20 4 3.3644 -0.0002
1 20 5 -1.3150 0.0004
1 20 6 2.4997 0.0002
1 20 7 2.4992 0.0003
1 20 8 0.1472 -0.0005
1 20 9 -2.0067 -0.0009
1 20 10 -5.7488 0.0004
1 20 11 1.0704 0.0012
1 20 12 1.1070 0.0005
1 20 13 -2.0394 -0.0002
1 20 14 0.9525 -0.0002
1 20 15 1.2571 -0.0001
1 20 16 0.3700 -0.0002
1 20 17 -0.2626 -0.0001
1 20 18 0.0257 0.0008
1 20 19 1.2076 -0.0003
1 21 0 -2.5633 -0.0004
1 21 1 3.0031 -0.0004
1 21 2 1.2634 -0.0002
1 21 3 0.4562 0.0002
1 21 4 1.7173 -0.0003
1 21 5 3.2169 0.0004
1 21 6 0.7642 0.0002
1 21 7 1.3746 -0.0010
1 21 8 0.8631 -0.0001
1 21 9 -2.2724 0.0005
1 21 10 -1.6033 -0.0000
1 21 11 -2.0139 0.0005
1 21 12 0.6365 0.0003
1 21 13 2.4572 -0.0003
1 21 14 -0.7950 -0.0006
1 21 15 -0.7794 0.0000
1 21 16 1.4704 0.0001
1 21 17 0.4541 0.0003
1 21 18 0.8277 0.0002
1 22 0 2.5616 -0.0000
1 22 1 -2.6861 -0.0005
1 22 2 0.1272 -0.0001
1 22 3 3.9539 -0.0003
1 22 4 3.0931 0.0006
1 22 5 -0.5501 -0.0004
1 22 6 1.8007 -0.0005
1 22 7 1.3744 0.0001
1 22 8 0.8900 -0.0005
1 22 9 -2.1672 -0.0001
1 22 10 -3.2983 0.0009
1 22 11 2.5219 -0.0001
1 22 12 1.3592 -0.0003
1 22 13 -0.9443 -0.0006
1 22 14 1.7427 -0.0004
1 22 15 0.2454 0.0005
1 22 16 -0.3173 0.0003
1 22 17 1.1696 -0.0002
1 23 0 -1.5263 -0.0005
1 23 1 1.7631 -0.0001
1 23 2 0.5870 -0.0001
1 23 3 -0.1461 0.0003
1 23 4 1.6063 -0.0007
1 23 5 2.6207 0.0002
1 23 6 0.3508 -0.0007
1 23 7 1.3602 -0.0006
1 23 8 0.2427 0.0004
1 23 9 -0.8246 0.0006
1 23 10 -0.5525 -0.0004
1 23 11 -0.4361 -0.0002
1 23 12 1.8206 -0.0008
1 23 13 2.4599 -0.0005
1 23 14 -0.7764 0.0004
1 23 15 -0.4972 0.0005
1 23 16 0.8944 0.0002
1 23 17 0.1991 0.0008
1 24 0 0.3969 -0.0001
1 24 1 -2.0035 -0.0003
1 24 2 -0.0356 -0.0000
1 24 3 3.5550 -0.0002
1 24 4 1.9558 0.0002
1 24 5 -0.4209 -0.0009
1 24 6 1.0230 -0.0002
1 24 7 0.8844 -0.0002
1 24 8 0.5459 0.0005
1 24 9 -1.7369 -0.0002
1 24 10 -1.2484 0.0000
1 24 11 3.0687 -0.0006
1 24 12 1.4647 -0.0003
1 24 13 0.9360 -0.0001
1 24 14 0.8065 -0.0000
1 24 15 -1.1132 0.0010
1 24 16 -0.2398 0.0001
1 25 0 -0.0777 -0.0003
1 25 1 1.7898 0.0005
1 25 2 0.6933 -0.0002
1 25 3 -0.6943 -0.0006
1 25 4 2.3785 -0.0006
1 25 5 1.0443 0.0000
1 25 6 -0.1667 -0.0003
1 25 7 0.7814 0.0008
1 25 8 0.2394 -0.0002
1 25 9 -0.8104 0.0007
1 25 10 0.5327 -0.0006
1 25 11 1.2741 -0.0005
1 25 12 2.0802 -0.0003
1 25 13 0.5736 0.0001
1 25 14 -0.0155 0.0005
1 25 15 -1.1353 -0.0000
1 26 0 1.1938 0.0005
1 26 1 -0.4759 -0.0000
1 26 2 1.2448 -0.0002
1 26 3 2.6099 -0.0002
1 26 4 0.8126 -0.0002
1 26 5 0.2068 0.0001
1 26 6 -0.3570 0.0002
1 26 7 0.1221 0.0000
1 26 8 0.0206 0.0011
1 26 9 -0.1944 -0.0010
1 26 10 -0.0892 -0.0000
1 26 11 2.2718 0.0002
1 26 12 1.5892 0.0001
1 26 13 0.9736 -0.0001
1 26 14 -0.8900 -0.0002
1 26 15 -0.7369 0.0001
1 27 0 0.9674 0.0002
1 27 1 3.0066 0.0007
1 27 2 -0.7443 -0.0003
1 27 3 0.1864 -0.0009
1 27 4 1.7127 0.0003
1 27 5 -0.6097 0.0003
1 27 6 -0.5103 0.0008
1 27 7 0.2338 0.0004
1 27 8 0.7165 -0.0004
1 27 9 -0.2550 0.0007
1 27 10 1.2023 -0.0004
1 27 11 1.6118 -0.0004
1 27 12 -0.2522 0.0004
1 27 13 -0.0505 -0.0001
1 27 14 0.1242 -0.0007
1 28 0 1.7758 0.0003
1 28 1 -0.9545 0.0003
1 28 2 1.3741 -0.0004
1 28 3 -0.4029 0.0001
1 28 4 0.7964 0.0002
1 28 5 -0.4682 0.0006
1 28 6 -1.3061 -0.0001
1 28 7 0.1705 0.0005
1 28 8 0.4048 0.0002
1 28 9 0.8279 -0.0008
1 28 10 -0.3724 0.0001
1 28 11 0.3241 0.0008
1 28 12 0.8589 -0.0003
1 28 13 -0.7859 -0.0004
1 29 0 0.1479 0.0006
1 29 1 0.7668 0.0003
1 29 2 -2.8201 -0.0002
1 29 3 0.3032 -0.0005
1 29 4 -0.2764 0.0005
1 29 5 -0.9680 0.0005
1 29 6 -0.6526 0.0004
1 29 7 -0.1587 -0.0002
1 29 8 1.4808 0.0002
1 29 9 -0.0580 0.0002
1 29 10 -0.1525 -0.0003
1 29 11 -0.4571 -0.0004
1 29 12 -1.7073 0.0005
1 30 0 -0.9032 -0.0003
1 30 1 -2.1339 0.0006
1 30 2 -0.5250 -0.0001
1 30 3 -1.3283 0.0001
1 30 4 0.2288 0.0000
1 30 5 -1.1097 -0.0002
1 30 6 -0.8779 0.0001
1 30 7 0.6390 0.0002
1 30 8 -0.2764 -0.0000
1 30 9 0.0905 -0.0006
1 30 10 -1.4283 -0.0001
1 30 11 -1.0362 0.0003
1 31 0 -0.6648 0.0006
1 31 3 -0.3126 -0.0003
1 31 4 -0.1130 -0.0002
1 31 5 -0.8553 -0.0001
1 31 6 -0.5662 -0.0003
1 31 7 -0.6650 0.0004
1 31 8 1.5186 -0.0002
1 31 9 -0.6640 -0.0001
1 31 10 -1.8436 -0.0010
1 32 4 -0.9158 -0.0007
1 32 5 -0.3702 -0.0003
1 32 6 -0.0257 0.0003
1 32 7 0.0945 -0.0002
1 32 8 -1.1479 0.0003
1 33 4 0.3735 -0.0010
1 33 5 -0.9107 -0.0004
2 0 0 54.1256 0.0268
2 0 2 -59.5363 -0.0051
2 0 4 -9.1526 0.0071
2 0 6 15.8931 0.0127
2 0 8 1.6719 0.0001
2 0 10 -5.2098 0.0075
2 0 12 0.8390 0.0026
2 0 14 -2.1869 -0.0007
2 0 16 1.9395 -0.0028
2 0 18 -1.1731 0.0010
2 0 20 0.2715 -0.0029
2 0 22 -3.0522 0.0031
2 1 0 -26.6430 -0.0028
2 1 1 17.9782 0.0059
2 1 2 -19.1095 -0.0083
2 1 3 -43.5114 0.0008
2 1 4 9.8750 -0.0079
2 1 6 5.3054 0.0078
2 1 7 6.2047 0.0020
2 1 8 -1.5371 -0.0086
2 1 9 -3.1366 0.0059
2 1 10 3.0637 0.0066
2 1 11 -0.9388 0.0009
2 1 12 -0.2356 -0.0034
2 1 13 0.4030 0.0006
2 1 14 -0.4005 -0.0033
2 1 15 -1.4625 0.0001
2 1 16 0.9448 0.0040
2 1 17 1.5638 -0.0004
2 1 18 -0.5179 -0.0033
2 1 19 -1.9841 -0.0006
2 1 20 -0.8796 0.0024
2 1 21 0.5807 0.0007
2 1 22 -1.0073 0.0035
2 1 23 -3.6664 0.0002
2 2 0 37.1989 0.0099
2 2 1 -54.8311 -0.0086
2 2 2 -37.6459 -0.0074
2 2 3 4.0832 -0.0075
2 2 4 1.2521 0.0084
2 2 5 17.2128 0.0067
2 2 6 13.6974 0.0039
2 2 7 -0.2358 -0.0039
2 2 8 -0.6898 -0.0009
2 2 9 0.4848 0.0010
2 2 10 -5.3277 0.0040
2 2 11 3.6458 0.0016
2 2 12 -0.5620 -0.0033
2 2 13 -1.1711 -0.0033
2 2 14 -1.0394 0.0027
2 2 15 0.7816 0.0019
2 2 16 2.2399 -0.0011
2 2 17 0.6935 0.0009
2 2 18 -0.7234 0.0003
2 2 19 -1.1418 -0.0025
2 2 20 0.7792 -0.0002
2 2 21 -2.0484 0.0041
2 2 22 -2.8687 0.0009
2 2 23 -0.7550 0.0002
2 3 0 -46.8584 -0.0061
2 3 1 23.9590 -0.0026
2 3 2 -32.1813 -0.0026
2 3 3 -12.0121 0.0035
2 3 4 23.6828 -0.0017
2 3 5 14.6073 0.0043
2 3 6 8.6636 0.0033
2 3 7 -1.8604 -0.0041
2 3 8 -4.0717 -0.0033
2 3 9 -1.7741 0.0047
2 3 10 5.9546 0.0038
2 3 11 -4.2311 -0.0054
2 3 12 -0.1412 -0.0003
2 3 13 1.1060 -0.0006
2 3 14 -0.6630 -0.0010
2 3 15 -0.5145 0.0030
2 3 16 1.9812 0.0034
2 3 17 2.1455 -0.0019
2 3 18 -0.8524 -0.0023
2 3 19 -0.6386 0.0003
2 3 20 -0.8880 0.0016
2 3 21 0.8811 0.0011
2 3 22 -2.8058 0.0009
2 3 23 -3.8205 -0.0017
2 4 0 15.3559 -0.0011
2 4 1 -50.3653 -0.0027
2 4 2 -0.1261 -0.0024
2 4 3 10.2999 0.0016
2 4 4 13.1056 0.0057
2 4 5 21.0661 0.0015
2 4 6 5.8816 -0.0023
2 4 7 -4.6787 -0.0020
2 4 8 -3.7156 -0.0009
2 4 9 -0.2388 0.0015
2 4 10 -5.0438 0.0004
2 4 11 3.2718 0.0003
2 4 12 -2.2867 -0.0045
2 4 13 -0.4594 0.0011
2 4 14 0.0321 0.0027
2 4 15 1.1045 0.0013
2 4 16 2.3204 -0.0006
2 4 17 0.8758 0.0010
2 4 18 1.0040 -0.0015
2 4 19 -0.3758 -0.0009
2 4 20 1.2688 0.0012
2 4 21 -2.5434 0.0021
2 4 22 -1.9743 -0.0001
2 4 23 -1.7528 -0.0015
2 5 0 -22.7855 -0.0016
2 5 1 30.1545 0.0007
2 5 3 9.2369 0.0033
2 5 4 22.8520 -0.0025
2 5 5 10.3013 0.0000
2 5 6 2.1344 -0.0005
2 5 7 -11.0785 -0.0024
2 5 8 -5.6505 0.0006
2 5 9 0.4452 0.0030
2 5 10 3.2635 -0.0001
2 5 11 -6.0802 -0.0039
2 5 12 -0.1520 0.0018
2 5 13 1.3845 -0.0007
2 5 14 -0.2030 0.0003
2 5 15 -0.4659 0.0024
2 5 16 2.3822 0.0009
2 5 17 2.5500 -0.0024
2 5 18 -0.5589 -0.0004
2 5 19 1.0004 0.0004
2 5 20 -0.1522 0.0017
2 5 21 -0.0335 0.0012
2 5 22 -3.6416 -0.0005
2 5 23 -1.3074 -0.0007
2 6 0 9.6446 0.0021
2 6 1 -22.5977 0.0041
2 6 2 15.7134 -0.0002
2 6 3 5.5156 0.0029
2 6 4 11.2248 -0.0001
2 6 5 13.3393 -0.0023
2 6 6 -7.3383 -0.0004
2 6 7 -8.5613 0.0005
2 6 8 -4.5959 0.0001
2 6 9 -2.0893 0.0005
2 6 10 -4.6211 0.0004
2 6 11 0.4521 -0.0004
2 6 12 -1.8946 -0.0007
2 6 13 0.4009 0.0014
2 6 14 0.1477 0.0003
2 6 15 1.8820 -0.0003
2 6 16 1.4605 -0.0000
2 6 17 0.9214 -0.0000
2 6 18 1.8686 -0.0009
2 6 19 -0.2556 0.0010
2 6 20 -0.0410 0.0011
2 6 21 -1.5194 0.0006
2 6 22 -0.3326 0.0002
2 6 23 -2.2801 -0.0011
2 7 0 5.4897 0.0025
2 7 1 23.6736 0.0023
2 7 2 -15.4670 0.0046
2 7 3 10.6257 -0.0035
2 7 4 11.1006 -0.0027
2 7 5 -0.2349 -0.0003
2 7 6 -5.0394 0.0004
2 7 7 -17.9700 0.0005
2 7 8 -4.4326 0.0017
2 7 9 1.1258 0.0004
2 7 10 0.2230 -0.0006
2 7 11 -5.5792 0.0002
2 7 12 -0.2144 0.0012
2 7 13 1.7602 -0.0008
2 7 14 0.7815 -0.0005
2 7 15 0.0419 0.0005
2 7 16 2.0561 -0.0002
2 7 17 1.4522 -0.0004
2 7 18 -0.4372 0.0001
2 7 19 0.5577 0.0006
2 7 20 -0.0727 0.0008
2 7 21 -1.3663 0.0004
2 7 22 -0.6463 -0.0010
2 8 0 5.8788 0.0025
2 8 1 -5.1934 0.0009
2 8 2 10.8128 -0.0038
2 8 3 -2.9305 0.0007
2 8 4 5.2347 -0.0032
2 8 5 1.8954 0.0003
2 8 6 -17.9372 0.0018
2 8 7 -6.2852 0.0015
2 8 8 -4.6979 -0.0013
2 8 9 -2.2625 0.0007
2 8 10 -4.4494 -0.0000
2 8 11 -0.2076 0.0005
2 8 12 -0.4308 0.0012
2 8 13 0.9564 -0.0007
2 8 14 1.4367 -0.0018
2 8 15 1.7876 0.0005
2 8 16 0.7303 0.0005
2 8 17 -0.0268 -0.0002
2 8 18 1.0000 0.0003
2 8 19 -0.7258 0.0002
2 8 20 -1.2958 -0.0003
2 8 21 2.4801 -0.0006
2 8 22 1.2619 -0.0002
2 9 0 18.9597 0.0011
2 9 1 9.9648 -0.0008
2 9 2 -10.5510 -0.0011
2 9 3 4.5299 -0.0045
2 9 4 0.3348 0.0009
2 9 5 -5.9974 0.0012
2 9 6 -7.7653 0.0015
2 9 7 -18.7228 -0.0001
2 9 8 -0.8776 0.0004
2 9 9 1.0390 -0.0016
2 9 10 0.2039 0.0011
2 9 11 -4.0874 0.0009
2 9 12 0.2654 -0.0002
2 9 13 2.4206 -0.0009
2 9 14 0.7846 -0.0002
2 9 15 1.1055 -0.0004
2 9 16 -0.7280 0.0011
2 9 17 1.0924 0.0002
2 9 18 -0.5152 -0.0007
2 9 19 -0.0173 -0.0001
2 9 20 0.6917 -0.0005
2 9 21 -0.4833 -0.0006
2 9 22 5.1545 -0.0004
2 10 0 2.0172 -0.0003
2 10 1 1.7678 -0.0023
2 10 2 1.8157 -0.0021
2 10 3 -5.4099 0.0007
2 10 4 1.4776 0.0002
2 10 5 -5.6175 0.0020
2 10 6 -17.2151 0.0009
2 10 7 -1.4411 -0.0004
2 10 8 -3.0819 -0.0019
2 10 9 -1.0662 0.0004
2 10 10 -2.9083 -0.0003
2 10 11 0.2158 0.0012
2 10 12 0.3289 0.0008
2 10 13 0.1937 -0.0017
2 10 14 1.8739 -0.0009
2 10 15 -0.6470 0.0019
2 10 16 0.8338 0.0001
2 10 17 -1.6808 -0.0001
2 10 18 1.2576 -0.0001
2 10 19 -0.8646 -0.0007
2 10 20 -0.0289 -0.0007
2 10 21 5.7083 -0.0000
2 10 22 1.8566 -0.0004
2 11 0 17.4105 0.0001
2 11 1 0.8438 -0.0009
2 11 2 -7.4176 -0.0012
2 11 3 -0.7439 0.0008
2 11 4 -3.2876 0.0016
2 11 5 -2.9681 0.0015
2 11 6 -6.7244 -0.0003
2 11 7 -12.7652 -0.0014
2 11 8 1.4572 -0.0012
2 11 9 2.6094 -0.0004
2 11 10 0.7633 0.0016
2 11 11 -3.1848 0.0002
2 11 12 -0.5356 -0.0006
2 11 13 1.1754 0.0002
2 11 14 -1.0839 0.0001
2 11 15 0.1262 0.0002
2 11 16 -2.7502 0.0010
2 11 17 2.4788 -0.0006
2 11 18 -0.6488 -0.0006
2 11 19 0.2505 0.0001
2 11 20 0.5473 -0.0001
2 11 21 1.5923 0.0001
2 11 22 6.5693 0.0005
2 12 0 -1.4908 -0.0006
2 12 1 0.0938 -0.0003
2 12 2 -2.7806 0.0008
2 12 3 -4.8797 0.0005
2 12 4 3.5934 0.0019
2 12 5 -5.8548 -0.0005
2 12 6 -9.1242 -0.0011
2 12 7 1.3122 -0.0009
2 12 8 0.3513 -0.0004
2 12 9 0.7760 0.0000
2 12 10 -1.6571 0.0004
2 12 11 -0.8562 0.0010
2 12 12 -1.3489 -0.0002
2 12 13 -1.5917 -0.0012
2 12 14 -0.4639 0.0005
2 12 15 -1.2342 0.0008
2 12 16 0.5694 -0.0000
2 12 17 -1.3238 -0.0003
2 12 18 1.4094 -0.0001
2 12 19 -0.7971 0.0002
2 12 20 0.9869 0.0002
2 12 21 4.0418 0.0003
2 13 0 9.4036 -0.0004
2 13 1 -3.4171 -0.0003
2 13 2 -5.8580 0.0004
2 13 3 0.5878 0.0014
2 13 4 -0.9534 -0.0008
2 13 5 3.4484 0.0000
2 13 6 -4.2536 -0.0010
2 13 7 -5.6397 -0.0013
2 13 8 3.4329 -0.0002
2 13 9 4.1814 0.0013
2 13 10 0.1016 0.0005
2 13 11 -5.1672 -0.0007
2 13 12 -1.2477 -0.0002
2 13 13 -1.3698 0.0002
2 13 14 -1.3204 -0.0000
2 13 15 -1.9358 0.0002
2 13 16 -0.0027 -0.0004
2 13 17 2.5254 -0.0002
2 13 18 -0.3498 0.0002
2 13 19 -0.5879 0.0002
2 13 20 0.1035 0.0002
2 13 21 2.0443 0.0001
2 14 0 -4.3358 0.0009
2 14 1 -0.8741 0.0007
2 14 2 -2.3675 -0.0003
2 14 3 -1.1875 -0.0004
2 14 4 8.5604 0.0004
2 14 5 -3.6010 -0.0017
2 14 6 -2.7521 -0.0008
2 14 7 3.4740 0.0010
2 14 8 3.3139 0.0006
2 14 9 2.0127 -0.0004
2 14 10 -3.2894 0.0004
2 14 11 -2.2757 -0.0003
2 14 12 -3.2615 -0.0009
2 14 13 -1.2604 -0.0002
2 14 14 -1.6610 -0.0000
2 14 15 1.8025 -0.0001
2 14 16 -0.3794 0.0002
2 14 17 0.6282 -0.0003
2 14 18 0.2142 0.0001
2 14 19 0.3365 0.0003
2 14 20 0.1116 -0.0007
2 14 21 1.3249 -0.0000
2 15 0 3.7107 -0.0012
2 15 1 -3.2405 0.0004
2 15 2 -1.3945 0.0004
2 15 3 3.7439 -0.0004
2 15 4 1.1898 -0.0011
2 15 5 6.3351 0.0001
2 15 6 -1.7710 0.0003
2 15 7 -0.9376 -0.0002
2 15 8 5.1090 0.0008
2 15 9 3.1852 0.0007
2 15 10 -2.7310 -0.0011
2 15 11 -6.6177 -0.0007
2 15 12 0.0467 -0.0002
2 15 13 -0.9131 0.0002
2 15 14 0.0313 0.0001
2 15 15 -1.7568 -0.0005
2 15 16 3.2347 -0.0004
2 15 17 1.2187 0.0003
2 15 18 0.0422 0.0001
2 15 19 -1.2062 -0.0007
2 15 20 0.8756 -0.0002
2 15 21 0.7718 -0.0010
2 16 0 -3.3863 0.0023
2 16 1 -0.1910 0.0003
2 16 2 -0.8257 -0.0009
2 16 3 2.0180 -0.0002
2 16 4 9.5762 0.0000
2 16 5 -3.2164 -0.0001
2 16 6 0.7597 0.0008
2 16 7 5.0866 0.0014
2 16 8 2.9534 -0.0003
2 16 9 0.4383 -0.0010
2 16 10 -4.8292 -0.0002
2 16 11 -2.7785 -0.0005
2 16 12 -1.4587 0.0003
2 16 13 -0.2250 0.0000
2 16 14 0.5763 -0.0003
2 16 15 2.8756 0.0000
2 16 16 -0.3083 0.0002
2 16 17 0.8714 -0.0003
2 16 18 -0.3069 -0.0001
2 16 19 1.3634 -0.0004
2 16 20 -1.1824 -0.0011
2 17 0 -0.9310 -0.0005
2 17 1 -1.0593 0.0008
2 17 2 1.2618 0.0002
2 17 3 3.6308 -0.0004
2 17 4 0.7634 0.0004
2 17 5 6.7785 0.0008
2 17 6 -0.5628 0.0007
2 17 7 0.5743 -0.0001
2 17 8 4.4162 -0.0001
2 17 9 0.2390 -0.0006
2 17 10 -4.8576 -0.0004
2 17 11 -4.3752 0.0004
2 17 12 1.3630 0.0002
2 17 13 1.7020 0.0009
2 17 14 -0.2078 -0.0003
2 17 15 0.3670 -0.0006
2 17 16 2.4145 -0.0001
2 17 17 0.9060 0.0002
2 17 18 -0.4000 -0.0005
2 17 19 -1.0977 -0.0003
2 17 20 1.1776 -0.0000
2 18 0 -1.8835 0.0015
2 18 1 -0.8653 0.0002
2 18 2 0.0547 -0.0008
2 18 3 3.4952 0.0003
2 18 4 7.7464 0.0005
2 18 5 -3.2896 0.0010
2 18 6 2.6870 0.0007
2 18 7 3.8040 -0.0002
2 18 8 0.1414 -0.0008
2 18 9 -0.5655 -0.0003
2 18 10 -4.4914 0.0002
2 18 11 -1.4126 0.0011
2 18 12 1.0455 0.0008
2 18 13 -0.1324 -0.0006
2 18 14 2.6076 -0.0003
2 18 15 1.3304 0.0000
2 18 16 0.7028 -0.0000
2 18 17 -0.6072 -0.0006
2 18 18 -0.0389 0.0003
2 18 19 1.1257 -0.0001
2 18 20 -1.9773 0.0005
2 19 0 -3.4399 -0.0001
2 19 1 1.0271 -0.0001
2 19 2 2.6742 0.0003
2 19 3 2.3255 0.0001
2 19 4 1.1500 0.0007
2 19 5 5.9155 0.0005
2 19 6 -1.1366 -0.0000
2 19 7 0.2795 -0.0002
2 19 8 2.8979 -0.0007
2 19 9 -1.4771 0.0002
2 19 10 -3.0455 0.0013
2 19 11 -2.3793 0.0003
2 19 12 1.8902 0.0001
2 19 13 2.5772 0.0002
2 19 14 -0.1161 -0.0006
2 19 15 1.1207 -0.0005
2 19 16 0.6206 0.0001
2 19 17 1.2770 -0.0000
2 19 18 -1.0054 -0.0002
2 19 19 -0.7906 0.0011
2 20 0 0.0016 0.0002
2 20 1 -0.3065 0.0001
2 20 2 1.1723 -0.0007
2 20 3 4.7334 0.0002
2 20 4 4.8911 0.0008
2 20 5 -2.9148 0.0005
2 20 6 2.2530 -0.0001
2 20 7 1.4138 -0.0009
2 20 8 -0.3983 0.0004
2 20 9 0.2915 0.0002
2 20 10 -3.7230 0.0007
2 20 11 0.7928 0.0010
2 20 12 1.3012 -0.0004
2 20 13 0.2266 -0.0009
2 20 14 2.5925 -0.0003
2 20 15 0.7221 0.0005
2 20 16 0.4579 -0.0004
2 20 17 -1.0331 -0.0002
2 20 18 0.3707 0.0010
2 21 0 -2.5070 -0.0003
2 21 1 2.8352 -0.0003
2 21 2 3.0331 0.0003
2 21 3 0.8775 0.0004
2 21 4 1.0039 -0.0002
2 21 5 3.5580 0.0000
2 21 6 -1.9111 -0.0001
2 21 7 0.6122 -0.0000
2 21 8 1.7825 -0.0002
2 21 9 -0.7193 0.0010
2 21 10 -1.0588 0.0003
2 21 11 -2.1924 -0.0005
2 21 12 1.9924 -0.0005
2 21 13 2.5197 -0.0001
2 21 14 0.2975 0.0003
2 21 15 0.2038 0.0002
2 21 16 0.2301 0.0004
2 21 17 0.8748 -0.0003
2 21 18 -0.7271 0.0006
2 22 0 1.6868 -0.0002
2 22 1 -0.0863 0.0001
2 22 2 1.3648 -0.0003
2 22 3 3.5871 -0.0003
2 22 4 2.2453 0.0005
2 22 5 -3.1548 -0.0002
2 22 6 1.4042 -0.0005
2 22 7 0.3573 0.0001
2 22 8 0.9192 0.0006
2 22 9 -0.4431 -0.0003
2 22 10 -3.0345 0.0001
2 22 11 1.8760 -0.0003
2 22 12 0.8767 -0.0002
2 22 13 0.5353 -0.0001
2 22 14 2.1581 0.0006
2 22 15 -0.4410 0.0008
2 22 16 -0.6559 -0.0002
2 22 17 -0.3166 -0.0001
2 23 0 -1.1195 -0.0002
2 23 1 3.0571 -0.0002
2 23 2 1.9109 0.0001
2 23 3 -0.7033 -0.0000
2 23 4 0.1659 -0.0010
2 23 5 2.3637 -0.0000
2 23 6 -2.1135 0.0003
2 23 7 1.2148 0.0000
2 23 8 0.5006 0.0001
2 23 9 -0.3410 -0.0001
2 23 10 -1.0553 -0.0007
2 23 11 -1.9228 -0.0002
2 23 12 2.5431 -0.0002
2 23 13 1.7051 0.0007
2 23 14 -0.2728 0.0010
2 23 15 -0.3838 0.0006
2 23 16 -0.5496 -0.0005
2 24 0 2.3225 -0.0002
2 24 1 0.1299 0.0002
2 24 2 1.2000 -0.0004
2 24 3 2.6306 -0.0008
2 24 4 0.8360 0.0001
2 24 5 -2.3582 -0.0004
2 24 6 1.2899 -0.0001
2 24 7 -0.2265 0.0003
2 24 8 0.4990 -0.0000
2 24 9 -1.5687 -0.0006
2 24 10 -2.1628 -0.0005
2 24 11 2.6026 0.0001
2 24 12 0.3669 0.0008
2 24 13 1.6206 0.0003
2 24 14 0.6913 0.0002
2 24 15 -1.8293 -0.0000
2 24 16 -0.9134 -0.0002
2 25 0 0.5701 0.0002
2 25 1 3.9867 0.0000
2 25 2 1.3481 -0.0003
2 25 3 -1.1720 -0.0007
2 25 4 1.4539 -0.0007
2 25 5 1.5207 0.0004
2 25 6 -1.8155 0.0004
2 25 7 0.9005 0.0001
2 25 8 -0.0317 -0.0006
2 25 9 -0.9133 -0.0007
2 25 10 -0.3610 -0.0000
2 25 11 -0.4651 0.0002
2 25 12 3.0824 -0.0000
2 25 13 -0.3427 0.0004
2 25 14 0.4396 0.0004
2 25 15 -0.8533 -0.0003
2 26 0 3.7505 0.0002
2 26 1 0.4478 0.0002
2 26 2 2.2365 -0.0005
2 26 3 1.5170 -0.0005
2 26 4 0.2109 0.0001
2 26 5 -0.3145 0.0001
2 26 6 0.3889 -0.0001
2 26 7 -0.5155 -0.0003
2 26 8 -0.3223 0.0000
2 26 9 -0.3084 -0.0006
2 26 10 -0.7875 -0.0004
2 26 11 2.3305 0.0009
2 26 12 0.5956 0.0005
2 26 13 1.8874 -0.0006
2 26 14 -0.9751 -0.0009
2 27 0 1.3468 0.0003
2 27 1 4.3195 0.0002
2 27 2 -1.2993 -0.0003
2 27 3 -0.1906 -0.0006
2 27 4 1.5425 0.0003
2 27 5 0.1048 0.0002
2 27 6 -1.0135 0.0004
2 27 7 0.7870 -0.0004
2 27 8 0.8862 -0.0007
2 27 9 -0.7901 -0.0002
2 27 10 0.4745 0.0006
2 27 11 0.6807 -0.0001
2 27 12 0.6898 -0.0002
2 27 13 -0.7491 -0.0002
2 27 14 0.9437 -0.0002
2 28 0 3.0100 0.0001
2 28 1 -1.7211 0.0002
2 28 2 1.8028 -0.0001
2 28 3 -1.9105 0.0002
2 28 4 0.6372 -0.0000
2 28 5 0.4319 0.0003
2 28 6 -0.1221 -0.0010
2 28 7 0.1002 0.0003
2 28 8 -0.0354 0.0000
2 28 9 0.9649 -0.0000
2 28 10 -0.7495 -0.0004
2 28 11 0.0227 0.0013
2 28 12 0.8493 -0.0001
2 28 13 -0.4132 -0.0009
2 29 0 -0.6855 0.0004
2 29 1 1.0074 0.0003
2 29 2 -4.1527 -0.0001
2 29 3 0.6000 -0.0002
2 29 4 0.0217 0.0005
2 29 5 -0.0675 -0.0004
2 29 7 1.2332 -0.0008
2 29 8 1.2834 0.0006
2 29 9 -0.9367 -0.0003
2 29 10 -0.6099 0.0006
2 29 11 -0.3939 -0.0006
2 29 12 -1.7789 0.0003
2 30 0 -0.2228 -0.0003
2 30 1 -3.5042 0.0003
2 30 2 0.2724 0.0007
2 30 3 -2.7089 0.0001
2 30 4 1.0983 -0.0005
2 30 9 0.2242 0.0002
2 30 10 -1.4225 -0.0008
2 30 11 -1.2501 0.0011
2 31 0 -2.0707 0.0003
2 31 1 -1.3985 0.0005
2 31 2 -2.6969 -0.0004
2 31 3 0.8188 0.0001
2 31 4 0.4914 -0.0002
2 31 5 0.1988 -0.0003
2 31 6 1.1748 0.0006
2 31 7 0.8471 -0.0002
2 31 8 0.6130 0.0009
2 31 10 -1.4406 -0.0002
2 32 0 -1.9275 -0.0005
2 32 1 -1.7323 0.0001
2 32 4 0.3565 -0.0007
2 32 5 1.8604 -0.0003
2 32 6 0.7744 0.0004
2 32 7 -0.0176 0.0011
2 33 0 -0.8886 0.0003
2 33 5 -0.3221 0.0002
3 0 0 -14.6258 0.0113
3 0 2 -32.5313 -0.0070
3 0 4 3.5380 0.0077
3 0 6 16.1254 0.0007
3 0 8 -1.8224 -0.0003
3 0 10 0.4794 0.0025
3 0 12 -1.3605 -0.0019
3 0 14 0.0968 -0.0036
3 0 16 1.6263 -0.0019
3 0 18 1.0222 -0.0033
3 0 20 -0.2449 -0.0002
3 0 22 -1.2784 0.0006
3 1 0 -9.3253 -0.0080
3 1 1 0.4538 0.0048
3 1 2 -1.8941 0.0030
3 1 3 -21.4824 0.0002
3 1 4 6.3416 -0.0027
3 1 6 1.3033 0.0007
3 1 7 4.2897 0.0022
3 1 8 -2.1428 -0.0016
3 1 9 0.1724 0.0006
3 1 10 2.3211 0.0038
3 1 11 0.1002 -0.0016
3 1 12 -0.7313 -0.0079
3 1 13 -0.7578 0.0007
3 1 14 -0.2805 0.0071
3 1 15 -0.4664 -0.0022
3 1 16 0.7579 0.0020
3 1 17 2.5600 -0.0023
3 1 18 -0.4503 -0.0025
3 1 19 -1.1699 -0.0004
3 1 20 -0.4468 0.0050
3 1 21 1.2283 -0.0008
3 1 22 -0.2540 -0.0027
3 1 23 -2.1226 -0.0019
3 2 0 -8.9263 0.0026
3 2 1 -11.9393 -0.0030
3 2 2 -16.8567 -0.0033
3 2 3 9.6147 0.0031
3 2 4 6.2659 0.0042
3 2 5 7.0676 -0.0014
3 2 6 13.1169 -0.0036
3 2 7 -4.2938 -0.0022
3 2 8 -3.3560 0.0022
3 2 9 0.8052 0.0029
3 2 10 -1.0275 -0.0016
3 2 11 1.9251 -0.0035
3 2 12 -2.6219 0.0003
3 2 13 -0.6520 0.0005
3 2 14 0.8575 0.0005
3 2 15 0.0153 0.0055
3 2 16 1.2571 -0.0029
3 2 17 0.4208 -0.0023
3 2 18 0.9079 -0.0003
3 2 19 -0.8642 0.0011
3 2 20 0.5125 -0.0000
3 2 21 -0.7713 0.0014
3 2 22 -1.1362 -0.0020
3 2 23 0.0531 -0.0026
3 3 0 -10.5434 -0.0022
3 3 1 19.8557 0.0033
3 3 2 -2.0002 0.0040
3 3 3 -8.2154 0.0011
3 3 4 12.5075 -0.0018
3 3 5 12.1031 -0.0049
3 3 6 -0.4207 0.0011
3 3 7 -2.7464 0.0009
3 3 8 -4.6956 -0.0006
3 3 9 0.7106 0.0000
3 3 10 4.7098 0.0034
3 3 11 -4.2208 -0.0046
3 3 12 -0.4245 -0.0029
3 3 13 -0.0129 0.0036
3 3 14 -0.7578 0.0036
3 3 15 -0.4858 -0.0020
3 3 16 0.4882 0.0014
3 3 17 1.9064 -0.0023
3 3 18 -0.9339 -0.0020
3 3 19 0.0327 0.0020
3 3 20 -0.0142 0.0026
3 3 21 1.3363 -0.0023
3 3 22 -0.8341 -0.0022
3 3 23 -2.4833 -0.0011
3 4 0 6.4690 -0.0019
3 4 1 -5.3490 0.0036
3 4 2 5.2311 -0.0000
3 4 3 8.4759 0.0032
3 4 4 4.3154 -0.0000
3 4 5 5.5926 -0.0011
3 4 6 5.2896 -0.0057
3 4 7 -8.6571 0.0016
3 4 8 -4.8785 0.0021
3 4 9 0.8335 0.0015
3 4 10 -2.8173 -0.0032
3 4 11 2.4578 0.0012
3 4 12 -3.9664 -0.0005
3 4 13 0.5536 0.0010
3 4 14 0.6678 0.0005
3 4 15 -1.1472 0.0021
3 4 16 0.2365 -0.0035
3 4 17 -0.5311 -0.0007
3 4 18 2.0156 0.0003
3 4 19 -0.3309 0.0005
3 4 20 0.8046 0.0003
3 4 21 -0.9978 0.0001
3 4 22 -1.4987 -0.0011
3 4 23 -0.0282 0.0002
3 5 0 6.3280 0.0053
3 5 1 31.4893 0.0019
3 5 2 -7.5126 0.0036
3 5 3 -4.6800 -0.0002
3 5 4 7.2088 -0.0028
3 5 5 5.0332 -0.0049
3 5 6 -6.2988 0.0037
3 5 7 -9.1800 0.0005
3 5 8 -4.4343 0.0001
3 5 9 2.2404 0.0003
3 5 10 3.1982 0.0025
3 5 11 -6.1311 -0.0043
3 5 12 0.6119 0.0011
3 5 13 -0.0496 0.0015
3 5 14 -0.8020 0.0001
3 5 15 -1.8181 -0.0020
3 5 16 -0.4962 0.0007
3 5 17 1.7740 -0.0024
3 5 18 -1.2026 0.0002
3 5 19 1.4738 0.0019
3 5 20 -0.0925 0.0007
3 5 21 -0.6470 -0.0016
3 5 22 -1.1157 -0.0006
3 5 23 -1.6723 0.0010
3 6 0 16.4515 -0.0009
3 6 1 -1.1942 0.0044
3 6 2 7.9007 -0.0024
3 6 3 -5.2790 -0.0006
3 6 4 -2.9204 -0.0005
3 6 5 0.2389 -0.0001
3 6 6 -3.0270 -0.0027
3 6 7 -9.8577 0.0028
3 6 8 -3.6562 0.0010
3 6 9 0.2685 -0.0006
3 6 10 -2.7161 -0.0007
3 6 11 1.3402 0.0018
3 6 12 -3.0692 -0.0012
3 6 13 1.2241 -0.0001
3 6 14 -0.7679 -0.0006
3 6 15 -0.7617 -0.0004
3 6 16 -1.3436 -0.0017
3 6 17 -0.7049 0.0005
3 6 18 2.9690 -0.0002
3 6 19 -1.2781 0.0009
3 6 20 -0.7159 -0.0003
3 6 21 -0.8526 -0.0008
3 6 22 -1.2430 0.0008
3 6 23 0.0481 0.0008
3 7 0 17.9818 0.0033
3 7 1 21.2159 -0.0025
3 7 2 -18.4598 -0.0010
3 7 3 -7.1379 -0.0020
3 7 4 -1.1388 -0.0014
3 7 5 -0.8913 -0.0002
3 7 6 -8.8493 0.0032
3 7 7 -10.8704 -0.0005
3 7 8 -1.7720 -0.0009
3 7 9 3.4054 0.0009
3 7 10 1.8186 0.0004
3 7 11 -5.1060 -0.0016
3 7 12 0.3571 0.0004
3 7 13 -0.0844 -0.0001
3 7 14 0.0672 -0.0014
3 7 15 -2.7457 -0.0002
3 7 16 0.0499 -0.0001
3 7 17 0.3937 -0.0005
3 7 18 -0.9962 0.0008
3 7 19 1.0026 0.0003
3 7 20 -1.1756 -0.0006
3 7 21 -1.8723 -0.0010
3 7 22 1.1262 -0.0005
3 8 0 10.7180 -0.0015
3 8 1 -2.1911 -0.0005
3 8 2 -0.8930 -0.0042
3 8 3 -13.6889 0.0001
3 8 4 -4.4799 0.0019
3 8 5 -2.4032 0.0011
3 8 6 -6.3372 -0.0010
3 8 7 -5.6667 0.0005
3 8 8 -0.9087 -0.0008
3 8 9 0.9503 -0.0009
3 8 10 -2.2339 0.0012
3 8 11 1.1158 -0.0001
3 8 12 -1.8813 -0.0007
3 8 13 0.9297 -0.0007
3 8 14 -0.9386 -0.0003
3 8 15 0.2261 -0.0002
3 8 16 -3.0326 0.0010
3 8 17 0.1795 -0.0003
3 8 18 1.5095 -0.0001
3 8 19 -1.9707 0.0001
3 8 20 -1.3281 -0.0013
3 8 21 2.1020 -0.0010
3 8 22 0.4488 0.0017
3 9 0 19.6683 -0.0013
3 9 1 3.3030 -0.0029
3 9 2 -17.9310 -0.0012
3 9 3 -8.4063 0.0005
3 9 4 -2.6462 0.0024
3 9 5 -0.0391 0.0014
3 9 6 -5.5990 -0.0002
3 9 7 -8.0334 -0.0019
3 9 8 1.7738 -0.0006
3 9 9 4.2094 0.0007
3 9 10 2.4815 -0.0001
3 9 11 -4.4108 -0.0001
3 9 12 -0.2430 -0.0007
3 9 13 -0.0229 0.0001
3 9 14 -0.0830 0.0002
3 9 15 -2.7619 0.0006
3 9 16 -0.5673 -0.0000
3 9 17 -0.9909 0.0008
3 9 18 0.3267 -0.0005
3 9 19 0.1635 -0.0004
3 9 20 -0.0659 -0.0005
3 9 21 -0.4680 -0.0001
3 9 22 4.9142 0.0003
3 10 0 0.3550 -0.0007
3 10 1 -2.3161 -0.0012
3 10 2 -8.9172 0.0003
3 10 3 -9.3179 0.0024
3 10 4 -1.5520 0.0023
3 10 5 0.5331 -0.0003
3 10 6 -3.2615 -0.0015
3 10 7 0.1983 -0.0013
3 10 8 2.0798 -0.0004
3 10 9 1.7678 0.0007
3 10 10 -1.1865 0.0009
3 10 11 0.7233 -0.0011
3 10 12 -1.9634 0.0003
3 10 13 -0.7073 0.0000
3 10 14 -1.0377 0.0002
3 10 15 -1.3173 0.0013
3 10 16 -2.9966 0.0008
3 10 17 0.5263 -0.0011
3 10 18 0.8354 0.0001
3 10 19 -0.8699 -0.0000
3 10 20 0.3640 -0.0004
3 10 21 4.9254 0.0008
3 11 0 12.7653 -0.0016
3 11 1 -7.4406 0.0006
3 11 2 -11.4881 -0.0002
3 11 3 -7.5278 0.0027
3 11 4 3.5902 0.0009
3 11 5 5.5031 -0.0007
3 11 6 -0.5342 -0.0027
3 11 7 -3.4880 -0.0004
3 11 8 3.3373 0.0006
3 11 9 5.6280 0.0008
3 11 10 1.9717 0.0001
3 11 11 -4.3823 0.0001
3 11 12 -1.8193 -0.0010
3 11 13 -0.9023 0.0010
3 11 14 -2.3546 0.0010
3 11 15 -2.4880 -0.0002
3 11 16 -1.6377 0.0000
3 11 17 0.5865 0.0002
3 11 18 1.3671 -0.0006
3 11 19 0.6339 0.0006
3 11 20 0.7132 0.0007
3 11 21 0.9800 0.0008
3 12 0 -7.6124 0.0001
3 12 1 -4.7777 0.0002
3 12 2 -9.2542 0.0020
3 12 3 -0.7142 -0.0007
3 12 4 4.7064 0.0003
3 12 5 5.8324 -0.0023
3 12 6 0.9925 -0.0009
3 12 7 2.5716 -0.0006
3 12 8 4.2504 0.0016
3 12 9 1.7316 0.0009
3 12 10 -0.3329 -0.0002
3 12 11 -1.4848 -0.0011
3 12 12 -3.0636 0.0005
3 12 13 -2.6296 -0.0002
3 12 14 -1.7902 0.0003
3 12 15 -1.7690 0.0007
3 12 16 -1.1044 -0.0001
3 12 17 0.9394 -0.0009
3 12 18 1.4729 0.0005
3 12 19 -0.2183 0.0006
3 12 20 1.6421 0.0005
3 12 21 3.1750 0.0005
3 13 0 4.4119 -0.0004
3 13 1 -9.1050 0.0004
3 13 2 -5.0615 -0.0012
3 13 3 -0.8457 0.0010
3 13 4 10.3616 -0.0021
3 13 5 9.2635 -0.0012
3 13 6 1.1156 -0.0012
3 13 7 -0.5955 0.0016
3 13 8 3.3267 0.0006
3 13 9 6.0115 0.0004
3 13 10 -0.0365 -0.0004
3 13 11 -5.5430 -0.0006
3 13 12 -2.1988 -0.0008
3 13 13 -2.0857 0.0008
3 13 14 -2.2663 0.0001
3 13 15 -1.9684 -0.0004
3 13 16 0.4462 -0.0004
3 13 17 2.0898 0.0003
3 13 18 1.1807 0.0001
3 13 19 0.3956 0.0007
3 13 20 -0.1316 -0.0001
3 13 21 1.0634 0.0002
3 14 0 -11.5109 0.0001
3 14 1 -3.4192 0.0008
3 14 2 -2.8841 -0.0005
3 14 3 6.0862 -0.0027
3 14 4 9.3461 0.0001
3 14 5 6.5383 -0.0007
3 14 6 1.1967 0.0004
3 14 7 2.5497 0.0004
3 14 8 4.8744 0.0012
3 14 9 1.3216 -0.0007
3 14 10 -1.4921 -0.0008
3 14 11 -2.7439 -0.0005
3 14 12 -3.8810 -0.0002
3 14 13 -1.1758 -0.0000
3 14 14 -1.7336 0.0002
3 14 15 1.6474 -0.0000
3 14 16 -0.6610 0.0004
3 14 17 1.5848 -0.0004
3 14 18 0.7977 0.0004
3 14 19 -0.1153 0.0002
3 14 20 0.8629 -0.0005
3 15 0 1.3736 0.0001
3 15 1 -5.4517 -0.0006
3 15 2 1.4622 -0.0009
3 15 3 4.3495 0.0001
3 15 4 10.0144 -0.0010
3 15 5 7.0817 0.0002
3 15 6 0.5050 0.0008
3 15 7 0.2757 0.0006
3 15 8 3.1537 -0.0007
3 15 9 4.4820 -0.0002
3 15 10 -2.1678 -0.0007
3 15 11 -5.9939 -0.0001
3 15 12 0.2964 0.0001
3 15 13 -1.4713 0.0001
3 15 14 0.5153 0.0003
3 15 15 -1.4739 0.0000
3 15 16 3.2132 -0.0002
3 15 17 0.9123 0.0004
3 15 18 0.2082 0.0002
3 15 19 -0.5140 -0.0004
3 15 20 -0.4483 -0.0005
3 16 0 -10.2651 0.0008
3 16 1 0.2612 0.0005
3 16 2 1.5756 -0.0013
3 16 3 6.5657 -0.0011
3 16 4 7.9695 0.0012
3 16 5 2.8360 0.0011
3 16 6 -0.0479 -0.0003
3 16 7 2.9161 -0.0003
3 16 8 3.5528 -0.0006
3 16 9 0.1846 -0.0012
3 16 10 -2.0659 0.0005
3 16 11 -2.3236 0.0003
3 16 12 -2.0755 -0.0001
3 16 13 1.2576 0.0004
3 16 14 0.2413 -0.0001
3 16 15 3.6970 0.0000
3 16 16 -1.5068 0.0006
3 16 17 1.1867 -0.0001
3 16 18 -0.1648 -0.0002
3 16 19 -0.3108 0.0004
3 16 20 -0.2448 -0.0004
3 17 0 -0.1273 -0.0001
3 17 1 -1.7536 -0.0005
3 17 2 3.4332 0.0001
3 17 3 3.9226 0.0004
3 17 4 4.8416 0.0004
3 17 5 4.6133 0.0000
3 17 6 -0.0358 0.0003
3 17 7 -0.0555 -0.0013
3 17 8 2.5928 -0.0007
3 17 9 2.7203 0.0002
3 17 10 -3.1883 0.0004
3 17 11 -3.5782 0.0009
3 17 12 2.2797 -0.0000
3 17 13 1.0982 -0.0005
3 17 14 1.2988 0.0002
3 17 15 0.0450 -0.0001
3 17 16 2.7718 -0.0004
3 17 17 -0.1873 0.0000
3 17 18 -0.9386 0.0006
3 17 19 -0.5046 -0.0000
3 17 20 -0.3319 0.0009
3 18 0 -6.7484 0.0001
3 18 1 1.7061 0.0001
3 18 2 2.4465 -0.0010
3 18 3 4.2020 0.0002
3 18 4 5.4727 0.0011
3 18 5 -0.7226 0.0007
3 18 6 0.0878 -0.0014
3 18 7 2.2802 -0.0007
3 18 8 1.3270 -0.0006
3 18 9 0.0071 0.0008
3 18 10 -0.8861 0.0012
3 18 11 -1.2401 0.0003
3 18 12 0.6198 -0.0005
3 18 13 1.7990 -0.0003
3 18 14 2.6695 -0.0006
3 18 15 2.1683 -0.0003
3 18 16 -1.1151 0.0002
3 18 17 -0.0919 -0.0002
3 18 18 -0.2308 0.0001
3 18 19 -0.6511 0.0014
3 19 0 -0.5423 -0.0002
3 19 1 0.8780 -0.0004
3 19 2 3.5660 0.0007
3 19 3 2.1255 0.0004
3 19 4 1.5712 0.0001
3 19 5 3.4234 -0.0005
3 19 6 -1.5960 -0.0004
3 19 7 -0.8340 -0.0006
3 19 8 2.1760 0.0007
3 19 9 2.0755 0.0006
3 19 10 -2.1743 0.0010
3 19 11 -1.4782 -0.0002
3 19 12 2.6759 -0.0009
3 19 13 2.4776 -0.0008
3 19 14 0.8563 0.0002
3 19 15 1.1245 -0.0001
3 19 16 0.5869 -0.0004
3 19 17 -0.2786 -0.0001
3 19 18 -1.4413 0.0010
3 20 0 -2.1487 -0.0004
3 20 1 2.8167 0.0003
3 20 2 2.3021 -0.0003
3 20 3 3.0558 0.0004
3 20 4 2.5073 0.0006
3 20 5 -3.0944 -0.0002
3 20 6 -0.4637 -0.0005
3 20 7 0.8651 -0.0001
3 20 8 0.7699 0.0008
3 20 9 0.7101 0.0011
3 20 10 -0.2306 -0.0004
3 20 11 -0.2091 -0.0003
3 20 12 1.2575 -0.0009
3 20 13 1.6187 -0.0001
3 20 14 2.5754 -0.0001
3 20 15 0.2147 0.0004
3 20 16 -1.1738 -0.0001
3 20 17 -0.8798 0.0002
3 20 18 -0.3441 0.0007
3 21 0 0.8132 0.0000
3 21 1 2.3752 0.0002
3 21 2 2.9853 0.0009
3 21 3 -0.2536 0.0002
3 21 4 -0.6352 -0.0003
3 21 5 1.1413 -0.0001
3 21 6 -2.9814 0.0001
3 21 7 -0.6316 0.0011
3 21 8 1.8442 0.0004
3 21 9 2.1241 -0.0002
3 21 10 -1.6864 -0.0002
3 21 11 -1.3705 -0.0009
3 21 12 2.1021 -0.0002
3 21 13 1.9440 0.0004
3 21 14 0.1920 0.0010
3 21 15 0.1021 0.0002
3 21 16 -0.9687 0.0000
3 21 17 -0.8539 -0.0008
3 22 0 1.2418 -0.0001
3 22 1 2.7073 0.0005
3 22 2 0.9425 0.0002
3 22 3 1.0280 0.0001
3 22 4 -0.3704 0.0001
3 22 5 -4.3687 0.0001
3 22 6 -0.4987 0.0003
3 22 7 0.3074 0.0003
3 22 8 1.3441 0.0006
3 22 9 -0.5364 -0.0006
3 22 10 -0.5510 -0.0010
3 22 11 0.0625 0.0002
3 22 12 0.8549 0.0004
3 22 13 0.8114 0.0007
3 22 14 1.3256 0.0007
3 22 15 -1.6429 0.0003
3 22 16 -1.7694 -0.0007
3 22 17 -0.7789 0.0005
3 23 0 1.8487 0.0005
3 23 1 2.3230 0.0002
3 23 2 1.7879 0.0002
3 23 3 -2.2482 -0.0002
3 23 4 -1.9114 -0.0002
3 23 5 0.9847 -0.0000
3 23 6 -2.9538 0.0009
3 23 7 0.4393 0.0004
3 23 8 0.5150 -0.0006
3 23 9 1.3220 -0.0009
3 23 10 -2.3804 -0.0003
3 23 11 -1.3895 0.0004
3 23 12 2.0481 0.0008
3 23 13 1.0591 0.0007
3 23 14 -0.7902 0.0003
3 23 15 -0.1631 0.0002
3 23 16 -1.8904 -0.0008
3 24 0 3.1529 -0.0003
3 24 1 2.6411 0.0004
3 24 2 -0.0857 -0.0001
3 24 3 0.3310 -0.0003
3 24 4 -0.6608 -0.0002
3 24 5 -3.2428 0.0006
3 24 6 0.8713 -0.0003
3 24 7 -0.3693 0.0001
3 24 8 0.6273 -0.0006
3 24 9 -2.1200 -0.0005
3 24 10 -0.5068 -0.0000
3 24 11 1.1877 0.0009
3 24 12 0.4084 0.0007
3 24 13 1.3413 -0.0004
3 24 14 0.4272 -0.0001
3 24 15 -2.5138 -0.0010
3 25 0 3.3018 0.0005
3 25 1 3.0494 -0.0004
3 25 2 1.5828 -0.0003
3 25 3 -2.4895 -0.0000
3 25 4 -0.4171 0.0001
3 25 5 2.0072 -0.0001
3 25 6 -2.4160 0.0005
3 25 7 0.6664 -0.0008
3 25 8 -0.3640 -0.0006
3 25 9 0.0010 -0.0006
3 25 10 -1.4391 0.0007
3 25 11 -0.4496 0.0010
3 25 12 3.2445 -0.0003
3 25 13 -0.6134 -0.0007
3 25 14 0.1989 -0.0006
3 25 15 0.3074 0.0004
3 26 0 4.5813 -0.0004
3 26 1 2.2677 0.0003
3 26 2 0.0031 0.0001
3 26 3 -0.0432 -0.0003
3 26 4 0.0421 0.0002
3 26 5 -1.0941 -0.0000
3 26 6 1.0274 -0.0007
3 26 7 -0.8997 -0.0004
3 26 8 -0.6240 -0.0003
3 26 9 -0.8419 0.0006
3 26 10 0.1048 0.0003
3 26 11 2.0265 0.0004
3 26 12 -0.1316 -0.0001
3 26 13 2.2013 -0.0015
3 26 14 -1.0443 -0.0005
3 27 0 3.4185 0.0001
3 27 1 2.3460 -0.0004
3 27 2 -0.7221 -0.0001
3 27 3 -1.7150 0.0005
3 27 4 0.1108 0.0000
3 27 5 1.8018 -0.0003
3 27 6 -1.7706 -0.0004
3 27 7 0.7110 -0.0003
3 27 8 0.4351 -0.0000
3 27 9 -1.0315 -0.0000
3 27 10 -0.0391 0.0008
3 27 11 -0.0836 0.0004
3 27 12 1.7943 -0.0011
3 27 13 -1.8367 -0.0006
3 28 0 2.7715 -0.0004
3 28 1 -0.7551 0.0003
3 28 2 -0.8730 0.0005
3 28 3 -2.1006 -0.0000
3 28 4 0.9611 -0.0001
3 28 5 -0.1467 -0.0006
3 28 6 1.0381 -0.0003
3 28 7 -0.7353 -0.0000
3 28 8 -0.9317 0.0006
3 28 9 0.7480 0.0008
3 28 10 -0.6096 -0.0004
3 28 11 0.1832 0.0002
3 28 12 -0.5324 -0.0000
3 29 0 0.2825 -0.0001
3 29 1 -0.8364 -0.0002
3 29 2 -2.7769 0.0001
3 29 3 -0.6666 0.0005
3 29 4 -0.1272 -0.0001
3 29 5 1.8627 -0.0005
3 29 6 -0.6720 -0.0000
3 29 7 1.5115 0.0005
3 29 11 -0.9927 -0.0001
3 30 0 -0.2471 -0.0006
3 30 1 -2.8151 0.0002
3 30 2 -0.8705 0.0009
3 30 3 -1.4621 -0.0002
3 30 4 1.5326 -0.0007
3 30 5 1.1492 -0.0002
3 30 6 1.5545 0.0005
3 31 0 -1.8927 -0.0002
3 31 1 -1.3435 -0.0002
3 31 2 -1.1562 -0.0002
3 31 3 0.4426 0.0006
3 31 4 1.2708 -0.0001
3 31 5 1.3226 0.0001
3 32 0 -1.1542 -0.0010
3 32 1 -1.4360 -0.0001
3 32 2 0.9886 0.0014
3 32 3 0.2841 -0.0006
3 32 4 0.5079 -0.0002
3 33 0 -0.8534 -0.0008
3 33 1 -0.3299 -0.0003
3 33 2 0.2369 -0.0003
3 33 3 0.2949 0.0013
4 0 0 -16.7365 0.0037
4 0 2 -5.8630 -0.0028
4 0 4 2.6917 0.0009
4 0 6 14.3653 -0.0083
4 0 8 -3.2527 0.0007
4 0 10 5.3572 -0.0019
4 0 12 -2.5434 -0.0016
4 0 14 0.2591 0.0016
4 0 16 1.0164 0.0004
4 0 18 4.4959 -0.0014
4 0 20 0.4362 0.0020
4 0 22 3.4843 -0.0018
4 1 0 3.5451 -0.0046
4 1 1 9.5073 0.0041
4 1 2 2.2361 0.0080
4 1 3 -11.2838 -0.0035
4 1 4 1.9135 -0.0065
4 1 5 11.6333 -0.0035
4 1 6 -1.5469 -0.0035
4 1 7 3.0323 0.0018
4 1 8 -2.0148 0.0074
4 1 9 3.6297 -0.0036
4 1 10 0.8815 -0.0043
4 1 11 0.8237 0.0009
4 1 12 -1.5082 -0.0010
4 1 13 -1.7240 0.0016
4 1 14 -0.4805 0.0060
4 1 15 -0.6875 0.0002
4 1 16 0.8258 -0.0047
4 1 17 3.9073 0.0004
4 1 18 -0.3203 0.0033
4 1 19 0.9691 0.0006
4 1 20 -0.4309 0.0007
4 1 21 3.8356 -0.0016
4 1 22 0.1840 -0.0034
4 2 0 -9.3389 0.0032
4 2 1 6.6243 0.0012
4 2 2 -0.1691 -0.0015
4 2 3 3.3662 0.0051
4 2 4 1.0613 -0.0018
4 2 5 0.1873 -0.0101
4 2 6 11.6117 -0.0013
4 2 7 -5.8899 0.0045
4 2 8 -3.0699 0.0026
4 2 9 0.5582 0.0001
4 2 10 3.3196 -0.0017
4 2 11 -0.6834 -0.0045
4 2 12 -3.1909 0.0041
4 2 13 -1.0743 0.0050
4 2 14 1.1235 -0.0008
4 2 15 -0.3417 -0.0018
4 2 16 0.2147 0.0008
4 2 17 0.6406 -0.0019
4 2 18 3.1952 0.0012
4 2 19 -0.9567 0.0023
4 2 20 0.7573 -0.0002
4 2 21 -0.1399 -0.0017
4 2 22 3.7028 -0.0008
4 3 0 13.6258 -0.0001
4 3 1 19.8825 0.0043
4 3 2 1.8820 0.0050
4 3 3 -10.6578 -0.0044
4 3 4 1.5402 -0.0030
4 3 5 7.5872 -0.0016
4 3 6 -4.7479 -0.0014
4 3 7 -0.8861 0.0055
4 3 8 -3.9351 0.0026
4 3 9 4.1237 -0.0039
4 3 10 1.5270 -0.0024
4 3 11 -3.1322 0.0037
4 3 12 -1.4520 -0.0012
4 3 13 -0.3319 0.0022
4 3 14 -1.2082 0.0023
4 3 15 -0.7991 -0.0022
4 3 16 0.2827 -0.0039
4 3 17 1.7945 0.0030
4 3 18 -0.7641 0.0008
4 3 19 0.5501 0.0007
4 3 20 0.1428 -0.0006
4 3 21 3.5329 -0.0019
4 3 22 -0.0822 -0.0007
4 4 0 5.4548 0.0006
4 4 1 9.5983 0.0015
4 4 2 3.7878 -0.0002
4 4 3 -3.7183 0.0032
4 4 4 -5.6406 -0.0032
4 4 5 -1.9075 -0.0031
4 4 6 5.7878 0.0008
4 4 7 -7.7002 0.0023
4 4 8 -2.7533 0.0016
4 4 9 0.2410 -0.0012
4 4 10 0.6497 -0.0008
4 4 11 0.2170 -0.0012
4 4 12 -3.5717 0.0039
4 4 13 0.3168 0.0008
4 4 14 1.1478 -0.0027
4 4 15 -1.9427 -0.0014
4 4 16 -1.2224 0.0006
4 4 17 -0.7113 -0.0017
4 4 18 2.4864 0.0024
4 4 19 -0.5211 -0.0004
4 4 20 -0.0578 -0.0003
4 4 21 0.1028 -0.0006
4 4 22 2.0505 0.0008
4 5 0 20.6024 0.0017
4 5 1 21.2686 0.0011
4 5 2 -10.8215 -0.0006
4 5 3 -14.8818 -0.0026
4 5 4 -3.5315 0.0009
4 5 5 2.5722 -0.0012
4 5 6 -5.9774 0.0013
4 5 7 -4.6151 0.0027
4 5 8 -2.3826 -0.0012
4 5 9 4.5655 -0.0028
4 5 10 0.5569 0.0006
4 5 11 -4.4070 0.0021
4 5 12 0.5938 -0.0018
4 5 13 0.1126 0.0007
4 5 14 -1.4577 0.0002
4 5 15 -1.8804 -0.0026
4 5 16 -1.2174 -0.0010
4 5 17 1.0365 0.0024
4 5 18 -1.3331 -0.0004
4 5 19 0.7670 0.0007
4 5 20 0.2007 -0.0014
4 5 21 0.1435 -0.0010
4 5 22 -0.4509 0.0013
4 6 0 11.2497 -0.0021
4 6 1 1.4090 -0.0013
4 6 2 -1.6834 0.0004
4 6 3 -16.2206 -0.0007
4 6 4 -8.9461 -0.0003
4 6 5 -2.2702 0.0015
4 6 6 2.8422 -0.0011
4 6 7 -5.4938 -0.0002
4 6 8 -2.2161 0.0003
4 6 9 0.2177 -0.0010
4 6 10 0.4365 -0.0003
4 6 11 0.7979 0.0000
4 6 12 -2.4453 0.0011
4 6 13 0.8794 -0.0011
4 6 14 0.0134 -0.0013
4 6 15 -1.9059 0.0000
4 6 16 -2.2501 0.0001
4 6 17 -1.1891 0.0000
4 6 18 3.1153 0.0008
4 6 19 -1.8068 -0.0011
4 6 20 -1.8499 -0.0003
4 6 21 0.2285 -0.0003
4 6 22 -0.5330 0.0009
4 7 0 18.1493 -0.0013
4 7 1 9.0573 -0.0016
4 7 2 -23.2006 -0.0034
4 7 3 -13.9433 0.0024
4 7 4 -5.5589 0.0020
4 7 5 4.4480 0.0000
4 7 6 -4.3216 0.0005
4 7 7 -4.6035 -0.0006
4 7 8 0.6332 -0.0021
4 7 9 4.5516 -0.0004
4 7 10 0.8280 0.0010
4 7 11 -3.1627 -0.0002
4 7 12 0.4846 -0.0016
4 7 13 0.0133 0.0012
4 7 14 -1.0508 -0.0003
4 7 15 -2.3183 -0.0005
4 7 16 -0.5090 0.0003
4 7 17 0.1798 0.0009
4 7 18 -1.2375 -0.0001
4 7 19 0.5708 -0.0006
4 7 20 -1.2554 -0.0013
4 7 21 -1.9507 -0.0005
4 7 22 1.0059 0.0008
4 8 0 4.0492 -0.0023
4 8 1 -5.6007 -0.0007
4 8 2 -7.5695 0.0025
4 8 3 -17.7291 -0.0004
4 8 4 -2.3420 0.0032
4 8 5 0.5970 0.0007
4 8 6 5.0888 -0.0024
4 8 7 -2.2065 -0.0011
4 8 8 -0.3856 0.0011
4 8 9 1.8437 -0.0004
4 8 10 0.7238 -0.0000
4 8 11 1.1834 -0.0003
4 8 12 -2.1269 0.0000
4 8 13 0.1454 -0.0003
4 8 14 -0.3329 0.0012
4 8 15 -0.5839 -0.0004
4 8 16 -3.1566 0.0006
4 8 17 0.2992 -0.0003
4 8 18 1.8126 -0.0007
4 8 19 -2.6015 -0.0003
4 8 20 -1.6767 -0.0004
4 8 21 1.8073 -0.0000
4 8 22 -0.8533 0.0014
4 9 0 12.1422 -0.0015
4 9 1 -4.4727 0.0002
4 9 2 -19.5677 0.0003
4 9 3 -8.5592 0.0041
4 9 4 -0.0853 0.0012
4 9 5 11.0609 -0.0002
4 9 6 -1.2968 -0.0014
4 9 7 -1.7057 -0.0002
4 9 8 2.8649 -0.0001
4 9 9 4.9145 0.0013
4 9 10 2.5131 -0.0002
4 9 11 -3.3664 -0.0009
4 9 12 -0.5698 -0.0000
4 9 13 -0.6351 0.0014
4 9 14 -0.8542 0.0001
4 9 15 -2.1630 0.0004
4 9 16 0.2324 -0.0008
4 9 17 -1.1214 0.0005
4 9 18 0.6628 -0.0004
4 9 19 -0.1149 -0.0006
4 9 20 -0.6394 0.0003
4 9 21 -0.8819 0.0005
4 9 22 2.9222 0.0010
4 10 0 -5.2869 0.0010
4 10 1 -5.9584 0.0021
4 10 2 -10.3899 0.0026
4 10 3 -6.7074 0.0004
4 10 4 5.2717 0.0011
4 10 5 5.9257 -0.0015
4 10 6 7.9252 -0.0011
4 10 7 -0.0723 0.0003
4 10 8 2.0732 0.0023
4 10 9 2.9520 -0.0000
4 10 10 0.8086 -0.0002
4 10 11 0.4884 -0.0006
4 10 12 -3.1807 0.0001
4 10 13 -0.9534 0.0012
4 10 14 -0.6980 0.0005
4 10 15 -0.4666 -0.0006
4 10 16 -2.7571 0.0001
4 10 17 1.5564 -0.0012
4 10 18 0.5780 -0.0002
4 10 19 -1.0652 0.0009
4 10 20 -0.0107 0.0003
4 10 21 3.1429 0.0012
4 11 0 4.7462 -0.0005
4 11 1 -10.4205 0.0019
4 11 2 -9.1159 0.0008
4 11 3 -3.6715 0.0003
4 11 4 9.6537 -0.0006
4 11 5 14.9743 -0.0008
4 11 6 0.3987 -0.0009
4 11 7 0.0783 0.0021
4 11 8 2.9713 0.0013
4 11 9 5.5416 0.0005
4 11 10 1.9748 -0.0010
4 11 11 -4.0094 -0.0001
4 11 12 -2.0966 0.0004
4 11 13 -1.2066 0.0003
4 11 14 -1.7554 0.0005
4 11 15 -1.2440 -0.0010
4 11 16 0.2640 -0.0007
4 11 17 0.0551 0.0002
4 11 18 1.8875 -0.0001
4 11 19 -0.0457 0.0004
4 11 20 -0.0201 0.0012
4 11 21 -0.0437 0.0001
4 12 0 -11.0360 0.0017
4 12 1 -5.5358 0.0010
4 12 2 -6.8065 -0.0001
4 12 3 5.6705 -0.0013
4 12 4 9.7262 -0.0013
4 12 5 9.0033 -0.0004
4 12 6 6.7303 0.0014
4 12 7 -0.9670 0.0011
4 12 8 3.2356 0.0014
4 12 9 2.3629 -0.0002
4 12 10 0.8272 -0.0007
4 12 11 -1.9260 -0.0007
4 12 12 -3.3301 0.0005
4 12 13 -1.9305 0.0006
4 12 14 -0.2649 -0.0006
4 12 15 -0.0787 0.0001
4 12 16 -0.5161 -0.0006
4 12 17 1.2865 -0.0005
4 12 18 1.0133 0.0004
4 12 19 -0.6911 0.0011
4 12 20 0.8980 -0.0004
4 12 21 1.3999 0.0000
4 13 0 -0.2382 0.0003
4 13 1 -7.9843 0.0003
4 13 2 -0.0404 -0.0011
4 13 3 2.3615 -0.0014
4 13 4 14.8039 0.0002
4 13 5 12.1298 0.0002
4 13 6 -2.1183 0.0008
4 13 7 0.0278 0.0019
4 13 8 1.8085 0.0003
4 13 9 5.1221 -0.0013
4 13 10 0.1355 -0.0003
4 13 11 -4.1157 0.0005
4 13 12 -2.1951 -0.0003
4 13 13 -0.6587 -0.0001
4 13 14 -1.3435 0.0004
4 13 15 0.3728 -0.0007
4 13 16 1.0224 0.0002
4 13 17 1.5649 0.0004
4 13 18 0.6525 0.0003
4 13 19 -0.0104 0.0001
4 13 20 -1.2120 -0.0005
4 13 21 0.0446 -0.0014
4 14 0 -12.1903 -0.0004
4 14 1 -1.6812 0.0001
4 14 2 0.8207 -0.0012
4 14 3 11.2350 -0.0005
4 14 4 7.9824 0.0001
4 14 5 5.8731 0.0017
4 14 6 2.0419 0.0010
4 14 7 -2.7411 -0.0004
4 14 8 3.7656 -0.0006
4 14 9 1.7799 0.0000
4 14 10 0.0882 -0.0008
4 14 11 -2.5966 0.0003
4 14 12 -2.5735 0.0003
4 14 13 -0.1411 -0.0000
4 14 14 0.7354 0.0003
4 14 15 2.0816 0.0004
4 14 16 -0.0018 0.0002
4 14 17 0.2947 0.0002
4 14 18 1.0161 0.0004
4 14 19 -1.4029 -0.0003
4 14 20 0.6260 -0.0016
4 15 0 0.1989 0.0012
4 15 1 -2.4526 -0.0009
4 15 2 5.1384 -0.0003
4 15 3 3.6267 0.0000
4 15 4 10.9253 0.0014
4 15 5 4.1428 -0.0000
4 15 6 -4.2208 0.0002
4 15 7 0.3200 -0.0003
4 15 8 1.2825 -0.0010
4 15 9 4.1939 -0.0010
4 15 10 -0.5290 0.0010
4 15 11 -3.7215 0.0003
4 15 12 0.5724 -0.0001
4 15 13 0.2685 -0.0001
4 15 14 1.0873 0.0005
4 15 15 0.5378 0.0005
4 15 16 2.1405 0.0003
4 15 17 0.7812 0.0005
4 15 18 -0.6995 -0.0000
4 15 19 -0.1350 -0.0005
4 15 20 -1.4801 -0.0015
4 16 0 -9.4233 -0.0015
4 16 1 2.5259 0.0002
4 16 2 3.8751 -0.0004
4 16 3 7.6380 0.0006
4 16 4 1.7851 0.0004
4 16 5 1.4814 0.0009
4 16 6 -1.2841 -0.0014
4 16 7 -1.7271 -0.0017
4 16 8 3.9404 -0.0005
4 16 9 1.3739 0.0006
4 16 10 0.0039 0.0004
4 16 11 -1.4380 0.0007
4 16 12 -1.0322 -0.0006
4 16 13 2.6002 0.0002
4 16 14 1.5144 0.0005
4 16 15 3.4161 -0.0000
4 16 16 -1.4076 0.0004
4 16 17 0.0865 0.0003
4 16 18 0.8646 -0.0002
4 16 19 -1.3031 -0.0007
4 17 0 1.6815 0.0006
4 17 1 0.6832 -0.0007
4 17 2 3.9632 0.0003
4 17 3 0.7792 0.0003
4 17 4 3.9943 0.0001
4 17 5 -0.2861 -0.0016
4 17 6 -2.9844 -0.0004
4 17 7 0.4729 -0.0009
4 17 8 1.2878 -0.0002
4 17 9 3.7561 0.0007
4 17 10 -0.7374 0.0007
4 17 11 -2.0838 0.0000
4 17 12 2.6003 -0.0002
4 17 13 1.6446 -0.0008
4 17 14 1.9160 0.0002
4 17 15 0.5229 0.0003
4 17 16 1.9886 -0.0003
4 17 17 -0.0709 -0.0002
4 17 18 -0.8372 0.0004
4 17 19 0.4133 -0.0003
4 18 0 -5.2805 -0.0013
4 18 1 3.5175 0.0000
4 18 2 2.9364 0.0001
4 18 3 2.0562 0.0001
4 18 4 -0.8951 -0.0004
4 18 5 -1.0186 -0.0001
4 18 6 -1.7179 -0.0017
4 18 7 -0.2918 -0.0002
4 18 8 2.9645 0.0006
4 18 9 0.9865 0.0009
4 18 10 1.0691 0.0005
4 18 11 -0.7906 -0.0006
4 18 12 0.7895 -0.0011
4 18 13 2.9872 0.0001
4 18 14 2.1114 -0.0002
4 18 15 1.8017 -0.0007
4 18 16 -1.6400 0.0003
4 18 17 0.0431 0.0005
4 18 18 0.9156 -0.0006
4 19 0 2.6827 0.0002
4 19 1 1.6807 0.0000
4 19 2 1.6256 0.0003
4 19 3 -0.9298 -0.0002
4 19 4 -0.1080 -0.0006
4 19 5 -0.7602 -0.0010
4 19 6 -2.6027 0.0005
4 19 7 -0.4612 0.0002
4 19 8 1.4886 0.0010
4 19 9 3.7452 0.0002
4 19 10 -0.9450 -0.0006
4 19 11 -0.6458 -0.0004
4 19 12 2.4124 -0.0005
4 19 13 1.8180 -0.0006
4 19 14 0.7958 0.0003
4 19 15 0.3680 0.0004
4 19 16 0.2308 -0.0006
4 19 17 -0.3598 -0.0003
4 19 18 -0.7419 0.0008
4 20 0 -1.1701 -0.0002
4 20 1 3.1894 0.0002
4 20 2 1.3029 0.0005
4 20 3 -0.5778 0.0001
4 20 4 -2.1583 -0.0002
4 20 5 -3.0256 0.0000
4 20 6 -2.0702 0.0002
4 20 7 0.2831 0.0006
4 20 8 2.0824 0.0004
4 20 9 0.8573 0.0001
4 20 10 1.7017 -0.0008
4 20 11 -1.0151 -0.0007
4 20 12 0.9558 -0.0000
4 20 13 1.7587 0.0005
4 20 14 0.3610 0.0003
4 20 15 -0.3171 -0.0003
4 20 16 -1.7662 0.0005
4 20 17 -0.2840 0.0002
4 21 0 3.0521 0.0002
4 21 1 1.4807 0.0009
4 21 2 -0.0192 0.0001
4 21 3 -2.6708 -0.0001
4 21 4 -2.3162 -0.0003
4 21 5 -1.5903 0.0006
4 21 6 -2.6523 0.0006
4 21 7 -0.7784 0.0010
4 21 8 2.0974 -0.0002
4 21 9 3.3818 -0.0009
4 21 10 -1.7956 -0.0005
4 21 11 -0.5775 0.0002
4 21 12 0.7329 0.0005
4 21 13 0.1926 0.0005
4 21 14 -0.0858 0.0004
4 21 15 -1.1210 0.0006
4 21 16 -0.6668 -0.0008
4 21 17 -0.9555 -0.0010
4 22 0 1.1843 0.0006
4 22 1 2.0110 -0.0004
4 22 2 -0.6088 0.0006
4 22 3 -2.0939 0.0000
4 22 4 -3.4774 0.0000
4 22 5 -3.4693 0.0002
4 22 6 -1.3594 0.0010
4 22 7 1.1012 -0.0003
4 22 8 1.6919 0.0000
4 22 9 -0.3198 -0.0005
4 22 10 1.1073 -0.0002
4 22 11 -1.9113 0.0007
4 22 12 0.4253 0.0007
4 22 13 0.0988 0.0000
4 22 14 -1.3693 0.0004
4 22 15 -0.5887 -0.0005
4 22 16 -1.7455 -0.0005
4 22 17 0.3060 -0.0004
4 23 0 2.9552 0.0000
4 23 1 1.0779 0.0004
4 23 2 -0.5326 -0.0006
4 23 3 -3.7191 -0.0001
4 23 4 -2.5395 0.0004
4 23 5 -0.5208 0.0004
4 23 6 -1.6329 0.0002
4 23 7 0.1230 0.0003
4 23 8 1.3394 -0.0010
4 23 9 1.8545 -0.0001
4 23 10 -3.1297 0.0005
4 23 11 -0.7603 0.0007
4 23 12 -0.3947 0.0003
4 23 13 -0.0095 -0.0003
4 23 14 -0.0850 -0.0007
4 23 15 -0.7270 0.0004
4 23 16 -0.0466 -0.0013
4 24 0 2.9155 -0.0003
4 24 1 2.2687 -0.0006
4 24 2 -1.3359 0.0003
4 24 3 -1.6555 0.0000
4 24 4 -2.5921 -0.0002
4 24 5 -1.7126 0.0005
4 24 6 0.3257 -0.0001
4 24 7 0.5266 -0.0002
4 24 8 0.7080 0.0001
4 24 9 -2.1208 0.0002
4 24 10 0.4674 0.0007
4 24 11 -1.4573 0.0004
4 24 12 0.5796 -0.0007
4 24 13 0.1064 -0.0014
4 24 14 -0.5303 0.0002
4 24 15 0.0400 -0.0008
4 25 0 4.2500 -0.0000
4 25 1 1.8149 -0.0006
4 25 2 0.2583 -0.0004
4 25 3 -3.4070 0.0003
4 25 4 -1.1222 0.0007
4 25 5 0.9889 -0.0004
4 25 6 -1.1242 0.0001
4 25 7 0.1667 -0.0003
4 25 8 -0.1836 0.0001
4 25 9 0.1154 0.0006
4 25 10 -2.8209 0.0003
4 25 11 -0.3004 -0.0001
4 25 12 0.6738 -0.0010
4 25 13 0.1924 -0.0011
4 25 14 0.7473 -0.0006
4 26 0 3.8975 -0.0009
4 26 1 2.4095 -0.0000
4 26 2 -1.6199 0.0003
4 26 3 -1.8212 0.0001
4 26 4 -1.2887 -0.0001
4 26 5 -0.5481 -0.0001
4 26 6 0.1724 -0.0003
4 26 7 -0.4557 0.0004
4 26 8 -0.7332 0.0003
4 26 9 -1.7332 0.0008
4 26 10 0.2904 0.0002
4 26 11 -0.2703 -0.0011
4 26 12 0.1184 -0.0010
4 26 13 0.9431 -0.0009
4 26 14 -0.5331 0.0012
4 27 0 4.4189 -0.0001
4 27 1 0.4228 -0.0005
4 27 2 -1.1867 0.0001
4 27 3 -2.7561 0.0006
4 27 4 -1.7292 0.0001
4 27 5 1.4025 -0.0004
4 27 6 -1.1215 -0.0005
4 27 7 -0.3479 0.0004
4 27 8 -0.0178 0.0005
4 27 9 -1.6369 -0.0001
4 27 10 -1.3906 -0.0005
4 27 11 -0.5936 -0.0002
4 27 12 0.6437 -0.0008
4 27 13 -0.7681 0.0000
4 28 0 1.3881 -0.0003
4 28 1 0.2315 0.0004
4 28 2 -2.7616 0.0003
4 28 3 -3.2450 -0.0002
4 28 4 0.3985 -0.0003
4 28 5 -0.8559 -0.0007
4 28 6 0.3448 0.0009
4 28 7 -0.4822 0.0000
4 28 8 -1.7756 0.0001
4 28 9 -0.1706 0.0001
4 28 10 -1.0396 -0.0011
4 28 11 -0.6091 -0.0011
4 29 0 1.7377 0.0001
4 29 1 -2.4566 -0.0002
4 29 2 -1.5237 -0.0000
4 29 3 -1.4537 0.0001
4 29 4 -1.8545 -0.0000
4 29 5 2.6388 0.0000
4 29 6 -0.6677 -0.0005
4 29 7 0.1765 0.0011
4 29 8 -0.1527 -0.0009
4 29 9 -2.9534 -0.0015
4 30 0 -1.0490 -0.0004
4 30 1 -0.4999 -0.0000
4 30 2 -1.9730 0.0001
4 30 3 -1.0255 -0.0003
4 30 4 1.6980 -0.0006
4 30 5 0.1368 0.0002
4 30 6 1.2678 0.0016
4 30 7 -0.7617 -0.0011
4 30 8 -1.6277 -0.0008
4 31 0 -0.0924 -0.0000
4 31 1 -1.6305 -0.0008
4 31 2 1.1700 -0.0004
4 31 3 -0.0398 0.0001
4 31 4 0.5774 0.0010
4 31 5 2.4061 0.0004
4 31 6 0.3110 -0.0002
4 31 7 0.4150 0.0003
4 32 0 -0.7360 -0.0017
4 32 1 0.6762 -0.0001
4 32 2 0.5462 0.0004
4 32 3 1.2744 0.0002
4 32 4 0.5950 0.0001
4 32 5 1.3569 0.0015
4 32 6 0.5526 0.0010
4 33 0 0.0881 -0.0005
4 33 1 0.1239 -0.0013
4 33 2 1.5559 0.0003
4 33 3 -0.0615 0.0011
5 0 0 -0.1367 0.0043
5 0 2 1.9588 0.0015
5 0 4 -6.8134 -0.0049
5 0 6 11.2485 -0.0069
5 0 8 -3.8922 0.0029
5 0 10 7.2105 -0.0056
5 0 12 -1.9524 0.0008
5 0 14 -1.0222 0.0015
5 0 16 1.2757 -0.0009
5 0 18 3.6724 0.0024
5 0 20 -1.1944 0.0024
5 0 22 3.2134 -0.0003
5 1 0 5.9628 0.0006
5 1 1 15.7503 0.0023
5 1 2 -0.2010 0.0017
5 1 3 -13.8346 -0.0014
5 1 4 -0.0539 -0.0039
5 1 5 6.3898 -0.0019
5 1 6 -2.1212 0.0060
5 1 7 2.1500 -0.0009
5 1 8 -1.3497 0.0081
5 1 9 3.9046 -0.0036
5 1 10 -0.1447 -0.0027
5 1 11 2.3122 -0.0000
5 1 12 -1.9304 0.0061
5 1 13 -2.3568 0.0003
5 1 14 -0.1471 -0.0027
5 1 15 -0.6161 0.0004
5 1 16 0.8807 0.0011
5 1 17 3.1936 0.0010
5 1 18 -0.4797 0.0069
5 1 19 0.3771 -0.0006
5 1 20 -0.6703 -0.0033
5 1 21 2.2207 0.0012
5 1 22 0.4304 0.0005
5 2 0 1.1115 0.0033
5 2 1 5.0402 0.0006
5 2 2 2.6363 -0.0003
5 2 3 -2.2708 0.0013
5 2 4 -8.7847 -0.0003
5 2 5 -1.0437 -0.0041
5 2 6 9.8342 0.0007
5 2 7 -4.9934 0.0103
5 2 8 -2.2950 -0.0009
5 2 9 0.1782 -0.0022
5 2 10 5.5230 -0.0014
5 2 11 -2.3636 0.0034
5 2 12 -1.7329 0.0008
5 2 13 -1.1107 0.0017
5 2 14 0.3279 -0.0011
5 2 15 0.4939 -0.0040
5 2 16 0.2853 0.0022
5 2 17 0.0895 0.0050
5 2 18 1.7803 -0.0008
5 2 19 -1.1801 0.0011
5 2 20 -1.0744 0.0000
5 2 21 -0.1232 -0.0006
5 2 22 3.7979 0.0015
5 3 0 16.2436 0.0008
5 3 1 15.9990 -0.0009
5 3 2 -4.0785 0.0021
5 3 3 -15.6543 -0.0016
5 3 4 -1.5003 -0.0019
5 3 5 2.9249 0.0047
5 3 6 -3.7795 0.0017
5 3 7 1.6362 -0.0009
5 3 8 -3.1698 0.0029
5 3 9 4.8462 -0.0030
5 3 10 -0.8918 -0.0022
5 3 11 -0.2248 0.0039
5 3 12 -2.1427 0.0033
5 3 13 -0.0064 -0.0028
5 3 14 -0.0793 -0.0023
5 3 15 -0.6112 0.0018
5 3 16 0.4447 -0.0004
5 3 17 0.3783 0.0023
5 3 18 -1.2416 0.0034
5 3 19 -0.9579 -0.0030
5 3 20 -0.2896 -0.0013
5 3 21 2.4196 0.0015
5 3 22 0.0351 0.0013
5 4 0 3.0493 -0.0000
5 4 1 4.8095 -0.0002
5 4 2 0.0823 -0.0021
5 4 3 -9.2026 0.0018
5 4 4 -12.9055 -0.0001
5 4 5 0.1288 -0.0029
5 4 6 6.6817 0.0029
5 4 7 -5.0170 0.0021
5 4 8 -0.6388 -0.0026
5 4 9 -1.4156 -0.0023
5 4 10 3.5992 0.0025
5 4 11 -1.4789 0.0011
5 4 12 -1.0842 -0.0001
5 4 13 0.4898 0.0006
5 4 14 1.0254 -0.0020
5 4 15 -0.3445 -0.0019
5 4 16 -1.8129 0.0038
5 4 17 -1.6811 0.0010
5 4 18 0.3617 -0.0005
5 4 19 -0.5903 -0.0001
5 4 20 -1.9432 -0.0002
5 4 21 0.2249 0.0011
5 5 0 18.5582 -0.0018
5 5 1 10.4239 -0.0028
5 5 2 -14.1820 -0.0000
5 5 3 -17.3894 -0.0019
5 5 4 -2.6005 0.0012
5 5 5 1.2907 0.0033
5 5 6 -0.3427 -0.0025
5 5 7 -0.7005 -0.0020
5 5 8 -2.6282 -0.0001
5 5 9 5.2562 -0.0010
5 5 10 -1.7943 -0.0009
5 5 11 -0.5451 0.0038
5 5 12 0.1186 -0.0000
5 5 13 0.9346 -0.0030
5 5 14 -0.0121 0.0007
5 5 15 -2.0332 0.0017
5 5 16 -0.8272 -0.0003
5 5 17 -0.8628 0.0023
5 5 18 -1.7363 -0.0001
5 5 19 -0.8644 -0.0015
5 5 20 0.2663 -0.0003
5 5 21 -0.2657 0.0004
5 6 0 1.3588 -0.0013
5 6 1 -2.4317 -0.0025
5 6 2 -3.8960 0.0001
5 6 3 -15.2489 0.0001
5 6 4 -9.5986 -0.0007
5 6 5 4.5406 -0.0005
5 6 6 5.7511 0.0005
5 6 7 -1.5741 -0.0016
5 6 8 -1.5526 -0.0013
5 6 9 -1.9307 0.0000
5 6 10 3.9705 0.0021
5 6 11 -0.2799 -0.0009
5 6 12 -0.2262 -0.0002
5 6 13 0.6837 0.0009
5 6 14 0.2803 -0.0009
5 6 15 -0.4676 0.0006
5 6 16 -3.3359 0.0015
5 6 17 -1.8929 -0.0001
5 6 18 1.4138 -0.0001
5 6 19 -1.2572 -0.0007
5 6 20 -2.7794 0.0003
5 6 21 0.6265 0.0011
5 7 0 12.6656 -0.0029
5 7 1 1.7880 -0.0004
5 7 2 -19.7983 -0.0019
5 7 3 -10.6159 0.0017
5 7 4 0.0208 0.0015
5 7 5 7.3730 0.0004
5 7 6 3.3129 -0.0025
5 7 7 -2.5916 -0.0012
5 7 8 -0.4399 0.0006
5 7 9 4.8763 -0.0000
5 7 10 -0.7941 -0.0001
5 7 11 0.5520 0.0011
5 7 12 -0.3942 -0.0008
5 7 13 0.8748 -0.0004
5 7 14 -0.7130 0.0014
5 7 15 -2.4040 0.0004
5 7 16 0.0951 0.0001
5 7 17 -1.3201 -0.0000
5 7 18 -1.0097 -0.0002
5 7 19 -0.1083 -0.0004
5 7 20 -0.7654 0.0000
5 7 21 -1.5421 -0.0007
5 8 0 -3.3641 0.0001
5 8 1 -5.9730 -0.0004
5 8 2 -3.6815 0.0033
5 8 3 -11.6163 -0.0021
5 8 4 2.0951 -0.0000
5 8 5 8.0611 0.0001
5 8 6 7.8068 -0.0006
5 8 7 -0.0505 -0.0004
5 8 8 -1.9755 0.0009
5 8 9 0.3017 0.0008
5 8 10 4.3159 -0.0006
5 8 11 0.0004 -0.0005
5 8 12 -0.6464 0.0001
5 8 13 -0.9033 0.0006
5 8 14 0.5153 0.0005
5 8 15 -0.0163 -0.0006
5 8 16 -3.5686 -0.0007
5 8 17 0.2418 0.0002
5 8 18 0.8035 -0.0005
5 8 19 -1.4329 0.0003
5 8 20 -1.5920 0.0006
5 8 21 1.6078 0.0009
5 9 0 6.2853 0.0001
5 9 1 -3.7366 0.0010
5 9 2 -13.2412 -0.0006
5 9 3 -1.3937 0.0017
5 9 4 5.6120 -0.0008
5 9 5 14.4319 -0.0005
5 9 6 2.8506 -0.0004
5 9 7 -2.7999 0.0008
5 9 8 1.2566 0.0011
5 9 9 4.9157 -0.0003
5 9 10 1.3290 -0.0002
5 9 11 -0.2751 -0.0007
5 9 12 -1.8163 0.0006
5 9 13 0.3285 0.0003
5 9 14 -1.2768 -0.0005
5 9 15 -1.3297 -0.0000
5 9 16 1.2155 -0.0010
5 9 17 -2.1141 -0.0007
5 9 18 1.4481 0.0007
5 9 19 -0.7595 0.0003
5 9 20 -0.2285 0.0006
5 9 21 -0.1972 -0.0003
5 10 0 -6.6345 0.0016
5 10 1 -3.8326 0.0019
5 10 2 -2.1197 0.0003
5 10 3 -1.1931 -0.0028
5 10 4 9.7586 -0.0008
5 10 5 8.5714 0.0003
5 10 6 7.4091 0.0008
5 10 7 -1.0991 0.0011
5 10 8 -0.9345 0.0011
5 10 9 2.3024 -0.0006
5 10 10 3.6261 -0.0014
5 10 11 -0.5807 0.0008
5 10 12 -1.9646 -0.0003
5 10 13 -1.5373 0.0006
5 10 14 0.7673 -0.0001
5 10 15 0.3837 -0.0018
5 10 16 -2.5451 -0.0007
5 10 17 1.6594 0.0002
5 10 18 -0.8153 -0.0001
5 10 19 0.4989 0.0010
5 10 20 -0.5011 0.0004
5 10 21 2.3187 0.0006
5 11 0 1.6647 0.0008
5 11 1 -4.6768 -0.0004
5 11 2 -3.5960 -0.0003
5 11 3 3.1872 -0.0016
5 11 4 10.2120 -0.0006
5 11 5 14.3108 0.0006
5 11 6 -0.9647 0.0013
5 11 7 -3.5707 0.0013
5 11 8 1.7910 -0.0002
5 11 9 4.8437 -0.0007
5 11 10 1.4561 -0.0004
5 11 11 -1.2777 -0.0000
5 11 12 -2.5458 0.0012
5 11 13 0.2576 -0.0011
5 11 14 -1.3325 -0.0005
5 11 15 0.0141 -0.0003
5 11 16 1.4268 -0.0007
5 11 17 -1.5243 -0.0003
5 11 18 2.4756 0.0010
5 11 19 -1.6954 0.0000
5 11 20 0.6091 0.0001
5 12 0 -7.7735 0.0015
5 12 1 -1.4181 0.0003
5 12 2 1.0842 -0.0023
5 12 3 6.8045 -0.0006
5 12 4 9.5987 -0.0001
5 12 5 4.8247 0.0017
5 12 6 3.2089 0.0013
5 12 7 -3.3980 0.0003
5 12 8 -0.1366 -0.0005
5 12 9 2.6668 -0.0009
5 12 10 2.9197 0.0001
5 12 11 -1.8796 0.0007
5 12 12 -1.5061 -0.0003
5 12 13 -1.4526 0.0003
5 12 14 1.6997 -0.0007
5 12 15 0.8173 -0.0004
5 12 16 -1.0258 -0.0005
5 12 17 0.5870 0.0008
5 12 18 -0.7233 -0.0003
5 12 19 0.8130 0.0004
5 12 20 -0.3980 -0.0018
5 13 0 -0.5799 -0.0001
5 13 1 -1.7564 -0.0010
5 13 2 2.9188 0.0005
5 13 3 4.2455 -0.0010
5 13 4 9.0782 0.0018
5 13 5 7.6855 0.0011
5 13 6 -6.5561 0.0008
5 13 7 -3.3771 -0.0007
5 13 8 1.6862 -0.0006
5 13 9 4.2216 -0.0007
5 13 10 0.7907 0.0004
5 13 11 -0.8990 0.0011
5 13 12 -1.9403 -0.0002
5 13 13 1.5392 -0.0010
5 13 14 -1.2329 0.0006
5 13 15 1.3901 -0.0000
5 13 16 0.8549 0.0004
5 13 17 -0.4222 -0.0001
5 13 18 0.7858 0.0006
5 13 19 -1.2947 -0.0017
5 13 20 -0.2958 -0.0012
5 14 0 -6.5641 -0.0003
5 14 1 1.8419 -0.0002
5 14 2 4.1588 -0.0008
5 14 3 7.5935 0.0023
5 14 4 2.7491 0.0006
5 14 5 -1.1382 0.0009
5 14 6 -0.5562 -0.0006
5 14 7 -4.8322 -0.0007
5 14 8 1.5852 -0.0015
5 14 9 2.8872 0.0011
5 14 10 2.4390 0.0004
5 14 11 -1.6559 0.0000
5 14 12 -0.3599 0.0001
5 14 13 -0.0276 -0.0002
5 14 14 2.7098 0.0003
5 14 15 0.9406 0.0005
5 14 16 -0.8182 -0.0000
5 14 17 -0.9906 0.0006
5 14 18 0.6325 -0.0008
5 14 19 -0.0340 -0.0010
5 14 20 0.0389 -0.0033
5 15 0 0.1638 0.0001
5 15 1 1.5798 -0.0004
5 15 2 4.3748 0.0015
5 15 3 0.2695 -0.0000
5 15 4 3.6563 0.0010
5 15 5 -0.3861 -0.0007
5 15 6 -7.9375 -0.0008
5 15 7 -0.6292 -0.0012
5 15 8 1.7749 0.0006
5 15 9 3.9069 -0.0004
5 15 10 1.0543 0.0012
5 15 11 -0.6221 0.0002
5 15 12 0.3679 -0.0009
5 15 13 1.9124 0.0000
5 15 14 -0.3287 0.0005
5 15 15 1.3128 0.0003
5 15 16 0.5589 0.0001
5 15 17 0.0264 0.0001
5 15 18 0.0621 -0.0006
5 15 19 0.0755 -0.0021
5 16 0 -3.7875 -0.0014
5 16 1 3.4997 -0.0000
5 16 2 3.0357 0.0005
5 16 3 2.3178 0.0012
5 16 4 -4.5927 -0.0009
5 16 5 -2.8428 -0.0013
5 16 6 -1.4779 -0.0010
5 16 7 -3.0786 -0.0003
5 16 8 3.2975 -0.0000
5 16 9 2.8120 0.0017
5 16 10 1.9124 -0.0005
5 16 11 -0.7031 -0.0004
5 16 12 -0.0665 -0.0001
5 16 13 2.0692 -0.0002
5 16 14 2.1970 0.0003
5 16 15 0.8684 -0.0003
5 16 16 -1.5101 -0.0000
5 16 17 -0.3606 0.0000
5 16 18 1.9828 -0.0008
5 16 19 0.3017 -0.0020
5 17 0 1.6508 0.0001
5 17 1 2.1732 0.0004
5 17 2 1.0347 0.0001
5 17 3 -3.5814 -0.0007
5 17 4 -0.5334 -0.0011
5 17 5 -3.0871 -0.0009
5 17 6 -4.4077 -0.0002
5 17 7 1.1252 0.0005
5 17 8 1.7125 0.0007
5 17 9 3.4445 -0.0000
5 17 10 0.7683 -0.0002
5 17 11 -0.7003 -0.0006
5 17 12 1.7290 -0.0005
5 17 13 1.5706 -0.0000
5 17 14 0.1844 -0.0001
5 17 15 0.5933 -0.0002
5 17 16 0.5787 -0.0002
5 17 17 0.2934 -0.0001
5 17 18 0.8028 -0.0008
5 17 19 0.7311 -0.0013
5 18 0 -1.6710 -0.0004
5 18 1 2.7276 -0.0003
5 18 2 0.5209 0.0006
5 18 3 -2.3026 -0.0005
5 18 4 -5.1771 -0.0010
5 18 5 -1.9555 -0.0007
5 18 6 -0.8098 0.0006
5 18 7 -1.0011 0.0004
5 18 8 2.9246 0.0005
5 18 9 1.8120 -0.0002
5 18 10 1.5431 -0.0007
5 18 11 -0.7724 -0.0008
5 18 12 0.3112 0.0001
5 18 13 2.3151 0.0001
5 18 14 1.0539 -0.0002
5 18 15 -0.4775 -0.0005
5 18 16 -1.3503 0.0002
5 18 17 0.3948 0.0003
5 18 18 1.8308 -0.0011
5 19 0 2.5060 0.0005
5 19 1 0.9977 0.0008
5 19 2 -1.4444 -0.0009
5 19 3 -3.7869 -0.0005
5 19 4 -2.1574 -0.0006
5 19 5 -1.6555 0.0005
5 19 6 -2.3042 0.0008
5 19 7 0.5273 0.0005
5 19 8 1.4813 -0.0005
5 19 9 2.9866 -0.0006
5 19 10 -0.3414 -0.0012
5 19 11 -0.5070 0.0003
5 19 12 1.1037 0.0004
5 19 13 0.7252 0.0001
5 19 14 -0.6712 0.0000
5 19 15 -0.0977 0.0001
5 19 16 -0.6232 -0.0001
5 19 17 0.1829 -0.0005
5 19 18 0.5088 -0.0002
5 20 0 -0.6352 0.0007
5 20 1 1.4722 -0.0003
5 20 2 -1.3240 0.0005
5 20 3 -3.2150 -0.0002
5 20 4 -3.8221 0.0001
5 20 5 -2.1245 0.0002
5 20 6 -0.3796 0.0007
5 20 7 0.2088 -0.0002
5 20 8 1.7796 -0.0007
5 20 9 0.8887 -0.0008
5 20 10 1.5452 0.0001
5 20 11 -1.7108 -0.0001
5 20 12 0.1558 0.0009
5 20 13 0.8494 0.0004
5 20 14 -1.2877 -0.0000
5 20 15 -1.6393 -0.0000
5 20 16 -0.8290 0.0002
5 20 17 -0.0610 -0.0003
5 21 0 1.9368 0.0003
5 21 1 -0.1293 0.0004
5 21 2 -2.0149 -0.0008
5 21 3 -4.0007 0.0000
5 21 4 -2.3076 0.0002
5 21 5 -0.6389 0.0008
5 21 6 -1.3434 -0.0002
5 21 7 -0.2117 -0.0005
5 21 8 2.1096 -0.0009
5 21 9 2.1342 -0.0003
5 21 10 -1.7947 0.0001
5 21 11 -0.6166 0.0012
5 21 12 -0.9479 0.0004
5 21 13 -0.8707 0.0002
5 21 14 -0.5991 -0.0000
5 21 15 -1.1024 0.0002
5 21 16 -0.7238 -0.0009
5 21 17 -0.0517 -0.0015
5 22 0 -0.0449 0.0006
5 22 1 0.3402 -0.0010
5 22 2 -2.3400 0.0003
5 22 3 -2.3588 0.0001
5 22 4 -3.6281 0.0003
5 22 5 -1.3176 -0.0003
5 22 6 0.5300 0.0002
5 22 7 1.2390 -0.0009
5 22 8 0.4557 -0.0002
5 22 9 0.0872 0.0003
5 22 10 0.5518 0.0009
5 22 11 -3.0313 0.0002
5 22 12 -0.2157 0.0003
5 22 13 -0.4831 -0.0005
5 22 14 -2.5204 0.0001
5 22 15 0.0612 -0.0003
5 22 16 -0.2277 -0.0009
5 23 0 1.2814 -0.0006
5 23 1 0.3154 -0.0001
5 23 2 -1.1108 -0.0006
5 23 3 -4.2748 0.0003
5 23 4 -0.6859 0.0003
5 23 5 0.4380 0.0002
5 23 6 -0.4134 -0.0009
5 23 7 -0.2466 0.0000
5 23 8 1.7144 -0.0000
5 23 9 0.0798 0.0009
5 23 10 -2.8172 0.0008
5 23 11 -1.0383 -0.0000
5 23 12 -2.0476 -0.0005
5 23 13 -0.2670 -0.0003
5 23 14 0.9077 -0.0004
5 23 15 -0.6415 0.0002
5 23 16 0.7239 -0.0015
5 24 0 1.6642 -0.0003
5 24 1 1.0316 -0.0009
5 24 2 -2.2001 0.0003
5 24 3 -0.5329 0.0004
5 24 4 -3.5547 0.0000
5 24 5 0.5430 -0.0002
5 24 6 1.0067 -0.0000
5 24 7 0.1415 0.0002
5 24 8 -0.4446 0.0008
5 24 9 -0.9886 0.0008
5 24 10 -0.4627 0.0002
5 24 11 -2.4047 -0.0005
5 24 12 0.4104 -0.0009
5 24 13 -0.1440 -0.0003
5 24 14 -1.0350 0.0009
5 24 15 1.6116 0.0001
5 25 0 2.2027 -0.0003
5 25 1 1.5789 -0.0002
5 25 2 -0.0840 0.0002
5 25 3 -4.6281 0.0003
5 25 4 0.7550 0.0005
5 25 5 -0.0588 -0.0004
5 25 6 -0.5543 -0.0002
5 25 7 -0.3355 0.0004
5 25 8 0.1017 0.0008
5 25 9 -0.7044 0.0005
5 25 10 -2.2420 -0.0000
5 25 11 -0.4512 -0.0010
5 25 12 -0.6450 0.0003
5 25 13 0.9906 0.0005
5 25 14 1.3896 0.0008
5 26 0 2.5799 -0.0002
5 26 1 1.0651 0.0004
5 26 2 -2.5746 0.0001
5 26 3 -1.1374 0.0003
5 26 4 -4.0254 -0.0001
5 26 5 1.0381 -0.0000
5 26 6 -0.3139 -0.0001
5 26 7 -0.8893 0.0010
5 26 8 -0.0633 0.0001
5 26 9 -0.9937 0.0001
5 26 10 0.2610 -0.0006
5 26 11 -0.8851 -0.0002
5 26 12 0.5643 0.0003
5 26 13 0.3832 0.0016
5 27 0 2.1673 0.0004
5 27 1 0.3718 0.0001
5 27 2 -1.8226 0.0005
5 27 3 -4.3402 -0.0001
5 27 4 -0.8070 0.0000
5 27 5 -0.6622 -0.0004
5 27 6 -0.3184 -0.0001
5 27 7 -0.2634 0.0002
5 27 8 0.0893 0.0002
5 27 9 -0.5270 -0.0007
5 27 10 -1.2124 -0.0002
5 27 11 0.1469 0.0004
5 27 12 -0.1320 0.0019
5 28 0 0.5263 0.0008
5 28 1 -0.5753 0.0004
5 28 2 -2.8246 -0.0006
5 28 3 -3.1894 -0.0002
5 28 4 -1.9910 -0.0002
5 28 5 0.4310 -0.0002
5 28 6 -0.1381 0.0003
5 28 7 -0.0339 0.0001
5 28 8 0.0804 -0.0011
5 28 9 -0.1337 -0.0004
5 28 10 0.1938 -0.0003
5 28 11 -0.9133 0.0007
5 29 0 0.8189 -0.0001
5 29 1 -1.1811 0.0001
5 29 2 -1.7124 -0.0002
5 29 3 -1.5332 -0.0008
5 29 4 -1.5505 0.0001
5 29 5 1.6730 -0.0001
5 29 6 0.5479 -0.0006
5 29 7 0.2464 -0.0002
5 29 8 0.2601 -0.0010
5 29 9 -1.2982 -0.0014
5 29 10 -0.4485 0.0005
5 30 0 -0.7870 0.0005
5 30 1 0.2184 -0.0008
5 30 2 -0.7016 -0.0007
5 30 3 -1.2429 -0.0001
5 30 4 1.2217 -0.0001
5 30 5 0.9647 0.0005
5 30 6 1.0294 0.0003
5 30 7 0.3492 -0.0013
5 30 8 -0.3306 -0.0015
5 31 0 0.9840 -0.0011
5 31 1 0.0421 0.0000
5 31 2 1.4495 -0.0006
5 31 3 1.0170 -0.0001
5 31 4 0.3439 0.0014
5 31 5 2.4857 0.0000
5 31 6 1.0574 -0.0007
5 31 7 -0.1613 -0.0005
5 32 0 -0.2963 -0.0007
5 32 1 1.9890 -0.0008
5 32 2 1.2194 0.0006
5 32 3 0.8504 0.0007
5 32 4 1.0919 0.0004
6 0 0 6.6183 0.0040
6 0 2 1.9909 -0.0004
6 0 4 -13.1388 -0.0046
6 0 6 8.5116 0.0030
6 0 8 -5.9622 0.0030
6 0 10 5.2843 -0.0047
6 0 12 0.0719 0.0015
6 0 14 -0.0943 -0.0037
6 0 16 0.9854 0.0011
6 0 18 1.2942 0.0037
6 0 20 -1.2667 0.0005
6 1 0 3.5272 0.0019
6 1 1 14.6850 0.0004
6 1 2 -1.6008 -0.0038
6 1 3 -15.6654 0.0021
6 1 4 -0.3645 0.0091
6 1 5 2.5675 -0.0009
6 1 6 -1.9039 0.0065
6 1 7 0.2782 -0.0005
6 1 8 -0.6896 -0.0013
6 1 9 0.2320 -0.0007
6 1 10 0.0261 0.0030
6 1 11 3.6482 -0.0017
6 1 12 -1.6163 0.0002
6 1 13 -1.0329 -0.0011
6 1 14 0.2462 -0.0029
6 1 15 0.6220 -0.0010
6 1 16 0.9270 0.0062
6 1 17 0.7516 0.0001
6 1 18 0.0725 -0.0018
6 1 19 0.6817 -0.0007
6 1 20 -0.8795 -0.0047
6 1 21 -0.9174 0.0026
6 2 0 4.6806 0.0009
6 2 1 0.6076 -0.0024
6 2 2 2.0500 0.0008
6 2 3 -2.8318 0.0015
6 2 4 -14.1910 0.0012
6 2 5 -0.6998 0.0064
6 2 6 8.6701 -0.0010
6 2 7 -3.9538 0.0017
6 2 8 -3.8357 -0.0010
6 2 9 0.5079 -0.0008
6 2 10 4.2359 -0.0017
6 2 11 -1.8748 0.0048
6 2 12 0.6057 -0.0017
6 2 13 -0.6514 -0.0046
6 2 14 1.4846 -0.0008
6 2 15 0.8392 0.0027
6 2 16 0.3149 -0.0005
6 2 17 0.4537 0.0025
6 2 18 -0.6834 -0.0022
6 2 19 -0.4769 -0.0027
6 2 20 -1.4485 0.0011
6 2 21 -0.3345 -0.0001
6 3 0 10.0272 0.0008
6 3 1 12.2838 -0.0035
6 3 2 -5.5490 -0.0011
6 3 3 -16.1695 0.0043
6 3 4 -0.3499 0.0032
6 3 5 0.8585 0.0005
6 3 6 -2.6982 0.0015
6 3 7 2.1345 -0.0054
6 3 8 -2.9662 -0.0011
6 3 9 1.6645 0.0015
6 3 10 -0.4100 0.0020
6 3 11 2.1253 -0.0017
6 3 12 -1.7127 0.0003
6 3 13 1.2615 -0.0014
6 3 14 0.7596 -0.0018
6 3 15 0.8948 0.0020
6 3 16 0.2886 0.0036
6 3 17 -1.4969 -0.0029
6 3 18 0.0671 -0.0002
6 3 19 -1.2725 -0.0023
6 3 20 -0.6904 -0.0011
6 3 21 -0.3615 0.0031
6 4 0 0.5513 -0.0021
6 4 1 0.1989 0.0002
6 4 2 0.5313 -0.0022
6 4 3 -6.3117 0.0004
6 4 4 -15.4453 0.0017
6 4 5 3.0189 0.0001
6 4 6 7.7364 -0.0016
6 4 7 -4.7571 -0.0006
6 4 8 -1.1996 -0.0014
6 4 9 -1.7580 -0.0002
6 4 10 3.4983 0.0014
6 4 11 -0.8262 0.0021
6 4 12 0.8472 -0.0029
6 4 13 0.9224 -0.0016
6 4 14 1.9857 0.0016
6 4 15 -0.0693 0.0012
6 4 16 -1.3183 0.0003
6 4 17 -1.3594 0.0006
6 4 18 -1.6893 -0.0021
6 4 19 0.8072 0.0005
6 4 20 -2.4132 0.0006
6 4 21 -0.0350 0.0006
6 5 0 12.3620 -0.0007
6 5 1 6.9923 -0.0048
6 5 2 -10.5394 0.0014
6 5 3 -14.5944 0.0013
6 5 4 2.2558 0.0002
6 5 5 0.6511 0.0006
6 5 6 1.9457 -0.0022
6 5 7 1.0027 -0.0038
6 5 8 -4.5632 0.0007
6 5 9 3.1624 0.0032
6 5 10 -1.0876 -0.0005
6 5 11 1.6663 -0.0009
6 5 12 0.2771 0.0006
6 5 13 1.0205 -0.0010
6 5 14 0.9677 0.0005
6 5 15 -1.0246 0.0024
6 5 16 -1.0996 0.0004
6 5 17 -1.6370 -0.0015
6 5 18 -0.0935 -0.0000
6 5 19 -1.0790 -0.0006
6 5 20 0.1936 0.0008
6 5 21 -1.7705 0.0005
6 6 0 -3.3170 -0.0004
6 6 1 -2.2339 0.0001
6 6 2 0.2390 -0.0024
6 6 3 -7.5715 0.0003
6 6 4 -9.8548 -0.0002
6 6 5 9.6585 -0.0009
6 6 6 6.2772 0.0004
6 6 7 -2.6169 -0.0004
6 6 8 -1.7202 0.0003
6 6 9 -2.9795 0.0001
6 6 10 4.4960 0.0015
6 6 11 0.2286 -0.0006
6 6 12 -0.0105 -0.0018
6 6 13 1.3019 0.0010
6 6 14 0.1505 0.0008
6 6 15 -0.2867 0.0003
6 6 16 -2.5394 -0.0003
6 6 17 -1.4278 -0.0003
6 6 18 0.5967 0.0003
6 6 19 0.6075 0.0005
6 6 20 -2.5769 0.0000
6 6 21 0.3573 0.0006
6 7 0 9.5825 -0.0012
6 7 1 2.8264 -0.0013
6 7 2 -11.6016 0.0006
6 7 3 -6.0351 0.0005
6 7 4 6.2217 -0.0004
6 7 5 5.4430 0.0002
6 7 6 5.6309 -0.0013
6 7 7 -2.2344 -0.0006
6 7 8 -3.6374 0.0014
6 7 9 3.8326 0.0015
6 7 10 -0.3982 -0.0019
6 7 11 1.8633 -0.0004
6 7 12 -0.1962 0.0006
6 7 13 -0.3998 -0.0005
6 7 14 0.3726 0.0006
6 7 15 -1.9555 0.0001
6 7 16 0.1805 -0.0002
6 7 17 -0.8455 -0.0010
6 7 18 0.4724 0.0004
6 7 19 0.3106 0.0009
6 7 20 -0.8756 0.0004
6 8 0 -4.7404 0.0013
6 8 1 -2.1807 -0.0006
6 8 2 3.3922 -0.0003
6 8 3 -4.2006 -0.0015
6 8 4 0.8238 -0.0012
6 8 5 11.8412 0.0001
6 8 6 5.1221 0.0012
6 8 7 -1.9166 0.0001
6 8 8 -2.5336 0.0000
6 8 9 -1.1420 -0.0006
6 8 10 5.1539 -0.0003
6 8 11 0.1313 -0.0006
6 8 12 -1.1527 -0.0002
6 8 13 0.2152 0.0003
6 8 14 -0.2228 -0.0001
6 8 15 0.1980 -0.0006
6 8 16 -2.0391 -0.0012
6 8 17 0.5714 0.0010
6 8 18 0.8948 0.0010
6 8 19 -0.0415 0.0003
6 8 20 -1.0565 -0.0000
6 9 0 6.1363 0.0008
6 9 1 1.6448 -0.0004
6 9 2 -6.7830 -0.0009
6 9 3 2.2875 -0.0003
6 9 4 7.9709 -0.0012
6 9 5 8.7806 -0.0004
6 9 6 3.5381 0.0003
6 9 7 -4.7610 0.0000
6 9 8 -1.7181 -0.0002
6 9 9 4.3631 -0.0006
6 9 10 1.1129 -0.0008
6 9 11 1.3317 -0.0001
6 9 12 -1.3585 0.0006
6 9 13 -0.9819 -0.0000
6 9 14 0.1660 -0.0010
6 9 15 -0.6911 0.0002
6 9 16 1.4444 0.0002
6 9 17 -1.0761 -0.0006
6 9 18 1.8403 0.0011
6 9 19 -0.6444 0.0011
6 9 20 -1.1098 -0.0000
6 10 0 -4.2716 0.0000
6 10 1 0.2049 -0.0002
6 10 2 5.2001 -0.0013
6 10 3 0.1469 -0.0018
6 10 4 5.4548 -0.0013
6 10 5 7.9659 0.0011
6 10 6 1.5311 0.0007
6 10 7 -2.5001 -0.0003
6 10 8 -2.1785 -0.0008
6 10 9 1.0914 -0.0009
6 10 10 4.8078 -0.0004
6 10 11 -0.2483 0.0012
6 10 12 -1.5712 -0.0001
6 10 13 0.1150 -0.0007
6 10 14 -0.0467 0.0006
6 10 15 1.0260 -0.0008
6 10 16 -1.0130 -0.0003
6 10 17 1.0129 0.0013
6 10 18 -1.0662 0.0006
6 10 19 1.0640 -0.0005
6 10 20 -0.8338 -0.0001
6 11 0 3.6024 0.0011
6 11 1 0.9933 -0.0017
6 11 2 -1.9544 -0.0003
6 11 3 4.1682 -0.0005
6 11 4 5.7647 0.0001
6 11 5 5.8937 0.0001
6 11 6 -1.1653 0.0009
6 11 7 -6.5982 -0.0006
6 11 8 0.5640 -0.0015
6 11 9 4.2050 0.0000
6 11 10 1.6942 0.0007
6 11 11 1.1318 0.0001
6 11 12 -1.6973 0.0007
6 11 13 -0.5897 -0.0002
6 11 14 0.7113 -0.0009
6 11 15 -0.1775 0.0012
6 11 16 1.5664 0.0002
6 11 17 -1.4956 -0.0004
6 11 18 1.8339 0.0004
6 11 19 -2.5846 0.0002
6 11 20 -0.1609 -0.0014
6 12 0 -4.3433 -0.0004
6 12 1 2.0605 -0.0001
6 12 2 4.7796 -0.0006
6 12 3 1.2294 0.0007
6 12 4 3.0173 0.0004
6 12 5 1.0566 0.0011
6 12 6 -2.2396 -0.0003
6 12 7 -2.5562 -0.0008
6 12 8 -1.7065 -0.0002
6 12 9 2.4649 -0.0003
6 12 10 4.2811 0.0010
6 12 11 -0.4726 0.0010
6 12 12 -0.5885 -0.0005
6 12 13 0.0725 -0.0003
6 12 14 0.2426 0.0010
6 12 15 1.7378 -0.0002
6 12 16 -1.3587 -0.0001
6 12 17 -0.4893 0.0009
6 12 18 -1.4571 -0.0005
6 12 19 1.5088 -0.0015
6 13 0 1.4728 -0.0002
6 13 1 0.5364 -0.0007
6 13 2 0.7532 0.0012
6 13 3 1.5261 0.0012
6 13 4 0.8743 0.0007
6 13 5 1.1370 -0.0000
6 13 6 -5.3538 0.0000
6 13 7 -5.3113 -0.0008
6 13 8 2.2339 -0.0007
6 13 9 3.6356 0.0014
6 13 10 1.9233 0.0005
6 13 11 1.5449 0.0001
6 13 12 -1.3495 0.0000
6 13 13 0.6188 -0.0001
6 13 14 0.1938 0.0000
6 13 15 -0.3601 0.0008
6 13 16 1.0700 0.0001
6 13 17 -1.4803 -0.0006
6 13 18 0.5649 -0.0001
6 13 19 -2.0063 -0.0014
6 14 0 -3.2504 -0.0005
6 14 1 3.5480 0.0003
6 14 2 2.5822 0.0011
6 14 3 -0.4698 0.0014
6 14 4 -2.7166 0.0004
6 14 5 -3.6280 -0.0010
6 14 6 -2.1988 -0.0009
6 14 7 -2.5105 0.0002
6 14 8 0.0879 0.0006
6 14 9 3.0714 0.0007
6 14 10 4.0955 0.0007
6 14 11 -0.1548 -0.0006
6 14 12 -0.0942 -0.0001
6 14 13 0.0664 0.0000
6 14 14 0.9262 0.0005
6 14 15 1.0958 -0.0002
6 14 16 -2.1798 -0.0001
6 14 17 -1.1692 0.0004
6 14 18 0.6209 -0.0011
6 14 19 1.2624 -0.0015
6 15 0 0.1324 -0.0005
6 15 1 0.7169 0.0002
6 15 2 0.8184 0.0010
6 15 3 -3.6041 0.0005
6 15 4 -2.0150 -0.0011
6 15 5 -2.2496 -0.0005
6 15 6 -5.3798 0.0001
6 15 7 -1.4165 0.0002
6 15 8 2.4032 0.0010
6 15 9 3.5077 0.0006
6 15 10 1.8939 -0.0003
6 15 11 1.0931 -0.0004
6 15 12 -0.3789 -0.0003
6 15 13 0.7748 0.0003
6 15 14 -0.3403 -0.0000
6 15 15 -0.3436 -0.0001
6 15 16 0.8318 0.0000
6 15 17 -0.6531 0.0002
6 15 18 0.7995 -0.0005
6 15 19 0.2127 -0.0019
6 16 0 -0.9017 -0.0002
6 16 1 2.9512 0.0003
6 16 2 -0.5601 0.0005
6 16 3 -2.9786 -0.0002
6 16 4 -6.4458 -0.0006
6 16 5 -2.2265 -0.0014
6 16 6 -0.7000 0.0007
6 16 7 -1.5973 0.0016
6 16 8 1.5377 0.0006
6 16 9 2.8351 0.0004
6 16 10 3.1363 -0.0009
6 16 11 -0.3437 -0.0008
6 16 12 -0.7974 0.0005
6 16 13 1.1470 0.0001
6 16 14 0.8930 -0.0003
6 16 15 0.3585 -0.0002
6 16 16 -2.2206 0.0004
6 16 17 0.1630 0.0002
6 16 18 2.4495 -0.0005
6 17 0 -0.2915 0.0000
6 17 1 0.5795 0.0006
6 17 2 -1.3617 -0.0008
6 17 3 -5.2757 -0.0005
6 17 4 -1.8040 -0.0010
6 17 5 -2.3228 0.0009
6 17 6 -2.2447 0.0010
6 17 7 0.3112 0.0011
6 17 8 1.7845 0.0001
6 17 9 2.4099 -0.0006
6 17 10 1.2187 -0.0007
6 17 11 -0.3673 -0.0003
6 17 12 0.4084 0.0004
6 17 13 0.5545 0.0003
6 17 14 0.0828 -0.0004
6 17 15 -0.4227 -0.0004
6 17 16 0.7781 0.0006
6 17 17 -0.1746 0.0010
6 17 18 1.4389 -0.0006
6 18 0 -0.1516 0.0010
6 18 1 1.3003 -0.0004
6 18 2 -1.7207 0.0002
6 18 3 -3.9457 -0.0008
6 18 4 -4.2014 0.0003
6 18 5 -0.0457 0.0000
6 18 6 0.1687 0.0015
6 18 7 -0.8742 0.0003
6 18 8 1.0048 -0.0003
6 18 9 2.0056 -0.0010
6 18 10 1.1768 -0.0005
6 18 11 -0.6327 0.0001
6 18 12 -0.9113 0.0008
6 18 13 1.9634 0.0002
6 18 14 0.1962 -0.0007
6 18 15 -0.6702 0.0003
6 18 16 -1.8511 0.0010
6 18 17 0.7434 0.0003
6 19 0 -0.1221 0.0004
6 19 1 0.1879 0.0003
6 19 2 -1.9327 -0.0015
6 19 3 -3.0274 0.0004
6 19 4 -1.4094 0.0003
6 19 5 -0.0695 0.0010
6 19 6 -1.0010 0.0002
6 19 7 -0.1158 -0.0004
6 19 8 0.8085 -0.0015
6 19 9 1.2394 -0.0002
6 19 10 0.2844 -0.0003
6 19 11 -1.3954 0.0006
6 19 12 0.5626 0.0008
6 19 13 0.3043 -0.0001
6 19 14 -0.1253 -0.0001
6 19 15 -0.8663 -0.0002
6 19 16 -0.3466 0.0006
6 19 17 -0.4807 0.0006
6 20 0 -0.5821 0.0004
6 20 1 0.6236 -0.0006
6 20 2 -1.5132 0.0001
6 20 3 -2.8032 -0.0001
6 20 4 -1.2367 0.0004
6 20 5 -0.3464 -0.0001
6 20 6 0.7506 -0.0004
6 20 7 -0.8151 -0.0009
6 20 8 0.1327 -0.0008
6 20 9 0.6387 -0.0005
6 20 10 0.1962 0.0009
6 20 11 -1.2509 0.0003
6 20 12 -0.8811 0.0001
6 20 13 1.1029 0.0002
6 20 14 -1.3574 -0.0009
6 20 15 -1.3779 0.0004
6 20 16 -0.9944 0.0002
6 21 0 -0.0830 0.0002
6 21 1 0.6411 -0.0009
6 21 2 -1.0246 -0.0005
6 21 3 -1.8258 0.0006
6 21 4 -1.0489 0.0003
6 21 5 1.4885 -0.0006
6 21 6 -0.9985 -0.0009
6 21 7 -1.0699 -0.0011
6 21 8 0.3015 -0.0003
6 21 9 0.5572 0.0008
6 21 10 -1.4728 0.0003
6 21 11 -1.6241 0.0003
6 21 12 -1.0194 -0.0002
6 21 13 -0.4036 -0.0008
6 21 14 -0.0054 0.0001
6 21 15 -1.0761 -0.0009
6 21 16 -0.3798 -0.0006
6 22 0 -0.1419 -0.0006
6 22 1 0.6193 -0.0001
6 22 2 -0.9390 -0.0001
6 22 3 -1.0759 0.0005
6 22 4 -0.6160 -0.0002
6 22 5 -0.4856 -0.0008
6 22 6 1.1039 -0.0009
6 22 7 -0.7935 0.0001
6 22 8 -1.1956 0.0002
6 22 9 -0.3155 0.0006
6 22 10 -0.4856 0.0005
6 22 11 -2.7531 -0.0008
6 22 12 -0.6683 -0.0008
6 22 13 -0.3136 -0.0000
6 22 14 -1.6663 -0.0009
6 22 15 0.1990 0.0001
6 23 0 0.2930 -0.0002
6 23 1 2.3344 -0.0006
6 23 2 0.1237 0.0007
6 23 3 -2.0947 0.0002
6 23 4 0.1041 -0.0002
6 23 5 1.7301 -0.0007
6 23 6 -1.4511 -0.0005
6 23 7 -1.9183 0.0002
6 23 8 0.4243 0.0010
6 23 9 -0.7270 0.0003
6 23 10 -2.0980 -0.0002
6 23 11 -1.4852 -0.0010
6 23 12 -2.0741 -0.0007
6 23 13 0.6886 -0.0001
6 23 14 0.9682 0.0003
6 24 0 1.6301 -0.0001
6 24 1 1.5189 0.0006
6 24 2 -0.8808 -0.0000
6 24 3 0.3568 0.0004
6 24 4 -2.0556 -0.0003
6 24 5 -0.2011 -0.0003
6 24 6 0.6804 0.0000
6 24 7 -1.5384 0.0009
6 24 8 -1.3849 0.0003
6 24 9 0.4765 0.0000
6 24 10 -0.9163 -0.0009
6 24 11 -1.7080 -0.0007
6 24 12 0.2626 -0.0000
6 24 13 -0.2964 0.0010
6 24 14 -0.2756 0.0003
6 25 0 1.3887 0.0005
6 25 1 2.9336 0.0003
6 25 2 0.5337 0.0008
6 25 3 -4.0647 -0.0003
6 25 4 0.6727 -0.0001
6 25 5 -0.3534 -0.0002
6 25 6 -2.0869 0.0002
6 25 7 -1.2864 0.0006
6 25 8 1.0215 0.0004
6 25 9 -0.2115 -0.0009
6 25 10 -0.1901 0.0001
6 25 11 -0.6862 -0.0004
6 25 12 -0.4164 0.0013
6 25 13 1.5819 0.0012
6 26 0 2.0290 0.0007
6 26 1 1.4606 0.0007
6 26 2 -2.6183 -0.0003
6 26 3 -0.3440 -0.0001
6 26 4 -4.6508 0.0000
6 26 5 -0.1113 0.0003
6 26 6 -0.1887 -0.0000
6 26 7 -1.2138 0.0006
6 26 8 0.9921 -0.0004
6 26 9 1.8131 -0.0004
6 26 10 0.2776 -0.0004
6 26 11 0.2903 0.0016
6 26 12 0.1359 0.0013
6 27 0 1.4815 0.0007
6 27 1 1.1643 0.0002
6 27 2 -0.7582 0.0001
6 27 3 -5.1350 -0.0004
6 27 4 -0.4768 -0.0001
6 27 5 -1.5313 -0.0001
6 27 6 -1.1983 0.0001
6 27 7 0.6263 0.0001
6 27 8 1.8906 -0.0004
6 27 9 1.3093 -0.0005
6 27 10 0.5210 0.0015
6 27 11 0.0494 0.0011
6 28 0 1.0117 0.0005
6 28 1 0.4217 -0.0001
6 28 2 -2.8353 -0.0007
6 28 3 -1.5843 -0.0005
6 28 4 -3.3865 0.0006
6 28 5 0.0689 0.0004
6 28 6 1.0023 -0.0005
6 28 7 0.1280 -0.0002
6 28 8 2.5513 -0.0003
6 28 9 1.4245 -0.0001
6 28 10 0.7600 0.0010
6 29 0 0.8399 -0.0008
6 29 1 1.0961 -0.0002
6 29 2 -0.3601 -0.0001
6 29 3 -2.0697 -0.0000
6 29 4 -0.7033 0.0001
6 29 5 0.9965 -0.0001
6 29 6 -0.0812 -0.0002
6 29 7 1.9725 -0.0002
6 29 8 1.2449 -0.0004
6 30 0 1.5067 -0.0001
6 30 1 0.9397 -0.0007
6 30 2 0.2237 0.0000
6 30 3 -0.2416 0.0001
6 30 4 0.1288 0.0008
6 30 5 0.7464 0.0005
6 30 6 2.2911 -0.0009
6 30 7 0.1652 -0.0002
6 31 0 1.4940 -0.0017
6 31 1 2.7323 0.0008
6 31 2 1.2631 0.0005
6 31 3 0.9502 0.0008
6 31 4 0.3904 0.0007
6 31 5 1.8182 -0.0003
7 0 0 3.9201 -0.0005
7 0 2 5.4408 -0.0022
7 0 4 -13.3273 0.0024
7 0 6 5.2124 0.0069
7 0 8 -8.6873 0.0004
7 0 10 1.9199 0.0016
7 0 12 2.0226 -0.0002
7 0 14 1.0277 -0.0017
7 0 16 0.5216 0.0033
7 0 18 2.6380 -0.0004
7 0 20 1.2013 -0.0027
7 1 0 1.5630 -0.0021
7 1 1 12.3422 0.0011
7 1 2 -1.1496 -0.0018
7 1 3 -10.6337 0.0037
7 1 4 -0.9512 0.0114
7 1 5 0.0510 -0.0005
7 1 6 -1.3649 -0.0068
7 1 7 -3.1135 0.0022
7 1 8 0.1189 -0.0037
7 1 9 -3.7056 0.0026
7 1 10 0.8744 0.0029
7 1 11 3.8284 -0.0003
7 1 12 -1.0290 -0.0049
7 1 13 0.5698 -0.0001
7 1 14 0.3966 0.0022
7 1 15 0.8479 -0.0002
7 1 16 1.3435 -0.0019
7 1 17 0.9944 -0.0008
7 1 18 0.2335 -0.0081
7 1 19 3.2496 0.0003
7 1 20 -1.6221 -0.0010
7 2 0 2.6890 -0.0015
7 2 1 0.2512 -0.0038
7 2 2 5.5056 0.0030
7 2 3 -2.3035 0.0031
7 2 4 -13.4367 0.0010
7 2 5 -1.1854 0.0024
7 2 6 6.6052 0.0003
7 2 7 -2.5762 -0.0077
7 2 8 -6.9534 0.0021
7 2 9 1.7338 0.0029
7 2 10 1.3178 0.0003
7 2 11 -0.2120 -0.0018
7 2 12 2.4060 0.0001
7 2 13 -0.6230 -0.0026
7 2 14 2.4381 0.0001
7 2 15 1.0235 0.0029
7 2 16 -0.2128 -0.0013
7 2 17 1.6535 -0.0056
7 2 18 0.1625 0.0002
7 2 19 -1.2424 -0.0021
7 2 20 0.9094 0.0012
7 3 0 5.2561 -0.0007
7 3 1 10.9446 0.0017
7 3 2 -3.4045 -0.0018
7 3 3 -10.7326 0.0059
7 3 4 -0.8400 0.0032
7 3 5 0.4950 -0.0043
7 3 6 -2.3572 -0.0045
7 3 7 -0.3602 0.0014
7 3 8 -1.6452 -0.0011
7 3 9 -2.3379 0.0034
7 3 10 1.8889 0.0018
7 3 11 2.7118 -0.0020
7 3 12 -1.1347 -0.0032
7 3 13 2.2817 0.0028
7 3 14 0.3674 0.0016
7 3 15 1.2155 -0.0013
7 3 16 1.1913 -0.0007
7 3 17 -1.5971 -0.0021
7 3 18 0.7915 -0.0027
7 3 19 0.6438 0.0020
7 3 20 -2.3932 -0.0003
7 4 0 -0.1639 -0.0017
7 4 1 0.7342 0.0007
7 4 2 4.6051 0.0020
7 4 3 -3.5222 -0.0008
7 4 4 -13.3624 0.0009
7 4 5 2.2321 0.0002
7 4 6 7.5956 -0.0000
7 4 7 -4.7005 -0.0022
7 4 8 -4.0266 0.0029
7 4 9 0.4267 0.0022
7 4 10 1.2766 -0.0008
7 4 11 1.1650 -0.0013
7 4 12 1.7860 0.0007
7 4 13 -0.2149 -0.0011
7 4 14 2.9181 0.0016
7 4 15 -0.5300 0.0010
7 4 16 -1.2975 -0.0016
7 4 17 0.7678 -0.0016
7 4 18 -1.6915 0.0008
7 4 19 0.1891 0.0007
7 4 20 -0.1764 0.0008
7 5 0 8.2327 0.0017
7 5 1 7.5343 -0.0001
7 5 2 -5.6489 0.0011
7 5 3 -9.2398 0.0035
7 5 4 2.8250 -0.0006
7 5 5 0.8587 -0.0021
7 5 6 0.5576 -0.0000
7 5 7 0.2728 0.0023
7 5 8 -4.0245 0.0009
7 5 9 -0.0939 0.0019
7 5 10 1.9500 -0.0002
7 5 11 1.6281 -0.0018
7 5 12 0.0930 -0.0005
7 5 13 1.1443 0.0028
7 5 14 -0.3140 -0.0002
7 5 15 0.2075 -0.0008
7 5 16 -0.2084 -0.0009
7 5 17 -1.5548 -0.0005
7 5 18 1.1684 0.0001
7 5 19 0.0129 0.0011
7 5 20 -1.3424 -0.0007
7 6 0 -2.7828 0.0007
7 6 1 0.5494 0.0026
7 6 2 4.4624 -0.0009
7 6 3 -3.1907 -0.0004
7 6 4 -9.1695 0.0009
7 6 5 8.1980 0.0008
7 6 6 6.3809 0.0018
7 6 7 -4.5493 0.0006
7 6 8 -2.7710 0.0010
7 6 9 -0.5938 -0.0000
7 6 10 2.2155 -0.0010
7 6 11 2.1393 -0.0005
7 6 12 -0.6615 0.0006
7 6 13 0.0601 -0.0002
7 6 14 1.3425 0.0001
7 6 15 -1.2531 -0.0007
7 6 16 -1.1567 -0.0002
7 6 17 0.7267 -0.0006
7 6 18 -0.0088 0.0012
7 6 19 0.5451 0.0000
7 6 20 -0.7609 -0.0005
7 7 0 8.4944 0.0007
7 7 1 4.7410 0.0002
7 7 2 -6.0546 0.0014
7 7 3 -3.2696 0.0010
7 7 4 6.2037 -0.0014
7 7 5 2.9861 -0.0004
7 7 6 3.1275 0.0013
7 7 7 -1.2854 0.0010
7 7 8 -4.0709 -0.0005
7 7 9 1.4507 -0.0002
7 7 10 2.3307 -0.0009
7 7 11 0.6985 -0.0004
7 7 12 0.3222 0.0007
7 7 13 -1.1825 0.0004
7 7 14 -0.3004 -0.0008
7 7 15 0.4919 -0.0009
7 7 16 0.5380 -0.0004
7 7 17 -0.3524 0.0007
7 7 18 1.1497 0.0001
7 7 19 0.6276 0.0006
7 7 20 -1.9409 -0.0009
7 8 0 -3.1701 0.0017
7 8 1 0.8115 0.0000
7 8 2 6.1050 -0.0012
7 8 3 -1.9523 -0.0007
7 8 4 -2.4978 0.0000
7 8 5 9.4962 -0.0000
7 8 6 4.0200 0.0013
7 8 7 -4.3262 -0.0004
7 8 8 -2.0280 -0.0013
7 8 9 0.1885 -0.0009
7 8 10 2.7704 0.0000
7 8 11 2.2461 0.0002
7 8 12 -2.5899 0.0003
7 8 13 0.6746 -0.0004
7 8 14 1.0475 -0.0011
7 8 15 -0.8430 0.0003
7 8 16 0.5105 0.0006
7 8 17 1.1395 0.0003
7 8 18 0.0557 0.0010
7 8 19 -0.3922 -0.0004
7 8 20 -0.1150 -0.0003
7 9 0 6.7401 -0.0003
7 9 1 3.4493 0.0004
7 9 2 -4.5963 -0.0001
7 9 3 1.5606 -0.0004
7 9 4 5.3999 -0.0015
7 9 5 3.0848 -0.0005
7 9 6 1.8661 0.0004
7 9 7 -3.0673 -0.0006
7 9 8 -2.8738 -0.0013
7 9 9 2.5432 -0.0004
7 9 10 2.7750 0.0004
7 9 11 0.5028 0.0007
7 9 12 0.2396 -0.0000
7 9 13 -2.1275 -0.0003
7 9 14 0.8066 -0.0001
7 9 15 2.1745 -0.0000
7 9 16 0.1607 0.0008
7 9 17 -0.3250 0.0007
7 9 18 0.6915 -0.0000
7 9 19 -0.5326 0.0002
7 10 0 -3.1333 -0.0002
7 10 1 1.0694 -0.0008
7 10 2 6.0197 -0.0007
7 10 3 -2.2795 0.0003
7 10 4 -0.7332 -0.0008
7 10 5 5.7539 -0.0001
7 10 6 -0.2129 0.0001
7 10 7 -3.4256 -0.0007
7 10 8 -1.2235 -0.0013
7 10 9 1.0831 0.0004
7 10 10 3.1697 0.0006
7 10 11 1.7236 0.0003
7 10 12 -2.4666 0.0001
7 10 13 1.5823 -0.0007
7 10 14 0.5985 0.0001
7 10 15 -0.5040 0.0013
7 10 16 1.6092 0.0004
7 10 17 -0.8572 -0.0001
7 10 18 -1.3855 0.0002
7 10 19 0.0296 -0.0010
7 11 0 4.2969 0.0003
7 11 1 1.2229 0.0003
7 11 2 -3.8356 0.0006
7 11 3 1.5547 -0.0002
7 11 4 1.1211 0.0004
7 11 5 0.0766 -0.0008
7 11 6 0.2945 0.0002
7 11 7 -4.7847 -0.0007
7 11 8 -0.3558 -0.0005
7 11 9 2.7367 0.0002
7 11 10 2.5214 0.0012
7 11 11 1.2315 -0.0002
7 11 12 -0.4342 -0.0006
7 11 13 -1.9965 0.0005
7 11 14 1.7044 0.0002
7 11 15 1.3477 0.0003
7 11 16 -1.3672 0.0003
7 11 17 -0.5624 -0.0003
7 11 18 -0.4026 -0.0012
7 11 19 -1.8436 0.0000
7 12 0 -4.6362 -0.0008
7 12 1 1.5726 0.0001
7 12 2 3.6665 0.0010
7 12 3 -4.3794 0.0015
7 12 4 -2.1186 -0.0006
7 12 5 1.2845 0.0000
7 12 6 -2.6442 -0.0005
7 12 7 -0.8583 -0.0001
7 12 8 -1.3268 0.0001
7 12 9 1.7756 0.0006
7 12 10 3.2865 -0.0002
7 12 11 1.0451 -0.0001
7 12 12 -1.4433 -0.0001
7 12 13 0.8419 -0.0005
7 12 14 -0.7151 0.0008
7 12 15 -0.1044 0.0004
7 12 16 0.2076 -0.0006
7 12 17 -2.9720 -0.0009
7 12 18 -0.7398 -0.0002
7 12 19 0.8299 -0.0019
7 13 0 2.0080 0.0002
7 13 1 -1.3848 0.0010
7 13 2 -2.6810 0.0004
7 13 3 -0.7512 0.0009
7 13 4 -2.5878 0.0003
7 13 5 -0.8231 -0.0009
7 13 6 -0.5186 0.0000
7 13 7 -4.1701 0.0002
7 13 8 1.6946 -0.0002
7 13 9 2.2588 0.0005
7 13 10 2.1398 0.0001
7 13 11 1.5620 -0.0010
7 13 12 -1.2356 -0.0001
7 13 13 -1.5087 0.0008
7 13 14 0.7870 -0.0004
7 13 15 -0.8236 -0.0003
7 13 16 -1.4410 -0.0003
7 13 17 -0.4592 -0.0002
7 13 18 -0.8470 -0.0015
7 13 19 -0.6493 -0.0001
7 14 0 -4.1008 -0.0001
7 14 1 2.7751 0.0003
7 14 2 0.1957 0.0014
7 14 3 -5.0003 -0.0002
7 14 4 -3.4009 -0.0003
7 14 5 -0.2890 -0.0007
7 14 6 -1.0568 0.0001
7 14 7 -0.0654 0.0007
7 14 8 -0.8817 0.0008
7 14 9 1.7259 -0.0004
7 14 10 3.7547 -0.0006
7 14 11 0.4701 -0.0003
7 14 12 -1.6270 0.0002
7 14 13 -0.3417 0.0000
7 14 14 -0.9973 0.0000
7 14 15 -0.1350 -0.0002
7 14 16 -1.3878 -0.0003
7 14 17 -2.3403 -0.0005
7 14 18 1.6632 0.0001
7 15 0 -0.0195 0.0002
7 15 1 -2.3185 0.0004
7 15 2 -1.2272 -0.0007
7 15 3 -3.5208 0.0006
7 15 4 -1.9387 -0.0007
7 15 5 -0.4344 0.0002
7 15 6 -0.6147 0.0007
7 15 7 -2.0512 0.0010
7 15 8 1.5123 -0.0001
7 15 9 2.5831 -0.0000
7 15 10 1.1486 -0.0004
7 15 11 1.2582 -0.0003
7 15 12 -1.4878 0.0006
7 15 13 -1.2379 0.0005
7 15 14 0.0245 -0.0005
7 15 15 -1.1985 -0.0006
7 15 16 -0.4168 0.0007
7 15 17 0.0127 0.0010
7 15 18 0.0974 -0.0010
7 16 0 -1.7002 0.0004
7 16 1 2.2332 0.0003
7 16 2 -2.2092 -0.0000
7 16 3 -3.6274 -0.0008
7 16 4 -3.5464 0.0003
7 16 5 1.6712 0.0000
7 16 6 -0.0906 0.0012
7 16 7 -0.6096 0.0011
7 16 8 -0.3086 0.0001
7 16 9 1.5387 -0.0006
7 16 10 3.8714 -0.0003
7 16 11 -1.0345 0.0003
7 16 12 -1.9210 0.0007
7 16 13 0.1871 0.0002
7 16 14 -0.1811 -0.0005
7 16 15 -0.1449 0.0006
7 16 16 -1.6719 0.0007
7 16 17 -0.5866 0.0004
7 16 18 2.5765 0.0006
7 17 0 -1.6958 0.0004
7 17 1 -1.6495 -0.0003
7 17 2 -0.6914 -0.0008
7 17 3 -3.0773 0.0003
7 17 4 0.5019 0.0006
7 17 5 -0.3251 0.0010
7 17 6 0.0736 0.0007
7 17 7 -1.4675 0.0004
7 17 8 1.2681 -0.0005
7 17 9 1.8985 -0.0003
7 17 10 0.3805 0.0004
7 17 11 0.3548 0.0004
7 17 12 -1.3137 0.0006
7 17 13 -0.0210 0.0004
7 17 14 0.6302 -0.0003
7 17 15 -0.8717 -0.0001
7 17 16 -0.1674 0.0016
7 17 17 -0.3738 0.0014
7 18 0 -0.6967 0.0005
7 18 1 1.0068 -0.0003
7 18 2 -1.3733 -0.0003
7 18 3 -1.8883 0.0001
7 18 4 -1.1198 0.0005
7 18 5 2.5744 0.0005
7 18 6 -0.4404 0.0004
7 18 7 -0.8103 -0.0003
7 18 8 -0.6704 -0.0004
7 18 9 2.0632 -0.0002
7 18 10 1.4800 0.0004
7 18 11 -1.5014 0.0007
7 18 12 -1.2244 0.0005
7 18 13 1.2622 -0.0003
7 18 14 0.2406 0.0000
7 18 15 -0.7057 0.0006
7 18 16 -1.8769 0.0010
7 18 17 -0.1700 0.0002
7 19 0 -2.1925 -0.0003
7 19 1 0.2942 -0.0006
7 19 2 0.4021 -0.0007
7 19 3 -0.4143 0.0007
7 19 4 0.9450 0.0009
7 19 5 0.3932 -0.0005
7 19 6 -0.0976 -0.0006
7 19 7 -1.6462 -0.0003
7 19 8 0.7483 -0.0006
7 19 9 0.1225 0.0005
7 19 10 0.6033 0.0008
7 19 11 -1.6629 0.0001
7 19 12 -0.4772 -0.0001
7 19 13 0.6868 0.0003
7 19 14 0.5755 -0.0007
7 19 15 -1.3796 0.0002
7 19 16 -0.8542 0.0003
7 20 0 -0.0460 -0.0008
7 20 1 1.0210 -0.0003
7 20 2 0.6330 0.0002
7 20 3 -0.4698 0.0002
7 20 4 0.6875 -0.0004
7 20 5 1.2855 -0.0001
7 20 6 -0.5667 -0.0008
7 20 7 -1.2506 -0.0004
7 20 8 -1.0994 0.0004
7 20 9 1.2376 0.0002
7 20 10 -1.2704 0.0005
7 20 11 -1.0730 -0.0000
7 20 12 -1.6005 -0.0007
7 20 13 0.9446 -0.0004
7 20 14 -0.8941 0.0000
7 20 15 -1.0491 -0.0008
7 20 16 -1.3161 0.0003
7 21 0 -1.5632 -0.0002
7 21 1 3.1736 -0.0007
7 21 2 1.1990 0.0004
7 21 3 0.4015 0.0004
7 21 4 0.4189 0.0000
7 21 5 0.6835 -0.0015
7 21 6 -0.6699 -0.0001
7 21 7 -2.3382 0.0002
7 21 8 -0.5312 0.0004
7 21 9 -0.4957 0.0005
7 21 10 -0.5123 -0.0000
7 21 11 -3.1613 -0.0010
7 21 12 -0.9067 -0.0005
7 21 13 -0.0756 -0.0003
7 21 14 0.4039 -0.0007
7 21 15 -1.4610 -0.0004
7 22 0 1.7021 -0.0010
7 22 1 1.1612 0.0010
7 22 2 2.0805 0.0001
7 22 3 -0.0464 0.0001
7 22 4 0.3726 -0.0008
7 22 5 0.1313 0.0001
7 22 6 -0.7702 -0.0003
7 22 7 -1.4900 0.0008
7 22 8 -1.3936 0.0003
7 22 9 -0.1016 -0.0003
7 22 10 -1.7452 -0.0006
7 22 11 -1.9918 -0.0008
7 22 12 -1.5948 -0.0011
7 22 13 -0.2616 0.0003
7 22 14 -0.9824 -0.0004
7 23 0 -0.6488 0.0006
7 23 1 5.8563 0.0000
7 23 2 0.5608 0.0010
7 23 3 -0.3247 -0.0004
7 23 4 0.0325 -0.0004
7 23 5 0.1676 -0.0004
7 23 6 -1.2282 0.0007
7 23 7 -2.6754 0.0006
7 23 8 -0.1656 0.0002
7 23 9 0.1440 -0.0010
7 23 10 -1.2001 -0.0007
7 23 11 -2.2800 -0.0008
7 23 12 -1.6039 -0.0002
7 23 13 1.0002 0.0001
7 24 0 3.7033 0.0005
7 24 1 1.0766 0.0010
7 24 2 1.9547 -0.0005
7 24 3 -0.6711 -0.0001
7 24 4 -1.5315 -0.0003
7 24 5 -0.4487 0.0005
7 24 6 -0.8634 0.0004
7 24 7 -0.8962 0.0003
7 24 8 -0.3277 -0.0007
7 24 9 1.1834 -0.0011
7 24 10 -0.6563 -0.0007
7 24 11 -1.1605 0.0001
7 24 12 0.0196 0.0004
7 24 13 -0.5103 0.0009
7 25 0 0.6754 0.0006
7 25 1 5.6378 0.0004
7 25 2 -0.7690 0.0000
7 25 3 -2.6070 -0.0009
7 25 4 -0.5441 -0.0000
7 25 5 -1.7723 0.0005
7 25 6 -0.9852 0.0003
7 25 7 -1.4834 0.0002
7 25 8 2.0488 -0.0006
7 25 9 1.4698 -0.0014
7 25 10 0.5973 0.0006
7 25 11 -0.7310 0.0009
7 25 12 -0.1962 0.0004
7 26 0 3.1542 0.0007
7 26 1 1.0688 -0.0005
7 26 2 -0.7975 -0.0004
7 26 3 -1.9213 -0.0001
7 26 4 -4.0927 0.0004
7 26 5 -0.2501 0.0007
7 26 6 -1.0814 0.0000
7 26 7 0.8102 -0.0007
7 26 8 1.3957 -0.0004
7 26 9 2.9252 -0.0003
7 26 10 0.1993 0.0006
7 26 11 0.5933 0.0016
7 27 0 2.0332 -0.0003
7 27 1 2.3056 0.0001
7 27 2 -1.2336 -0.0006
7 27 3 -4.2104 0.0001
7 27 4 -1.3528 0.0004
7 27 5 -2.6217 0.0004
7 27 6 0.2649 -0.0003
7 27 7 -0.2088 0.0003
7 27 8 3.3473 -0.0005
7 27 9 1.5578 0.0000
7 28 0 1.4610 -0.0007
7 28 1 1.6040 -0.0009
7 28 2 -2.5201 0.0007
7 28 3 -1.8187 -0.0000
7 28 4 -3.1179 0.0008
7 28 5 -0.0856 0.0004
7 28 6 0.1253 -0.0007
7 28 7 1.5593 -0.0008
7 28 8 1.4146 0.0009
7 29 0 2.0027 -0.0008
7 29 1 1.2283 0.0003
7 29 2 0.4679 0.0001
7 29 3 -2.3756 0.0011
7 29 4 -1.2332 -0.0002
7 29 5 -0.1952 -0.0004
7 29 6 0.1947 -0.0005
7 29 7 0.7483 0.0005
7 30 0 2.0915 -0.0010
7 30 1 1.7798 0.0005
7 30 2 -0.8951 0.0018
7 30 3 0.0141 -0.0001
7 30 4 -0.3922 0.0005
7 30 5 -0.2185 0.0001
7 31 0 1.1961 0.0002
8 0 0 -1.8143 -0.0068
8 0 2 8.1042 -0.0048
8 0 4 -12.6109 0.0018
8 0 6 3.5051 -0.0018
8 0 8 -6.4343 -0.0012
8 0 10 1.3585 0.0035
8 0 12 1.5423 -0.0025
8 0 14 0.3906 0.0026
8 0 16 0.7351 -0.0008
8 0 18 1.3036 -0.0037
8 1 0 0.5957 -0.0031
8 1 1 8.0565 -0.0007
8 1 2 -0.2835 0.0043
8 1 3 -5.1705 -0.0027
8 1 4 -0.8236 0.0009
8 1 5 -2.8355 -0.0029
8 1 6 0.3208 -0.0073
8 1 7 -2.4931 0.0005
8 1 8 0.7573 0.0014
8 1 9 -2.4868 0.0021
8 1 10 0.8656 -0.0006
8 1 11 3.1108 -0.0004
8 1 12 -0.7351 -0.0001
8 1 13 -0.4931 0.0004
8 1 14 0.5433 0.0017
8 1 15 0.7937 -0.0003
8 1 16 0.8779 -0.0048
8 1 17 1.1994 -0.0010
8 1 18 -0.5829 -0.0011
8 1 19 0.5436 0.0004
8 2 0 -1.1909 -0.0019
8 2 1 1.4442 -0.0002
8 2 2 8.1595 -0.0003
8 2 3 -1.7019 0.0014
8 2 4 -11.6218 -0.0018
8 2 5 0.2422 -0.0033
8 2 6 5.0095 0.0006
8 2 7 -0.0936 -0.0023
8 2 8 -5.8596 0.0009
8 2 9 2.0629 0.0019
8 2 10 0.8735 0.0011
8 2 11 0.1306 -0.0027
8 2 12 1.8993 -0.0003
8 2 13 -0.6519 0.0025
8 2 14 1.1923 0.0003
8 2 15 1.0335 -0.0008
8 2 16 -0.5177 -0.0003
8 2 17 0.7453 -0.0022
8 2 18 -0.8614 0.0019
8 2 19 -2.1629 0.0019
8 3 0 2.3103 -0.0009
8 3 1 8.2969 0.0049
8 3 2 -1.2257 -0.0002
8 3 3 -4.8028 -0.0015
8 3 4 -0.5929 -0.0011
8 3 5 -0.8221 -0.0020
8 3 6 0.6147 -0.0027
8 3 7 -0.9297 0.0048
8 3 8 0.2330 0.0016
8 3 9 -2.1019 -0.0000
8 3 10 2.0382 -0.0010
8 3 11 2.4575 0.0004
8 3 12 -1.1800 0.0002
8 3 13 0.8653 0.0016
8 3 14 0.4305 0.0016
8 3 15 0.3302 -0.0021
8 3 16 0.8341 -0.0011
8 3 17 -1.6821 0.0017
8 3 18 -0.5963 0.0007
8 3 19 -0.7704 0.0022
8 4 0 -0.5905 0.0007
8 4 1 2.0908 0.0002
8 4 2 7.4146 0.0019
8 4 3 -2.1922 -0.0018
8 4 4 -10.2408 -0.0001
8 4 5 2.8506 0.0004
8 4 6 6.2521 0.0039
8 4 7 -1.8279 0.0004
8 4 8 -4.4444 0.0006
8 4 9 1.8313 0.0009
8 4 10 0.8732 -0.0006
8 4 11 1.0276 -0.0016
8 4 12 1.5807 0.0020
8 4 13 -1.4299 0.0013
8 4 14 1.7153 -0.0003
8 4 15 -0.0066 -0.0000
8 4 16 -1.9609 0.0002
8 4 17 0.6268 0.0008
8 4 18 -2.4413 0.0010
8 4 19 -0.7923 -0.0002
8 5 0 4.8146 0.0024
8 5 1 6.7334 0.0037
8 5 2 -2.7571 -0.0013
8 5 3 -3.7298 -0.0002
8 5 4 2.2254 -0.0001
8 5 5 -0.0772 0.0003
8 5 6 1.9688 0.0020
8 5 7 -0.2233 0.0039
8 5 8 -1.3654 0.0000
8 5 9 -0.9333 -0.0022
8 5 10 2.2061 0.0001
8 5 11 1.7436 0.0012
8 5 12 -1.1286 0.0002
8 5 13 0.5847 0.0015
8 5 14 -0.5995 -0.0006
8 5 15 0.0520 -0.0015
8 5 16 0.4578 0.0002
8 5 17 -2.0205 0.0009
8 5 18 0.3601 0.0004
8 5 19 -0.4391 -0.0005
8 6 0 -1.1510 -0.0000
8 6 1 2.1596 0.0013
8 6 2 6.4046 0.0001
8 6 3 -2.1889 -0.0012
8 6 4 -7.3305 0.0008
8 6 5 6.5376 0.0024
8 6 6 5.5645 0.0020
8 6 7 -2.6166 0.0003
8 6 8 -3.3781 -0.0019
8 6 9 1.4169 0.0004
8 6 10 1.1436 -0.0004
8 6 11 1.4443 0.0003
8 6 12 -0.2118 0.0013
8 6 13 -1.9319 -0.0004
8 6 14 2.0745 -0.0005
8 6 15 -0.1412 -0.0006
8 6 16 -1.4087 0.0010
8 6 17 1.3731 0.0003
8 6 18 -1.1508 -0.0013
8 6 19 0.1581 -0.0009
8 7 0 6.4449 0.0014
8 7 1 4.0931 0.0006
8 7 2 -3.5489 -0.0008
8 7 3 -0.4973 -0.0006
8 7 4 3.6795 0.0000
8 7 5 0.9279 -0.0005
8 7 6 2.9716 0.0019
8 7 7 -0.2364 -0.0001
8 7 8 -2.0323 -0.0011
8 7 9 -0.6606 -0.0017
8 7 10 2.4182 0.0017
8 7 11 0.7155 0.0011
8 7 12 -0.9136 0.0001
8 7 13 -0.3033 -0.0005
8 7 14 -0.1056 -0.0008
8 7 15 1.8179 0.0000
8 7 16 1.4099 -0.0001
8 7 17 -1.4856 0.0006
8 7 18 0.6877 0.0003
8 7 19 0.4286 -0.0007
8 8 0 -1.6649 -0.0006
8 8 1 1.8430 0.0001
8 8 2 5.5108 -0.0010
8 8 3 -2.6422 -0.0006
8 8 4 -3.4076 0.0005
8 8 5 6.5907 0.0005
8 8 6 4.2110 -0.0006
8 8 7 -3.6854 -0.0003
8 8 8 -2.4396 -0.0018
8 8 9 1.4441 0.0011
8 8 10 0.6288 0.0011
8 8 11 1.7425 0.0004
8 8 12 -1.8089 -0.0006
8 8 13 -0.4197 0.0000
8 8 14 3.3157 -0.0006
8 8 15 0.3354 0.0005
8 8 16 0.0873 0.0017
8 8 17 1.5537 -0.0001
8 8 18 -1.2672 -0.0010
8 8 19 -0.1823 0.0007
8 9 0 5.1910 -0.0011
8 9 1 1.6616 0.0003
8 9 2 -3.7482 -0.0005
8 9 3 1.1992 -0.0005
8 9 4 1.7391 -0.0006
8 9 5 0.6380 -0.0005
8 9 6 1.7775 0.0003
8 9 7 -0.5739 -0.0008
8 9 8 -2.8127 0.0000
8 9 9 -0.5076 0.0004
8 9 10 2.4666 0.0014
8 9 11 0.2686 0.0006
8 9 12 -0.2665 -0.0007
8 9 13 -0.7402 -0.0013
8 9 14 1.7020 0.0011
8 9 15 3.4241 0.0004
8 9 16 0.0532 0.0001
8 9 17 -1.8880 0.0006
8 9 18 0.4384 0.0007
8 9 19 0.0979 -0.0006
8 10 0 -2.9444 -0.0004
8 10 1 0.3742 -0.0004
8 10 2 3.5898 -0.0002
8 10 3 -4.0965 0.0007
8 10 4 -2.7105 0.0002
8 10 5 4.1213 -0.0008
8 10 6 1.2695 -0.0005
8 10 7 -3.6953 0.0005
8 10 8 -1.3638 -0.0005
8 10 9 0.7935 0.0013
8 10 10 0.4321 0.0007
8 10 11 1.1202 -0.0013
8 10 12 -1.6967 -0.0008
8 10 13 1.0259 0.0007
8 10 14 2.5725 -0.0006
8 10 15 -0.4823 0.0012
8 10 16 0.6355 0.0004
8 10 17 -0.6451 -0.0008
8 10 18 -1.6467 -0.0011
8 11 0 2.4775 -0.0007
8 11 1 -0.9104 0.0010
8 11 2 -4.2728 0.0005
8 11 3 0.3837 -0.0004
8 11 4 -1.1807 0.0004
8 11 5 -0.9185 -0.0005
8 11 6 1.9565 -0.0002
8 11 7 -1.8993 -0.0003
8 11 8 -2.1934 0.0008
8 11 9 -0.3747 -0.0004
8 11 10 1.3230 -0.0001
8 11 11 0.7252 -0.0003
8 11 12 -1.3206 -0.0011
8 11 13 -0.8254 -0.0005
8 11 14 1.7485 0.0012
8 11 15 1.5418 -0.0008
8 11 16 -2.5585 -0.0006
8 11 17 -1.2412 -0.0003
8 11 18 0.0692 -0.0003
8 12 0 -5.1617 0.0000
8 12 1 -0.1751 0.0000
8 12 2 1.7318 0.0002
8 12 3 -5.4079 0.0011
8 12 4 -2.3872 -0.0009
8 12 5 2.7278 -0.0007
8 12 6 -0.4593 -0.0003
8 12 7 -1.1636 0.0006
8 12 8 -1.6925 -0.0006
8 12 9 -0.1868 0.0001
8 12 10 0.2594 -0.0011
8 12 11 -0.0850 -0.0013
8 12 12 -0.8742 -0.0001
8 12 13 -0.7492 0.0003
8 12 14 0.3421 -0.0007
8 12 15 -1.6256 -0.0001
8 12 16 -0.1416 -0.0007
8 12 17 -2.1180 -0.0015
8 12 18 0.2486 -0.0008
8 13 0 0.8045 0.0000
8 13 1 -2.8033 0.0008
8 13 2 -3.2586 -0.0004
8 13 3 0.0368 -0.0006
8 13 4 -2.0641 0.0003
8 13 5 0.4297 -0.0008
8 13 6 2.5399 -0.0005
8 13 7 -2.9094 -0.0001
8 13 8 -1.2883 -0.0002
8 13 9 -0.7536 -0.0012
8 13 10 0.1800 -0.0003
8 13 11 0.6766 -0.0004
8 13 12 -2.6112 -0.0002
8 13 13 -0.7587 -0.0000
8 13 14 -0.6204 -0.0002
8 13 15 -0.7487 -0.0010
8 13 16 -2.5638 -0.0009
8 13 17 0.2326 0.0003
8 13 18 0.1660 -0.0010
8 14 0 -4.9250 0.0004
8 14 1 1.0086 -0.0005
8 14 2 0.3675 -0.0000
8 14 3 -4.1884 -0.0006
8 14 4 -0.6959 -0.0007
8 14 5 2.5871 -0.0004
8 14 6 0.2200 0.0002
8 14 7 -0.7963 0.0001
8 14 8 -2.4532 -0.0004
8 14 9 -1.2503 -0.0008
8 14 10 1.1295 -0.0004
8 14 11 -0.2852 0.0001
8 14 12 -1.5813 0.0001
8 14 13 -2.5898 0.0001
8 14 14 -0.1900 -0.0007
8 14 15 -1.9172 -0.0003
8 14 16 -0.3235 0.0003
8 14 17 -1.1257 -0.0012
8 15 0 -0.5317 0.0001
8 15 1 -3.2495 -0.0001
8 15 2 -0.8125 -0.0011
8 15 3 0.0536 0.0001
8 15 4 -0.0321 0.0001
8 15 5 1.7054 0.0002
8 15 6 0.9162 -0.0003
8 15 7 -3.2282 0.0000
8 15 8 -1.6830 -0.0007
8 15 9 0.4264 -0.0001
8 15 10 -0.7525 0.0001
8 15 11 0.7478 0.0004
8 15 12 -2.3486 0.0004
8 15 13 -0.9242 -0.0004
8 15 14 -1.5876 0.0000
8 15 15 -0.2750 -0.0002
8 15 16 -1.2049 0.0002
8 15 17 0.8113 0.0012
8 16 0 -3.3649 0.0003
8 16 1 1.4980 -0.0001
8 16 2 0.0044 -0.0005
8 16 3 -1.3242 -0.0004
8 16 4 0.1354 0.0006
8 16 5 2.7650 0.0002
8 16 6 -0.2809 0.0003
8 16 7 -2.2595 -0.0002
8 16 8 -1.9816 -0.0003
8 16 9 -1.2368 -0.0003
8 16 10 3.1546 0.0009
8 16 11 -1.4203 0.0003
8 16 12 -2.0494 -0.0002
8 16 13 -1.6538 0.0004
8 16 14 0.9239 -0.0004
8 16 15 -1.4744 0.0010
8 16 16 0.0056 0.0004
8 16 17 -0.4042 -0.0008
8 17 0 -1.8968 -0.0001
8 17 1 -2.1664 -0.0008
8 17 2 1.4448 0.0001
8 17 3 1.0862 0.0004
8 17 4 1.6874 0.0007
8 17 5 0.6755 0.0002
8 17 6 -0.8134 -0.0005
8 17 7 -2.9338 -0.0005
8 17 8 -1.1092 -0.0000
8 17 9 1.6014 0.0005
8 17 10 -1.4877 0.0005
8 17 11 1.1018 0.0004
8 17 12 -2.2009 -0.0001
8 17 13 0.1803 -0.0000
8 17 14 -0.6181 0.0007
8 17 15 0.4795 -0.0005
8 17 16 -1.2973 0.0008
8 18 0 -2.3262 -0.0004
8 18 1 1.9458 0.0001
8 18 2 1.5739 -0.0004
8 18 3 0.5014 0.0005
8 18 4 0.6815 0.0000
8 18 5 1.9594 -0.0000
8 18 6 -1.1424 -0.0004
8 18 7 -2.3336 -0.0003
8 18 8 -1.0703 -0.0001
8 18 9 -0.1146 0.0007
8 18 10 2.2736 0.0008
8 18 11 -2.7047 -0.0002
8 18 12 -1.0737 -0.0002
8 18 13 -0.4689 0.0001
8 18 14 1.3793 0.0003
8 18 15 -1.8097 0.0003
8 18 16 -0.4785 -0.0010
8 19 0 -1.8754 -0.0008
8 19 1 0.5087 -0.0003
8 19 2 3.2151 0.0006
8 19 3 2.0192 0.0000
8 19 4 1.1153 0.0003
8 19 5 -0.2610 -0.0007
8 19 6 -1.0142 -0.0006
8 19 7 -2.1452 0.0002
8 19 8 -0.5643 0.0007
8 19 9 0.4955 0.0004
8 19 10 -1.1980 0.0004
8 19 11 -0.6438 -0.0001
8 19 12 -1.9974 -0.0006
8 19 13 0.7265 0.0009
8 19 14 -0.6547 -0.0006
8 19 15 -0.3843 -0.0009
8 20 0 -0.7529 -0.0006
8 20 1 2.8606 0.0003
8 20 2 2.8300 0.0003
8 20 3 0.8916 0.0002
8 20 4 0.4272 -0.0007
8 20 5 1.1256 0.0001
8 20 6 -1.4601 0.0002
8 20 7 -1.3015 0.0001
8 20 8 -1.0456 0.0004
8 20 9 -0.0327 0.0006
8 20 10 -0.9462 0.0001
8 20 11 -2.2954 -0.0003
8 20 12 -1.7503 -0.0002
8 20 13 -0.6246 -0.0004
8 20 14 -0.2305 0.0008
8 20 15 -1.8431 -0.0019
8 21 0 -0.9127 -0.0001
8 21 1 3.1963 0.0007
8 21 2 3.4763 0.0005
8 21 3 0.8929 -0.0002
8 21 4 0.4112 -0.0001
8 21 5 -0.6442 -0.0003
8 21 6 0.2727 0.0005
8 21 7 -2.3238 0.0009
8 21 8 -0.4241 0.0004
8 21 9 -0.4653 -0.0004
8 21 10 -0.8269 -0.0000
8 21 11 -2.9740 -0.0004
8 21 12 -1.7462 -0.0001
8 21 13 -0.6472 0.0008
8 21 14 -0.6260 -0.0014
8 22 0 1.1473 0.0003
8 22 1 2.7156 0.0007
8 22 2 2.7934 0.0002
8 22 3 0.6457 -0.0004
8 22 4 -0.3978 -0.0004
8 22 5 1.2338 0.0008
8 22 6 -1.1453 0.0007
8 22 7 0.4786 -0.0000
8 22 8 -1.0284 -0.0003
8 22 9 0.1724 -0.0003
8 22 10 -1.8266 -0.0003
8 22 11 -1.7746 0.0005
8 22 12 -2.2209 -0.0003
8 22 13 -0.9409 0.0003
8 23 0 -0.7189 0.0005
8 23 1 5.1795 0.0004
8 23 2 1.9873 -0.0004
8 23 3 -0.7853 -0.0006
8 23 4 0.4750 -0.0003
8 23 5 -0.2905 0.0006
8 23 6 1.3351 0.0005
8 23 7 -1.4908 0.0001
8 23 8 0.9833 -0.0005
8 23 9 0.6209 -0.0011
8 23 10 -0.1820 0.0004
8 23 11 -2.3001 0.0003
8 23 12 -1.5002 0.0007
8 24 0 3.3695 0.0007
8 24 1 1.2898 -0.0006
8 24 2 2.1546 -0.0007
8 24 3 -0.2296 -0.0005
8 24 4 -1.6450 0.0003
8 24 5 1.5282 0.0005
8 24 6 0.2437 0.0002
8 24 7 1.5423 -0.0008
8 24 8 0.5154 -0.0007
8 24 9 1.4545 -0.0001
8 24 10 -0.4545 0.0004
8 24 11 -0.7832 0.0015
8 25 0 -0.5682 -0.0006
8 25 1 5.3659 -0.0003
8 25 2 -0.6037 -0.0009
8 25 3 -2.7458 -0.0004
8 25 4 0.4987 0.0001
8 25 5 -1.2773 0.0009
8 25 6 1.7223 -0.0003
8 25 7 0.0962 -0.0002
8 25 8 1.8934 -0.0001
8 25 9 1.8121 -0.0003
8 25 10 0.7315 0.0015
8 26 0 3.1931 0.0000
8 26 1 0.0895 -0.0014
8 26 2 0.0531 -0.0000
8 26 3 -1.7497 0.0005
8 26 4 -3.5621 0.0005
8 26 5 2.1464 0.0001
8 26 6 -0.3408 -0.0003
8 26 7 1.6686 -0.0007
8 26 8 0.9477 0.0004
8 26 9 1.6168 0.0011
8 27 0 0.7808 -0.0009
8 27 1 2.2067 0.0002
8 27 2 -1.8542 0.0001
8 27 3 -3.7355 0.0003
8 27 4 0.1125 0.0002
8 27 5 -2.9185 0.0001
8 27 6 2.2909 -0.0007
8 27 7 -0.6516 0.0002
8 27 8 1.6378 0.0007
8 28 0 0.4014 -0.0003
8 28 1 0.8521 -0.0002
8 28 2 -1.8908 0.0014
8 28 3 -1.7306 0.0007
8 28 4 -2.7139 -0.0005
8 28 5 2.0402 -0.0006
8 28 6 -1.3243 -0.0008
8 28 7 1.4323 -0.0005
8 29 0 1.1203 0.0003
8 29 1 -0.1605 0.0012
8 29 2 -0.0556 0.0008
8 29 3 -2.1926 0.0001
8 29 4 -0.2206 -0.0008
8 29 5 -1.6851 -0.0010
8 30 0 -0.1859 0.0005
8 30 1 1.4926 0.0013
9 0 0 -5.6884 -0.0069
9 0 2 9.5970 -0.0029
9 0 4 -10.5067 -0.0010
9 0 6 4.7066 -0.0076
9 0 8 -1.7343 -0.0015
9 0 10 1.8541 -0.0002
9 0 12 -0.2364 -0.0013
9 0 14 1.0832 0.0024
9 0 16 1.2646 -0.0028
9 0 18 -1.5459 -0.0013
9 1 0 0.9825 0.0055
9 1 1 4.4852 -0.0045
9 1 2 0.5753 0.0051
9 1 3 -0.4845 -0.0057
9 1 4 -0.1745 -0.0058
9 1 5 -3.7891 -0.0029
9 1 6 1.9151 0.0019
[truncated: 54,822 more chars]
